# Supplementary material for: 1D axial heterostructure of hydrogen-bonded framework and metal-organic framework by metalation reaction
Source: Nat Commun. 2025 Nov 5;16:9768. doi: 10.1038/s41467-025-64715-1 (PMC12589647; doi:10.1038/s41467-025-64715-1)
Supplement: Supplementary file 3 — Supplementary Dataset 1 [file 41467_2025_64715_MOESM3_ESM.cif]

data_HOF-a
_audit_creation_date               2025-03-22
_audit_creation_method
;
Olex2 1.5
(compiled 2022.04.07 svn.rca3783a0 for OlexSys, GUI svn.r6498)
;
_shelxl_version_number             2013-2
_audit_contact_author_address      ?
_audit_contact_author_email        ?
_audit_contact_author_name         ''
_audit_contact_author_phone        ?
_publ_contact_author_id_orcid      ?
_publ_section_references
;
Dolomanov, O.V., Bourhis, L.J., Gildea, R.J, Howard, J.A.K. & Puschmann, H.
 (2009), J. Appl. Cryst. 42, 339-341.

Sheldrick, G.M. (2015). Acta Cryst. A71, 3-8.

Sheldrick, G.M. (2015). Acta Cryst. C71, 3-8.
;
_chemical_name_common              ?
_chemical_name_systematic
;
 ?
;
_chemical_formula_moiety           'C2 H6 O, C2 H5 O, C24 H27 N9'
_chemical_formula_sum              'C28 H38 N9 O2'
_chemical_formula_weight           532.67
_chemical_melting_point            ?
_chemical_oxdiff_formula           'C24 H27 N9'
_chemical_oxdiff_usercomment       -173degC
loop_
  _atom_type_symbol
  _atom_type_description
  _atom_type_scat_dispersion_real
  _atom_type_scat_dispersion_imag
  _atom_type_scat_source
 'C' 'C' 0.0033 0.0016 'International Tables Vol C Tables 4.2.6.8 and 6.1.1.4'
 'H' 'H' 0.0000 0.0000 'International Tables Vol C Tables 4.2.6.8 and 6.1.1.4'
 'N' 'N' 0.0061 0.0033 'International Tables Vol C Tables 4.2.6.8 and 6.1.1.4'
 'O' 'O' 0.0106 0.0060 'International Tables Vol C Tables 4.2.6.8 and 6.1.1.4'

_shelx_space_group_comment
;
The symmetry employed for this shelxl refinement is uniquely defined
by the following loop, which should always be used as a source of
symmetry information in preference to the above space-group names.
They are only intended as comments.
;
_space_group_crystal_system        'monoclinic'
_space_group_IT_number             14
_space_group_name_H-M_alt          'P 1 21/c 1'
_space_group_name_Hall             '-P 2ybc'
loop_
  _space_group_symop_operation_xyz
 'x, y, z'
 '-x, y+1/2, -z+1/2'
 '-x, -y, -z'
 'x, -y-1/2, z-1/2'

_cell_length_a                     12.7163(6)
_cell_length_b                     29.2334(11)
_cell_length_c                     7.6434(3)
_cell_angle_alpha                  90
_cell_angle_beta                   90.169(4)
_cell_angle_gamma                  90
_cell_volume                       2841.3(2)
_cell_formula_units_Z              4
_cell_measurement_reflns_used      4675
_cell_measurement_temperature      293(2)
_cell_measurement_theta_max        30.4410
_cell_measurement_theta_min        2.6470
_shelx_estimated_absorpt_T_max     0.998
_shelx_estimated_absorpt_T_min     0.993
_exptl_absorpt_coefficient_mu      0.083
_exptl_absorpt_correction_T_max    1.00000
_exptl_absorpt_correction_T_min    0.78246
_exptl_absorpt_correction_type     multi-scan
_exptl_absorpt_process_details
;
CrysAlisPro 1.171.43.105a (Rigaku Oxford Diffraction, 2024)
Empirical absorption correction using spherical harmonics,
implemented in SCALE3 ABSPACK scaling algorithm.
;
_exptl_crystal_colour              colourless
_exptl_crystal_colour_primary      colourless
_exptl_crystal_density_diffrn      1.245
_exptl_crystal_density_meas        ?
_exptl_crystal_density_method      ?
_exptl_crystal_description         prism
_exptl_crystal_F_000               1140
_exptl_crystal_size_max            0.08
_exptl_crystal_size_mid            0.04
_exptl_crystal_size_min            0.02
_exptl_special_details
;
 ?
;
_exptl_transmission_factor_max     ?
_exptl_transmission_factor_min     ?
_diffrn_reflns_av_R_equivalents    0.0290
_diffrn_reflns_av_unetI/netI       0.0488
_diffrn_reflns_Laue_measured_fraction_full  0.971
_diffrn_reflns_Laue_measured_fraction_max  0.815
_diffrn_reflns_limit_h_max         18
_diffrn_reflns_limit_h_min         -14
_diffrn_reflns_limit_k_max         42
_diffrn_reflns_limit_k_min         -42
_diffrn_reflns_limit_l_max         11
_diffrn_reflns_limit_l_min         -11
_diffrn_reflns_number              20681
_diffrn_reflns_point_group_measured_fraction_full  0.971
_diffrn_reflns_point_group_measured_fraction_max  0.815
_diffrn_reflns_theta_full          25.242
_diffrn_reflns_theta_max           31.834
_diffrn_reflns_theta_min           2.633
_diffrn_ambient_temperature        293(2)
_diffrn_detector                   'Hybrid Pixel Array Detector'
_diffrn_detector_area_resol_mean   10.0000
_diffrn_measured_fraction_theta_full  0.971
_diffrn_measured_fraction_theta_max  0.815
_diffrn_measurement_details
;
List of Runs (angles in degrees, time in seconds):

  # Type    Start    End  Width  t~exp~   \w     \q     \k     \f   Frames
--------------------------------------------------------------------------
  1  \w     -5.00  21.00   0.50   80.00    --    5.00  45.00  30.00   52
  2  \w    -52.00 -26.00   0.50   80.00    --  -17.80  45.00  60.00   52
  3  \w    -80.00 -54.00   0.50   80.00    --  -17.80  45.00  60.00   52
  4  \w    -53.00 -26.00   0.50   80.00    --  -17.80  45.00   0.00   54
  5  \w   -107.00  62.00   0.50   80.00    --  -17.80  45.00 150.00  338
;
_diffrn_measurement_device         'four-circle diffractometer'
_diffrn_measurement_device_type    'XtaLAB AFC10 (RCD3): fixed-chi single'
_diffrn_measurement_method         '\w scans'
_diffrn_orient_matrix_type        
 'CrysAlisPro convention (1999,Acta A55,543-557)'
_diffrn_orient_matrix_UB_11        -0.0288783000
_diffrn_orient_matrix_UB_12        0.0074190000
_diffrn_orient_matrix_UB_13        0.0739718000
_diffrn_orient_matrix_UB_21        0.0198592000
_diffrn_orient_matrix_UB_22        0.0224710000
_diffrn_orient_matrix_UB_23        -0.0115865000
_diffrn_orient_matrix_UB_31        -0.0434264000
_diffrn_orient_matrix_UB_32        0.0053257000
_diffrn_orient_matrix_UB_33        -0.0548005000
_diffrn_radiation_monochromator    mirror
_diffrn_radiation_probe            x-ray
_diffrn_radiation_type             'Mo K\a'
_diffrn_radiation_wavelength       0.71073
_diffrn_source                     'Rotating-anode X-ray tube'
_diffrn_source_type                'Rigaku (Mo) X-ray Source'
_reflns_Friedel_coverage           0.000
_reflns_Friedel_fraction_full      .
_reflns_Friedel_fraction_max       .
_reflns_number_gt                  5693
_reflns_number_total               7930
_reflns_special_details
;
 Reflections were merged by SHELXL according to the crystal
 class for the calculation of statistics and refinement.
 
 _reflns_Friedel_fraction is defined as the number of unique
 Friedel pairs measured divided by the number that would be
 possible theoretically, ignoring centric projections and
 systematic absences.
;
_reflns_threshold_expression       'I > 2\s(I)'
_computing_cell_refinement         'CrysAlisPro 1.171.43.105a (Rigaku OD, 2024)'
_computing_data_collection         'CrysAlisPro 1.171.43.105a (Rigaku OD, 2024)'
_computing_data_reduction          'CrysAlisPro 1.171.43.105a (Rigaku OD, 2024)'
_computing_molecular_graphics      'Olex2 1.5 (Dolomanov et al., 2009)'
_computing_publication_material    'Olex2 1.5 (Dolomanov et al., 2009)'
_computing_structure_refinement    'SHELXL 2013/2 (Sheldrick, 2015)'
_computing_structure_solution      'SHELXT 2018/2 (Sheldrick, 2018)'
_refine_diff_density_max           0.692
_refine_diff_density_min           -0.658
_refine_diff_density_rms           0.074
_refine_ls_extinction_coef         .
_refine_ls_extinction_method       none
_refine_ls_goodness_of_fit_ref     1.027
_refine_ls_hydrogen_treatment      constr
_refine_ls_matrix_type             full
_refine_ls_number_parameters       362
_refine_ls_number_reflns           7930
_refine_ls_number_restraints       0
_refine_ls_R_factor_all            0.1061
_refine_ls_R_factor_gt             0.0735
_refine_ls_restrained_S_all        1.027
_refine_ls_shift/su_max            0.001
_refine_ls_shift/su_mean           0.000
_refine_ls_structure_factor_coef   Fsqd
_refine_ls_weighting_details
;
 w=1/[\s^2^(Fo^2^)+(0.0994P)^2^+2.8579P]
 where P=(Fo^2^+2Fc^2^)/3
;
_refine_ls_weighting_scheme        calc
_refine_ls_wR_factor_gt            0.1849
_refine_ls_wR_factor_ref           0.2048
_refine_special_details
;
 ?
;
_olex2_refinement_description
;
1. Fixed Uiso
 At 1.2 times of:
  All C(H) groups, All C(H,H) groups, All N(H) groups, All O(H) groups
 At 1.5 times of:
  All C(H,H,H) groups
2.a Rotating group:
 O1(H1A), O2(H2A)
2.b Secondary CH2 refined with riding coordinates:
 C27(H27A,H27B)
2.c Aromatic/amide H refined with riding coordinates:
 C26(H26), N2(H2), N6(H6), N8(H8), C1(H1), C3(H3), C5(H5), C7(H7), C8(H8A),
 C14(H14)
2.d Idealised Me refined as rotating group:
 C28(H28A,H28B,H28C), C25(H25A,H25B,H25C), C11(H11A,H11B,H11C), C13(H13A,H13B,
 H13C), C17(H17A,H17B,H17C), C19(H19A,H19B,H19C), C20(H20A,H20B,H20C), C24(H24A,
 H24B,H24C)
;
_atom_sites_solution_hydrogens     mixed
_atom_sites_solution_primary       dual
_atom_sites_solution_secondary     ?
loop_
  _atom_site_label
  _atom_site_type_symbol
  _atom_site_fract_x
  _atom_site_fract_y
  _atom_site_fract_z
  _atom_site_U_iso_or_equiv
  _atom_site_adp_type
  _atom_site_occupancy
  _atom_site_site_symmetry_order
  _atom_site_calc_flag
  _atom_site_refinement_flags_posn
  _atom_site_refinement_flags_adp
  _atom_site_refinement_flags_occupancy
  _atom_site_disorder_assembly
  _atom_site_disorder_group
 O1 O 0.70325(19) 0.78804(8) 0.2653(3) 0.0503(6) Uani 1 1 d . . . . .
 H1A H 0.6781 0.7628 0.3064 0.060 Uiso 1 1 d R U . . .
 C27 C 0.8066(3) 0.79528(13) 0.3318(5) 0.0558(9) Uani 1 1 d . . . . .
 H27A H 0.8468 0.7672 0.3226 0.067 Uiso 1 1 calc R U . . .
 H27B H 0.8029 0.8037 0.4544 0.067 Uiso 1 1 calc R U . . .
 C28 C 0.8601(4) 0.83215(13) 0.2324(7) 0.0755(13) Uani 1 1 d . . . . .
 H28A H 0.9302 0.8362 0.2770 0.113 Uiso 1 1 calc R U . . .
 H28B H 0.8216 0.8602 0.2449 0.113 Uiso 1 1 calc R U . . .
 H28C H 0.8632 0.8239 0.1109 0.113 Uiso 1 1 calc R U . . .
 O2 O 0.6333(2) 0.71221(8) 0.4347(3) 0.0560(6) Uani 1 1 d . . . . .
 H2A H 0.6625 0.7112 0.5368 0.067 Uiso 1 1 d R U . . .
 C25 C 0.6051(3) 0.67119(13) 0.1742(5) 0.0645(11) Uani 1 1 d . . . . .
 H25A H 0.5333 0.6638 0.2006 0.097 Uiso 1 1 calc R U . . .
 H25B H 0.6345 0.6477 0.1013 0.097 Uiso 1 1 calc R U . . .
 H25C H 0.6078 0.7000 0.1140 0.097 Uiso 1 1 calc R U . . .
 C26 C 0.6657(4) 0.67432(12) 0.3374(5) 0.0711(13) Uani 1 1 d . . . . .
 H26 H 0.7183 0.6540 0.3712 0.085 Uiso 1 1 calc R U . . .
 N1 N 0.43850(14) 0.49298(6) 0.3078(2) 0.0169(4) Uani 1 1 d . . . . .
 N2 N 0.67658(14) 0.45321(6) 0.0954(2) 0.0181(4) Uani 1 1 d . . . . .
 H2 H 0.7369 0.4548 0.0453 0.022 Uiso 1 1 calc R U . . .
 N3 N 0.62152(14) 0.41449(6) 0.1316(2) 0.0192(4) Uani 1 1 d . . . . .
 N4 N 0.09201(14) 0.49716(6) 0.6561(2) 0.0155(3) Uani 1 1 d . . . . .
 N5 N -0.13011(14) 0.45597(6) 0.8958(2) 0.0178(4) Uani 1 1 d . . . . .
 N6 N -0.07140(14) 0.41738(6) 0.8839(2) 0.0192(4) Uani 1 1 d . . . . .
 H6 H -0.0863 0.3909 0.9263 0.023 Uiso 1 1 calc R U . . .
 N7 N 0.20326(14) 0.71090(5) 0.5110(2) 0.0164(3) Uani 1 1 d . . . . .
 N8 N 0.26840(14) 0.83077(6) 0.4530(2) 0.0191(4) Uani 1 1 d . . . . .
 H8 H 0.3046 0.8544 0.4235 0.023 Uiso 1 1 calc R U . . .
 N9 N 0.17262(15) 0.83098(6) 0.5324(2) 0.0195(4) Uani 1 1 d . . . . .
 C1 C 0.26514(16) 0.68411(6) 0.4298(3) 0.0174(4) Uani 1 1 d . . . . .
 H1 H 0.3161 0.6968 0.3575 0.021 Uiso 1 1 calc R U . . .
 C2 C 0.25987(16) 0.63419(6) 0.4449(3) 0.0142(4) Uani 1 1 d . . . . .
 C3 C 0.33589(16) 0.60843(6) 0.3586(3) 0.0157(4) Uani 1 1 d . . . . .
 H3 H 0.3852 0.6232 0.2889 0.019 Uiso 1 1 calc R U . . .
 C4 C 0.33961(16) 0.56081(6) 0.3746(3) 0.0146(4) Uani 1 1 d . . . . .
 C5 C 0.26344(15) 0.53885(6) 0.4744(2) 0.0140(4) Uani 1 1 d . . . . .
 H5 H 0.2653 0.5072 0.4862 0.017 Uiso 1 1 calc R U . . .
 C6 C 0.18419(15) 0.56385(6) 0.5571(2) 0.0139(4) Uani 1 1 d . . . . .
 C7 C 0.18391(15) 0.61161(6) 0.5452(3) 0.0146(4) Uani 1 1 d . . . . .
 H7 H 0.1331 0.6284 0.6041 0.017 Uiso 1 1 calc R U . . .
 C8 C 0.10220(16) 0.54064(7) 0.6585(3) 0.0160(4) Uani 1 1 d . . . . .
 H8A H 0.0565 0.5580 0.7263 0.019 Uiso 1 1 calc R U . . .
 C9 C 0.01216(16) 0.47566(6) 0.7512(3) 0.0152(4) Uani 1 1 d . . . . .
 C10 C -0.08355(17) 0.49187(7) 0.8168(3) 0.0165(4) Uani 1 1 d . . . . .
 C11 C -0.13802(18) 0.53667(7) 0.7977(3) 0.0206(4) Uani 1 1 d . . . . .
 H11A H -0.2118 0.5328 0.8191 0.031 Uiso 1 1 calc R U . . .
 H11B H -0.1279 0.5481 0.6812 0.031 Uiso 1 1 calc R U . . .
 H11C H -0.1095 0.5581 0.8804 0.031 Uiso 1 1 calc R U . . .
 C12 C 0.01403(17) 0.42872(7) 0.7933(3) 0.0174(4) Uani 1 1 d . . . . .
 C13 C 0.09656(19) 0.39449(7) 0.7460(3) 0.0258(5) Uani 1 1 d . . . . .
 H13A H 0.1321 0.3844 0.8502 0.039 Uiso 1 1 calc R U . . .
 H13B H 0.1464 0.4083 0.6681 0.039 Uiso 1 1 calc R U . . .
 H13C H 0.0642 0.3687 0.6895 0.039 Uiso 1 1 calc R U . . .
 C14 C 0.42444(16) 0.53588(7) 0.2867(3) 0.0169(4) Uani 1 1 d . . . . .
 H14 H 0.4695 0.5519 0.2131 0.020 Uiso 1 1 calc R U . . .
 C15 C 0.52399(16) 0.47144(6) 0.2270(3) 0.0159(4) Uani 1 1 d . . . . .
 C16 C 0.53041(16) 0.42404(7) 0.2140(3) 0.0181(4) Uani 1 1 d . . . . .
 C17 C 0.45670(18) 0.38897(7) 0.2816(3) 0.0268(5) Uani 1 1 d . . . . .
 H17A H 0.4298 0.3712 0.1858 0.040 Uiso 1 1 calc R U . . .
 H17B H 0.3995 0.4037 0.3407 0.040 Uiso 1 1 calc R U . . .
 H17C H 0.4931 0.3693 0.3619 0.040 Uiso 1 1 calc R U . . .
 C18 C 0.61888(16) 0.48813(7) 0.1526(3) 0.0162(4) Uani 1 1 d . . . . .
 C19 C 0.66267(17) 0.53545(7) 0.1457(3) 0.0215(4) Uani 1 1 d . . . . .
 H19A H 0.7372 0.5340 0.1268 0.032 Uiso 1 1 calc R U . . .
 H19B H 0.6489 0.5508 0.2543 0.032 Uiso 1 1 calc R U . . .
 H19C H 0.6301 0.5520 0.0516 0.032 Uiso 1 1 calc R U . . .
 C20 C 0.39793(17) 0.77596(7) 0.3454(3) 0.0220(5) Uani 1 1 d . . . . .
 H20A H 0.3853 0.7632 0.2316 0.033 Uiso 1 1 calc R U . . .
 H20B H 0.4352 0.7542 0.4162 0.033 Uiso 1 1 calc R U . . .
 H20C H 0.4392 0.8033 0.3342 0.033 Uiso 1 1 calc R U . . .
 C21 C 0.29552(16) 0.78719(6) 0.4297(3) 0.0164(4) Uani 1 1 d . . . . .
 C22 C 0.21390(16) 0.75838(6) 0.4971(3) 0.0150(4) Uani 1 1 d . . . . .
 C23 C 0.13850(17) 0.78805(6) 0.5627(3) 0.0170(4) Uani 1 1 d . . . . .
 C24 C 0.03816(17) 0.77758(7) 0.6541(3) 0.0237(5) Uani 1 1 d . . . . .
 H24A H 0.0407 0.7897 0.7707 0.036 Uiso 1 1 calc R U . . .
 H24B H 0.0284 0.7450 0.6590 0.036 Uiso 1 1 calc R U . . .
 H24C H -0.0194 0.7912 0.5914 0.036 Uiso 1 1 calc R U . . .

loop_
  _atom_site_aniso_label
  _atom_site_aniso_U_11
  _atom_site_aniso_U_22
  _atom_site_aniso_U_33
  _atom_site_aniso_U_23
  _atom_site_aniso_U_13
  _atom_site_aniso_U_12
 O1 0.0555(14) 0.0431(13) 0.0523(13) 0.0007(10) -0.0048(11) 0.0007(10)
 C27 0.0453(19) 0.066(2) 0.055(2) -0.0049(17) 0.0032(16) 0.0098(17)
 C28 0.069(3) 0.044(2) 0.114(4) 0.005(2) -0.011(3) -0.0087(19)
 O2 0.0697(17) 0.0527(14) 0.0456(13) 0.0017(11) 0.0048(12) 0.0190(12)
 C25 0.078(3) 0.056(2) 0.060(2) -0.0057(17) 0.015(2) -0.028(2)
 C26 0.123(4) 0.046(2) 0.0443(19) 0.0051(15) 0.013(2) 0.036(2)
 N1 0.0161(8) 0.0124(7) 0.0222(9) -0.0014(6) 0.0043(7) 0.0019(6)
 N2 0.0178(8) 0.0140(8) 0.0226(9) 0.0006(6) 0.0053(7) 0.0006(6)
 N3 0.0187(8) 0.0133(8) 0.0255(9) 0.0011(7) 0.0055(7) 0.0027(6)
 N4 0.0158(8) 0.0135(7) 0.0172(8) 0.0024(6) 0.0038(7) -0.0028(6)
 N5 0.0200(9) 0.0129(8) 0.0206(8) 0.0011(6) 0.0036(7) -0.0012(7)
 N6 0.0205(9) 0.0118(7) 0.0253(9) 0.0020(6) 0.0050(7) -0.0027(6)
 N7 0.0183(8) 0.0086(7) 0.0224(8) 0.0007(6) 0.0025(7) -0.0001(6)
 N8 0.0226(9) 0.0101(7) 0.0245(9) 0.0014(6) 0.0068(7) -0.0021(6)
 N9 0.0211(9) 0.0113(7) 0.0261(9) 0.0001(6) 0.0065(7) 0.0000(6)
 C1 0.0192(10) 0.0093(8) 0.0238(10) 0.0012(7) 0.0072(8) -0.0018(7)
 C2 0.0165(9) 0.0085(8) 0.0174(9) 0.0010(7) 0.0027(8) 0.0000(7)
 C3 0.0166(9) 0.0090(8) 0.0215(10) 0.0008(7) 0.0053(8) -0.0005(7)
 C4 0.0149(9) 0.0105(8) 0.0184(9) 0.0002(7) 0.0032(8) 0.0010(7)
 C5 0.0165(9) 0.0083(8) 0.0171(9) 0.0001(6) 0.0019(7) 0.0002(7)
 C6 0.0150(9) 0.0113(8) 0.0155(9) -0.0003(6) 0.0039(7) -0.0021(7)
 C7 0.0146(9) 0.0106(8) 0.0185(9) -0.0004(7) 0.0046(8) 0.0007(7)
 C8 0.0168(9) 0.0130(8) 0.0182(9) -0.0002(7) 0.0060(8) -0.0013(7)
 C9 0.0172(9) 0.0117(8) 0.0167(9) 0.0008(7) 0.0027(8) -0.0021(7)
 C10 0.0194(10) 0.0140(9) 0.0163(9) -0.0006(7) 0.0035(8) -0.0035(7)
 C11 0.0217(10) 0.0154(9) 0.0246(10) 0.0008(8) 0.0064(9) 0.0013(8)
 C12 0.0199(10) 0.0123(8) 0.0200(9) -0.0004(7) 0.0040(8) -0.0031(7)
 C13 0.0263(11) 0.0130(9) 0.0382(13) -0.0004(9) 0.0095(10) -0.0006(8)
 C14 0.0161(9) 0.0134(9) 0.0212(10) 0.0004(7) 0.0053(8) 0.0013(7)
 C15 0.0168(9) 0.0109(8) 0.0200(9) -0.0007(7) 0.0031(8) 0.0013(7)
 C16 0.0166(9) 0.0139(9) 0.0238(10) -0.0004(7) 0.0032(8) 0.0006(7)
 C17 0.0249(11) 0.0123(9) 0.0433(14) 0.0004(9) 0.0103(10) -0.0011(8)
 C18 0.0160(9) 0.0135(9) 0.0190(9) 0.0000(7) 0.0016(8) 0.0013(7)
 C19 0.0182(10) 0.0140(9) 0.0323(12) 0.0007(8) 0.0050(9) -0.0001(8)
 C20 0.0199(10) 0.0141(9) 0.0320(12) 0.0005(8) 0.0104(9) -0.0023(8)
 C21 0.0183(9) 0.0103(8) 0.0206(10) 0.0003(7) 0.0036(8) -0.0010(7)
 C22 0.0170(9) 0.0091(8) 0.0191(9) -0.0011(7) 0.0030(8) -0.0006(7)
 C23 0.0189(10) 0.0095(8) 0.0226(10) -0.0010(7) 0.0035(8) -0.0010(7)
 C24 0.0201(10) 0.0172(9) 0.0338(12) -0.0009(9) 0.0090(9) 0.0009(8)

_geom_special_details
;
 All esds (except the esd in the dihedral angle between two l.s. planes)
 are estimated using the full covariance matrix.  The cell esds are taken
 into account individually in the estimation of esds in distances, angles
 and torsion angles; correlations between esds in cell parameters are only
 used when they are defined by crystal symmetry.  An approximate (isotropic)
 treatment of cell esds is used for estimating esds involving l.s. planes.
;
loop_
  _geom_bond_atom_site_label_1
  _geom_bond_atom_site_label_2
  _geom_bond_distance
  _geom_bond_site_symmetry_2
  _geom_bond_publ_flag
 O1 H1A 0.8643 . ?
 O1 C27 1.423(4) . ?
 C27 H27A 0.9700 . ?
 C27 H27B 0.9700 . ?
 C27 C28 1.485(5) . ?
 C28 H28A 0.9600 . ?
 C28 H28B 0.9600 . ?
 C28 H28C 0.9600 . ?
 O2 H2A 0.8635 . ?
 O2 C26 1.397(4) . ?
 C25 H25A 0.9600 . ?
 C25 H25B 0.9600 . ?
 C25 H25C 0.9600 . ?
 C25 C26 1.467(6) . ?
 C26 H26 0.9300 . ?
 N1 C14 1.277(2) . ?
 N1 C15 1.401(2) . ?
 N2 H2 0.8600 . ?
 N2 N3 1.360(2) . ?
 N2 C18 1.332(2) . ?
 N3 C16 1.350(3) . ?
 N4 C8 1.278(2) . ?
 N4 C9 1.400(2) . ?
 N5 N6 1.356(2) . ?
 N5 C10 1.349(2) . ?
 N6 H6 0.8600 . ?
 N6 C12 1.332(3) . ?
 N7 C1 1.273(2) . ?
 N7 C22 1.399(2) . ?
 N8 H8 0.8600 . ?
 N8 N9 1.362(2) . ?
 N8 C21 1.332(2) . ?
 N9 C23 1.348(2) . ?
 C1 H1 0.9300 . ?
 C1 C2 1.466(3) . ?
 C2 C3 1.393(3) . ?
 C2 C7 1.400(3) . ?
 C3 H3 0.9300 . ?
 C3 C4 1.398(3) . ?
 C4 C5 1.392(3) . ?
 C4 C14 1.467(3) . ?
 C5 H5 0.9300 . ?
 C5 C6 1.397(3) . ?
 C6 C7 1.399(3) . ?
 C6 C8 1.467(3) . ?
 C7 H7 0.9300 . ?
 C8 H8A 0.9300 . ?
 C9 C10 1.400(3) . ?
 C9 C12 1.410(3) . ?
 C10 C11 1.488(3) . ?
 C11 H11A 0.9600 . ?
 C11 H11B 0.9600 . ?
 C11 H11C 0.9600 . ?
 C12 C13 1.495(3) . ?
 C13 H13A 0.9600 . ?
 C13 H13B 0.9600 . ?
 C13 H13C 0.9600 . ?
 C14 H14 0.9300 . ?
 C15 C16 1.392(3) . ?
 C15 C18 1.422(3) . ?
 C16 C17 1.483(3) . ?
 C17 H17A 0.9600 . ?
 C17 H17B 0.9600 . ?
 C17 H17C 0.9600 . ?
 C18 C19 1.492(3) . ?
 C19 H19A 0.9600 . ?
 C19 H19B 0.9600 . ?
 C19 H19C 0.9600 . ?
 C20 H20A 0.9600 . ?
 C20 H20B 0.9600 . ?
 C20 H20C 0.9600 . ?
 C20 C21 1.491(3) . ?
 C21 C22 1.434(3) . ?
 C22 C23 1.388(3) . ?
 C23 C24 1.488(3) . ?
 C24 H24A 0.9600 . ?
 C24 H24B 0.9600 . ?
 C24 H24C 0.9600 . ?

loop_
  _geom_angle_atom_site_label_1
  _geom_angle_atom_site_label_2
  _geom_angle_atom_site_label_3
  _geom_angle
  _geom_angle_site_symmetry_1
  _geom_angle_site_symmetry_3
  _geom_angle_publ_flag
 C27 O1 H1A 109.9 . . ?
 O1 C27 H27A 109.6 . . ?
 O1 C27 H27B 109.6 . . ?
 O1 C27 C28 110.4(3) . . ?
 H27A C27 H27B 108.1 . . ?
 C28 C27 H27A 109.6 . . ?
 C28 C27 H27B 109.6 . . ?
 C27 C28 H28A 109.5 . . ?
 C27 C28 H28B 109.5 . . ?
 C27 C28 H28C 109.5 . . ?
 H28A C28 H28B 109.5 . . ?
 H28A C28 H28C 109.5 . . ?
 H28B C28 H28C 109.5 . . ?
 C26 O2 H2A 109.2 . . ?
 H25A C25 H25B 109.5 . . ?
 H25A C25 H25C 109.5 . . ?
 H25B C25 H25C 109.5 . . ?
 C26 C25 H25A 109.5 . . ?
 C26 C25 H25B 109.5 . . ?
 C26 C25 H25C 109.5 . . ?
 O2 C26 C25 110.3(3) . . ?
 O2 C26 H26 124.9 . . ?
 C25 C26 H26 124.9 . . ?
 C14 N1 C15 119.61(17) . . ?
 N3 N2 H2 126.7 . . ?
 C18 N2 H2 126.7 . . ?
 C18 N2 N3 106.68(16) . . ?
 C16 N3 N2 111.46(16) . . ?
 C8 N4 C9 120.84(17) . . ?
 C10 N5 N6 112.02(17) . . ?
 N5 N6 H6 126.9 . . ?
 C12 N6 N5 106.13(16) . . ?
 C12 N6 H6 126.9 . . ?
 C1 N7 C22 120.87(17) . . ?
 N9 N8 H8 126.4 . . ?
 C21 N8 H8 126.4 . . ?
 C21 N8 N9 107.23(16) . . ?
 C23 N9 N8 111.14(16) . . ?
 N7 C1 H1 118.5 . . ?
 N7 C1 C2 123.07(17) . . ?
 C2 C1 H1 118.5 . . ?
 C3 C2 C1 117.98(17) . . ?
 C3 C2 C7 119.02(17) . . ?
 C7 C2 C1 122.97(17) . . ?
 C2 C3 H3 119.3 . . ?
 C2 C3 C4 121.34(17) . . ?
 C4 C3 H3 119.3 . . ?
 C3 C4 C14 118.63(17) . . ?
 C5 C4 C3 118.94(17) . . ?
 C5 C4 C14 122.42(17) . . ?
 C4 C5 H5 119.7 . . ?
 C4 C5 C6 120.70(17) . . ?
 C6 C5 H5 119.7 . . ?
 C5 C6 C7 119.62(17) . . ?
 C5 C6 C8 120.77(17) . . ?
 C7 C6 C8 119.61(17) . . ?
 C2 C7 H7 119.9 . . ?
 C6 C7 C2 120.29(17) . . ?
 C6 C7 H7 119.9 . . ?
 N4 C8 C6 121.62(17) . . ?
 N4 C8 H8A 119.2 . . ?
 C6 C8 H8A 119.2 . . ?
 N4 C9 C10 131.81(18) . . ?
 N4 C9 C12 122.94(18) . . ?
 C10 C9 C12 105.19(17) . . ?
 N5 C10 C9 106.26(17) . . ?
 N5 C10 C11 121.58(18) . . ?
 C9 C10 C11 131.88(18) . . ?
 C10 C11 H11A 109.5 . . ?
 C10 C11 H11B 109.5 . . ?
 C10 C11 H11C 109.5 . . ?
 H11A C11 H11B 109.5 . . ?
 H11A C11 H11C 109.5 . . ?
 H11B C11 H11C 109.5 . . ?
 N6 C12 C9 110.34(18) . . ?
 N6 C12 C13 122.21(18) . . ?
 C9 C12 C13 127.44(18) . . ?
 C12 C13 H13A 109.5 . . ?
 C12 C13 H13B 109.5 . . ?
 C12 C13 H13C 109.5 . . ?
 H13A C13 H13B 109.5 . . ?
 H13A C13 H13C 109.5 . . ?
 H13B C13 H13C 109.5 . . ?
 N1 C14 C4 122.21(18) . . ?
 N1 C14 H14 118.9 . . ?
 C4 C14 H14 118.9 . . ?
 N1 C15 C18 133.04(18) . . ?
 C16 C15 N1 121.62(18) . . ?
 C16 C15 C18 105.27(17) . . ?
 N3 C16 C15 106.84(17) . . ?
 N3 C16 C17 124.32(18) . . ?
 C15 C16 C17 128.80(18) . . ?
 C16 C17 H17A 109.5 . . ?
 C16 C17 H17B 109.5 . . ?
 C16 C17 H17C 109.5 . . ?
 H17A C17 H17B 109.5 . . ?
 H17A C17 H17C 109.5 . . ?
 H17B C17 H17C 109.5 . . ?
 N2 C18 C15 109.71(17) . . ?
 N2 C18 C19 119.55(18) . . ?
 C15 C18 C19 130.50(18) . . ?
 C18 C19 H19A 109.5 . . ?
 C18 C19 H19B 109.5 . . ?
 C18 C19 H19C 109.5 . . ?
 H19A C19 H19B 109.5 . . ?
 H19A C19 H19C 109.5 . . ?
 H19B C19 H19C 109.5 . . ?
 H20A C20 H20B 109.5 . . ?
 H20A C20 H20C 109.5 . . ?
 H20B C20 H20C 109.5 . . ?
 C21 C20 H20A 109.5 . . ?
 C21 C20 H20B 109.5 . . ?
 C21 C20 H20C 109.5 . . ?
 N8 C21 C20 119.68(17) . . ?
 N8 C21 C22 109.02(17) . . ?
 C22 C21 C20 131.30(17) . . ?
 N7 C22 C21 132.90(18) . . ?
 C23 C22 N7 121.72(17) . . ?
 C23 C22 C21 105.32(16) . . ?
 N9 C23 C22 107.27(17) . . ?
 N9 C23 C24 123.28(18) . . ?
 C22 C23 C24 129.44(18) . . ?
 C23 C24 H24A 109.5 . . ?
 C23 C24 H24B 109.5 . . ?
 C23 C24 H24C 109.5 . . ?
 H24A C24 H24B 109.5 . . ?
 H24A C24 H24C 109.5 . . ?
 H24B C24 H24C 109.5 . . ?

loop_
  _geom_torsion_atom_site_label_1
  _geom_torsion_atom_site_label_2
  _geom_torsion_atom_site_label_3
  _geom_torsion_atom_site_label_4
  _geom_torsion
  _geom_torsion_site_symmetry_1
  _geom_torsion_site_symmetry_2
  _geom_torsion_site_symmetry_3
  _geom_torsion_site_symmetry_4
  _geom_torsion_publ_flag
 N1 C15 C16 N3 -179.52(19) . . . . ?
 N1 C15 C16 C17 -2.0(4) . . . . ?
 N1 C15 C18 N2 178.4(2) . . . . ?
 N1 C15 C18 C19 4.3(4) . . . . ?
 N2 N3 C16 C15 2.1(3) . . . . ?
 N2 N3 C16 C17 -175.6(2) . . . . ?
 N3 N2 C18 C15 -0.2(2) . . . . ?
 N3 N2 C18 C19 174.68(19) . . . . ?
 N4 C9 C10 N5 179.0(2) . . . . ?
 N4 C9 C10 C11 5.2(4) . . . . ?
 N4 C9 C12 N6 -179.93(19) . . . . ?
 N4 C9 C12 C13 -0.5(4) . . . . ?
 N5 N6 C12 C9 2.0(2) . . . . ?
 N5 N6 C12 C13 -177.4(2) . . . . ?
 N6 N5 C10 C9 -0.7(2) . . . . ?
 N6 N5 C10 C11 173.87(19) . . . . ?
 N7 C1 C2 C3 -176.0(2) . . . . ?
 N7 C1 C2 C7 2.3(3) . . . . ?
 N7 C22 C23 N9 178.67(19) . . . . ?
 N7 C22 C23 C24 -0.1(4) . . . . ?
 N8 N9 C23 C22 -1.3(3) . . . . ?
 N8 N9 C23 C24 177.6(2) . . . . ?
 N8 C21 C22 N7 -177.8(2) . . . . ?
 N8 C21 C22 C23 -0.7(2) . . . . ?
 N9 N8 C21 C20 -179.77(19) . . . . ?
 N9 N8 C21 C22 -0.1(2) . . . . ?
 C1 N7 C22 C21 -13.1(4) . . . . ?
 C1 N7 C22 C23 170.2(2) . . . . ?
 C1 C2 C3 C4 176.4(2) . . . . ?
 C1 C2 C7 C6 -178.8(2) . . . . ?
 C2 C3 C4 C5 2.1(3) . . . . ?
 C2 C3 C4 C14 -177.31(19) . . . . ?
 C3 C2 C7 C6 -0.5(3) . . . . ?
 C3 C4 C5 C6 0.2(3) . . . . ?
 C3 C4 C14 N1 173.7(2) . . . . ?
 C4 C5 C6 C7 -2.6(3) . . . . ?
 C4 C5 C6 C8 178.37(19) . . . . ?
 C5 C4 C14 N1 -5.7(3) . . . . ?
 C5 C6 C7 C2 2.7(3) . . . . ?
 C5 C6 C8 N4 -9.4(3) . . . . ?
 C7 C2 C3 C4 -2.0(3) . . . . ?
 C7 C6 C8 N4 171.6(2) . . . . ?
 C8 N4 C9 C10 21.5(4) . . . . ?
 C8 N4 C9 C12 -161.8(2) . . . . ?
 C8 C6 C7 C2 -178.21(19) . . . . ?
 C9 N4 C8 C6 -178.84(19) . . . . ?
 C10 N5 N6 C12 -0.8(2) . . . . ?
 C10 C9 C12 N6 -2.5(2) . . . . ?
 C10 C9 C12 C13 176.9(2) . . . . ?
 C12 C9 C10 N5 1.9(2) . . . . ?
 C12 C9 C10 C11 -171.9(2) . . . . ?
 C14 N1 C15 C16 -165.9(2) . . . . ?
 C14 N1 C15 C18 17.5(4) . . . . ?
 C14 C4 C5 C6 179.6(2) . . . . ?
 C15 N1 C14 C4 -176.91(19) . . . . ?
 C16 C15 C18 N2 1.5(2) . . . . ?
 C16 C15 C18 C19 -172.7(2) . . . . ?
 C18 N2 N3 C16 -1.2(2) . . . . ?
 C18 C15 C16 N3 -2.1(2) . . . . ?
 C18 C15 C16 C17 175.5(2) . . . . ?
 C20 C21 C22 N7 1.9(4) . . . . ?
 C20 C21 C22 C23 179.0(2) . . . . ?
 C21 N8 N9 C23 0.9(2) . . . . ?
 C21 C22 C23 N9 1.2(2) . . . . ?
 C21 C22 C23 C24 -177.6(2) . . . . ?
 C22 N7 C1 C2 177.7(2) . . . . ?

_shelx_res_file
;
TITL 240403_3_siquan_hof-me6-s_long_2_auto_a.res in P2(1)/c
REM Old TITL 240403_3_Siquan_HOF-Me6-S_long_2_auto in P2(1)/c
REM SHELXT solution in P2(1)/c: R1 0.139, Rweak 0.007, Alpha 0.027
REM <I/s> 0.672 for 114 systematic absences, Orientation as input
REM Formula found by SHELXT: C31 N6
CELL 0.71073 12.716276 29.233383 7.64337 90 90.1686 90
ZERR 4 0.000593 0.001139 0.000342 0 0.0043 0
LATT 1
SYMM -X,0.5+Y,0.5-Z
SFAC C H N O
UNIT 112 152 36 8

L.S. 4
PLAN  7
SIZE 0.02 0.04 0.08
CONF
BOND
MORE -1
BOND $H
fmap 2
acta
REM <olex2.extras>
REM <HklSrc "%.\\240403_3_Siquan_HOF-Me6-S_long_2_auto.hkl">
REM </olex2.extras>

WGHT    0.099400    2.857900
FVAR       0.19118
O1    4    0.703252    0.788043    0.265308    11.00000    0.05546    0.04306 =
         0.05229    0.00068   -0.00482    0.00068
AFIX   7
H1A   2    0.678062    0.762784    0.306389    11.00000   -1.20000
AFIX   0
C27   1    0.806583    0.795281    0.331782    11.00000    0.04531    0.06649 =
         0.05550   -0.00492    0.00323    0.00979
AFIX  23
H27A  2    0.846803    0.767193    0.322626    11.00000   -1.20000
H27B  2    0.802858    0.803663    0.454399    11.00000   -1.20000
AFIX   0
C28   1    0.860121    0.832152    0.232353    11.00000    0.06854    0.04357 =
         0.11419    0.00468   -0.01142   -0.00870
AFIX 137
H28A  2    0.930164    0.836173    0.276961    11.00000   -1.50000
H28B  2    0.821573    0.860190    0.244947    11.00000   -1.50000
H28C  2    0.863232    0.823927    0.110884    11.00000   -1.50000
AFIX   0

O2    4    0.633322    0.712210    0.434697    11.00000    0.06969    0.05274 =
         0.04562    0.00172    0.00476    0.01900
AFIX   7
H2A   2    0.662454    0.711221    0.536816    11.00000   -1.20000
AFIX   0
C25   1    0.605081    0.671188    0.174240    11.00000    0.07761    0.05559 =
         0.06037   -0.00571    0.01529   -0.02751
AFIX 137
H25A  2    0.533303    0.663792    0.200623    11.00000   -1.50000
H25B  2    0.634484    0.647741    0.101308    11.00000   -1.50000
H25C  2    0.607764    0.699984    0.114042    11.00000   -1.50000
AFIX   0
C26   1    0.665748    0.674318    0.337401    11.00000    0.12291    0.04622 =
         0.04427    0.00513    0.01266    0.03555
AFIX  43
H26   2    0.718264    0.653988    0.371207    11.00000   -1.20000
AFIX   0

N1    3    0.438503    0.492977    0.307755    11.00000    0.01612    0.01244 =
         0.02219   -0.00141    0.00433    0.00186
N2    3    0.676575    0.453213    0.095406    11.00000    0.01776    0.01404 =
         0.02261    0.00058    0.00532    0.00057
AFIX  43
H2    2    0.736936    0.454834    0.045333    11.00000   -1.20000
AFIX   0
N3    3    0.621516    0.414491    0.131563    11.00000    0.01875    0.01327 =
         0.02550    0.00106    0.00548    0.00274
N4    3    0.092014    0.497157    0.656072    11.00000    0.01578    0.01347 =
         0.01724    0.00240    0.00382   -0.00281
N5    3   -0.130108    0.455965    0.895778    11.00000    0.01995    0.01291 =
         0.02056    0.00106    0.00357   -0.00121
N6    3   -0.071405    0.417380    0.883906    11.00000    0.02050    0.01182 =
         0.02527    0.00204    0.00501   -0.00270
AFIX  43
H6    2   -0.086313    0.390924    0.926332    11.00000   -1.20000
AFIX   0
N7    3    0.203260    0.710895    0.511018    11.00000    0.01834    0.00858 =
         0.02243    0.00073    0.00252   -0.00014
N8    3    0.268399    0.830766    0.453005    11.00000    0.02264    0.01006 =
         0.02453    0.00142    0.00684   -0.00215
AFIX  43
H8    2    0.304601    0.854367    0.423451    11.00000   -1.20000
AFIX   0
N9    3    0.172617    0.830983    0.532364    11.00000    0.02114    0.01128 =
         0.02613    0.00009    0.00652   -0.00003
C1    1    0.265136    0.684114    0.429786    11.00000    0.01923    0.00928 =
         0.02379    0.00121    0.00720   -0.00180
AFIX  43
H1    2    0.316061    0.696823    0.357483    11.00000   -1.20000
AFIX   0
C2    1    0.259875    0.634189    0.444876    11.00000    0.01652    0.00854 =
         0.01742    0.00103    0.00270    0.00000
C3    1    0.335894    0.608428    0.358590    11.00000    0.01658    0.00904 =
         0.02154    0.00079    0.00532   -0.00045
AFIX  43
H3    2    0.385179    0.623201    0.288909    11.00000   -1.20000
AFIX   0
C4    1    0.339608    0.560808    0.374615    11.00000    0.01494    0.01046 =
         0.01843    0.00016    0.00323    0.00105
C5    1    0.263443    0.538846    0.474415    11.00000    0.01652    0.00833 =
         0.01706    0.00012    0.00191    0.00021
AFIX  43
H5    2    0.265302    0.507194    0.486224    11.00000   -1.20000
AFIX   0
C6    1    0.184190    0.563851    0.557082    11.00000    0.01499    0.01133 =
         0.01553   -0.00026    0.00386   -0.00211
C7    1    0.183910    0.611610    0.545181    11.00000    0.01460    0.01062 =
         0.01849   -0.00044    0.00463    0.00071
AFIX  43
H7    2    0.133054    0.628433    0.604142    11.00000   -1.20000
AFIX   0
C8    1    0.102196    0.540643    0.658537    11.00000    0.01683    0.01299 =
         0.01824   -0.00023    0.00597   -0.00126
AFIX  43
H8A   2    0.056524    0.558007    0.726288    11.00000   -1.20000
AFIX   0
C9    1    0.012159    0.475661    0.751182    11.00000    0.01717    0.01171 =
         0.01666    0.00075    0.00270   -0.00215
C10   1   -0.083545    0.491874    0.816756    11.00000    0.01936    0.01400 =
         0.01630   -0.00064    0.00353   -0.00353
C11   1   -0.138025    0.536666    0.797686    11.00000    0.02170    0.01538 =
         0.02463    0.00075    0.00640    0.00128
AFIX 137
H11A  2   -0.211825    0.532750    0.819137    11.00000   -1.50000
H11B  2   -0.127931    0.548087    0.681180    11.00000   -1.50000
H11C  2   -0.109458    0.558054    0.880442    11.00000   -1.50000
AFIX   0
C12   1    0.014033    0.428721    0.793253    11.00000    0.01986    0.01226 =
         0.01996   -0.00039    0.00400   -0.00312
C13   1    0.096562    0.394486    0.746041    11.00000    0.02630    0.01299 =
         0.03819   -0.00040    0.00948   -0.00062
AFIX 137
H13A  2    0.132075    0.384446    0.850185    11.00000   -1.50000
H13B  2    0.146393    0.408295    0.668104    11.00000   -1.50000
H13C  2    0.064207    0.368734    0.689520    11.00000   -1.50000
AFIX   0
C14   1    0.424444    0.535884    0.286677    11.00000    0.01613    0.01338 =
         0.02119    0.00038    0.00533    0.00126
AFIX  43
H14   2    0.469518    0.551860    0.213090    11.00000   -1.20000
AFIX   0
C15   1    0.523993    0.471444    0.226959    11.00000    0.01678    0.01091 =
         0.01995   -0.00066    0.00311    0.00133
C16   1    0.530412    0.424044    0.214050    11.00000    0.01657    0.01394 =
         0.02379   -0.00045    0.00318    0.00061
C17   1    0.456696    0.388967    0.281577    11.00000    0.02485    0.01230 =
         0.04328    0.00037    0.01027   -0.00111
AFIX 137
H17A  2    0.429769    0.371190    0.185813    11.00000   -1.50000
H17B  2    0.399497    0.403739    0.340691    11.00000   -1.50000
H17C  2    0.493102    0.369267    0.361937    11.00000   -1.50000
AFIX   0
C18   1    0.618884    0.488134    0.152587    11.00000    0.01597    0.01354 =
         0.01903    0.00005    0.00164    0.00127
C19   1    0.662668    0.535447    0.145715    11.00000    0.01817    0.01402 =
         0.03229    0.00075    0.00502   -0.00011
AFIX 137
H19A  2    0.737193    0.534008    0.126791    11.00000   -1.50000
H19B  2    0.648905    0.550778    0.254335    11.00000   -1.50000
H19C  2    0.630080    0.552000    0.051599    11.00000   -1.50000
AFIX   0
C20   1    0.397934    0.775961    0.345420    11.00000    0.01989    0.01410 =
         0.03202    0.00050    0.01045   -0.00231
AFIX 137
H20A  2    0.385304    0.763169    0.231604    11.00000   -1.50000
H20B  2    0.435246    0.754181    0.416190    11.00000   -1.50000
H20C  2    0.439178    0.803303    0.334195    11.00000   -1.50000
AFIX   0
C21   1    0.295525    0.787191    0.429722    11.00000    0.01830    0.01035 =
         0.02063    0.00034    0.00362   -0.00105
C22   1    0.213905    0.758375    0.497110    11.00000    0.01698    0.00907 =
         0.01911   -0.00111    0.00301   -0.00055
C23   1    0.138499    0.788045    0.562653    11.00000    0.01887    0.00952 =
         0.02260   -0.00102    0.00353   -0.00098
C24   1    0.038160    0.777575    0.654073    11.00000    0.02007    0.01718 =
         0.03381   -0.00085    0.00901    0.00086
AFIX 137
H24A  2    0.040724    0.789698    0.770734    11.00000   -1.50000
H24B  2    0.028398    0.745038    0.659006    11.00000   -1.50000
H24C  2   -0.019361    0.791236    0.591444    11.00000   -1.50000
AFIX   0
HKLF 4

REM  240403_3_siquan_hof-me6-s_long_2_auto_a.res in P2(1)/c
REM R1 =  0.0735 for    5693 Fo > 4sig(Fo)  and  0.1061 for all    7930 data
REM    362 parameters refined using      0 restraints

END

WGHT      0.0993      2.8602

REM Highest difference peak  0.692,  deepest hole -0.658,  1-sigma level  0.074
Q1    1  -0.1889  0.4557  0.9478  11.00000  0.05    0.69
Q2    1   0.1397  0.8578  0.5568  11.00000  0.05    0.68
Q3    1   0.6531  0.3902  0.1049  11.00000  0.05    0.63
Q4    1   0.2247  0.5515  0.5118  11.00000  0.05    0.55
Q5    1   0.7022  0.7087  0.3852  11.00000  0.05    0.54
Q6    1   0.5673  0.4814  0.1872  11.00000  0.05    0.48
Q7    1   0.3370  0.5856  0.3642  11.00000  0.05    0.47
;
_shelx_res_checksum                24341
_shelx_hkl_file
;
   0   0   1    0.02    0.14
   0   0  -1    0.07    0.15
   0   0   1   -0.10    0.12
   0   0   2  266.92    7.22
   0   0  -2  267.20    7.23
   0   0   2  263.65    7.19
   0   0  -2  271.04    7.21
   0   0   2  267.80    7.21
   0   0   3   -0.01    0.29
   0   0  -3   -0.07    0.35
   0   0   3   -0.08    0.15
   0   0  -3    0.07    0.27
   0   0   4    2.41    0.18
   0   0  -4    2.82    0.41
   0   0   4    3.36    0.35
   0   0   5    0.01    0.16
   0   0   5    0.07    0.33
   0   0  -5    0.62    0.43
   0   0  -6    2.44    0.53
   0   0  -7    0.37    0.60
   0   0  -8    1.51    0.69
   0   0  -9    1.01    0.78
   0   0 -10   10.36    1.02
   0  -1   1    7.38    0.30
   0  -1  -1    8.45    0.27
   0   1  -1    7.91    0.31
   0   1   1    8.24    0.27
   0   1   1    8.75    0.29
   0  -1  -1    8.40    0.29
   0  -1   2  125.30    3.55
   0   1   2  129.80    3.54
   0   1  -2  131.38    3.56
   0  -1  -2  131.73    3.55
   0   1   2  127.09    3.52
   0   1   2  131.23    3.54
   0  -1  -2  131.88    3.55
   0   1  -2  132.08    3.53
   0   1  -3   94.23    2.67
   0  -1  -3   95.72    2.65
   0  -1   3   94.36    2.64
   0   1   3   97.67    2.63
   0  -1   3   95.07    2.58
   0   1   3   93.84    2.60
   0   1  -3   93.78    2.62
   0  -1  -3   96.56    2.63
   0  -1   4    1.06    0.13
   0   1   4    1.15    0.19
   0  -1   4    1.26    0.33
   0   1   4    1.56    0.31
   0  -1  -4    1.10    0.39
   0   1  -4    1.31    0.41
   0  -1  -5   12.06    0.61
   0  -1   5   11.34    0.54
   0   1  -5   12.51    0.64
   0   1   5   12.28    0.52
   0   1   5   12.15    0.41
   0   1   6    0.31    0.19
   0  -1  -6    0.24    0.49
   0   1  -6   -0.55    0.52
   0   1  -7    3.23    0.66
   0  -1  -7    2.01    0.61
   0   1  -8    1.25    0.69
   0  -1  -8    1.14    0.67
   0   1  -9   12.57    0.96
   0  -1  -9   12.53    0.94
   0  -1 -10    1.02    0.85
   0   1 -10    1.10    0.89
   0  -2  -1   13.10    0.39
   0   2   1   12.61    0.39
   0  -2  -1   12.47    0.42
   0  -2   2  795.59   21.67
   0  -2  -2  797.67   21.65
   0   2  -2  805.48   21.67
   0   2   2  807.30   21.65
   0   2   2  810.50   21.66
   0  -2  -2  810.52   21.66
   0   2  -2  798.52   21.64
   0  -2   3   58.67    1.67
   0  -2  -3   58.13    1.66
   0   2  -3   58.36    1.70
   0   2   3   58.43    1.64
   0   2   3   58.55    1.65
   0  -2  -3   57.35    1.66
   0   2   3   58.20    1.62
   0   2  -3   58.25    1.63
   0  -2   4   55.00    1.61
   0  -2  -4   54.25    1.61
   0   2  -4   52.70    1.65
   0   2   4   56.84    1.58
   0   2   4   55.08    1.54
   0  -2  -5    6.80    0.48
   0   2  -5    5.92    0.53
   0   2   5    6.27    0.39
   0   2   6    0.97    0.22
   0  -2  -6    1.49    0.49
   0   2  -6    1.43    0.54
   0   2  -7    0.88    0.63
   0  -2  -7    2.04    0.58
   0  -2  -8    2.52    0.67
   0   2  -8    2.56    0.73
   0  -2  -9   -0.36    0.74
   0   2  -9    0.66    0.78
   0   2 -10    2.48    0.91
   0  -2 -10    1.78    0.86
   0  -3   0   -0.01    0.10
   0   3   0    0.07    0.10
   0  -3  -1    0.63    0.16
   0   3   1    0.40    0.17
   0   3  -2   27.26    0.87
   0  -3   2   26.81    0.86
   0  -3  -2   25.93    0.80
   0   3   2   27.45    0.79
   0  -3  -2   25.95    0.83
   0   3   2   26.38    0.82
   0   3  -2   27.63    0.76
   0   3   3    9.14    0.39
   0  -3  -3    9.16    0.45
   0   3  -3    8.72    0.34
   0   3   3    9.74    0.44
   0  -3   3    9.06    0.47
   0  -3  -3    9.30    0.41
   0   3  -3    8.66    0.50
   0   3   3    8.52    0.36
   0  -3  -4   10.02    0.48
   0  -3   4    9.39    0.49
   0   3  -4    9.13    0.55
   0   3   4    9.60    0.42
   0   3   4    9.65    0.38
   0  -3  -5   16.35    0.68
   0   3  -5   15.79    0.73
   0   3   5   16.21    0.60
   0   3   5   16.53    0.54
   0  -3  -6    3.75    0.52
   0   3  -6    3.44    0.58
   0   3   6    3.77    0.28
   0  -3  -7    3.64    0.59
   0   3  -7    2.30    0.67
   0   3   7    2.83    0.27
   0  -3  -8    0.41    0.63
   0   3  -8    1.19    0.73
   0  -3  -9    4.61    0.78
   0   3  -9    4.39    0.85
   0   3 -10    4.98    0.95
   0   4   0  975.98   26.20
   0  -4   0  982.69   26.20
   0   4   0  958.55   26.20
   0   4   1    8.33    0.33
   0  -4  -1    9.29    0.32
   0   4   2   59.92    1.65
   0  -4  -2   58.94    1.65
   0  -4  -2   60.34    1.68
   0   4   2   60.89    1.68
   0  -4   2   58.83    1.70
   0   4  -2   57.16    1.71
   0   4  -3   69.05    2.03
   0  -4   3   72.70    2.01
   0  -4  -3   70.35    1.97
   0   4   3   72.22    1.96
   0  -4  -3   70.81    2.00
   0   4   3   72.19    1.99
   0   4  -3   67.93    1.93
   0  -4  -4    0.37    0.32
   0   4   4    0.17    0.28
   0  -4   4    0.09    0.35
   0   4  -4    0.04    0.44
   0   4   4    0.20    0.25
   0   4   5    0.50    0.30
   0   4  -5    0.25    0.47
   0  -4  -5   -0.08    0.39
   0   4   5   -0.02    0.25
   0   4  -6   30.95    1.18
   0  -4  -6   33.37    1.12
   0   4   7   13.24    0.51
   0  -4  -7   15.54    0.78
   0   4  -7   14.34    0.87
   0   4  -8   -0.42    0.72
   0  -4  -8   -0.24    0.63
   0  -4  -9    6.03    0.80
   0   4  -9    6.21    0.90
   0   4 -10   -0.67    0.90
   0   5   0    0.13    0.27
   0  -5   0    0.19    0.25
   0   5   0    0.10    0.22
   0  -5  -1   94.84    2.59
   0   5   2    2.02    0.24
   0  -5  -2    2.31    0.35
   0   5   2    1.99    0.33
   0  -5  -2    2.07    0.22
   0  -5   2    1.88    0.36
   0   5  -2    1.88    0.41
   0   5   3    7.02    0.33
   0   5  -3    5.80    0.25
   0   5   3    6.74    0.42
   0  -5  -3    6.82    0.35
   0  -5   3    7.24    0.45
   0   5  -3    6.50    0.50
   0   5   4   14.29    0.51
   0  -5  -4   14.79    0.56
   0  -5   4   14.37    0.61
   0   5  -4   13.53    0.67
   0   5   4   14.19    0.58
   0   5   4   13.85    0.52
   0   5   5    0.32    0.29
   0   5  -5    0.35    0.50
   0  -5  -5    0.24    0.37
   0   5   5    0.05    0.27
   0   5  -6    3.84    0.62
   0  -5  -6    3.60    0.51
   0   5   6    3.50    0.33
   0   5  -7    1.76    0.69
   0  -5  -7    1.57    0.55
   0   5   7    1.33    0.30
   0   5  -8    4.35    0.81
   0  -5  -8    4.91    0.68
   0   5  -9   11.67    1.00
   0  -5  -9   10.06    0.83
   0   5 -10    8.60    1.02
   0   6   0   30.48    0.89
   0   6   0   31.00    0.91
   0  -6   0   30.51    0.92
   0  -6  -1   19.46    0.63
   0  -6  -1   20.46    0.61
   0  -6  -2   16.76    0.52
   0   6   2   16.50    0.53
   0   6   2   16.07    0.60
   0   6  -2   13.86    0.64
   0  -6  -3   50.37    1.42
   0   6   3   49.52    1.41
   0   6   3   49.39    1.46
   0  -6   3   49.57    1.48
   0   6  -3   48.78    1.51
   0   6   4   11.19    0.46
   0   6   4   11.27    0.52
   0  -6   4   11.03    0.54
   0  -6  -4   10.63    0.46
   0   6  -4   11.33    0.61
   0   6   4    9.99    0.44
   0   6   5    1.54    0.30
   0  -6  -5    1.05    0.37
   0   6  -5    0.88    0.51
   0   6   5    1.37    0.30
   0   6   6   12.95    0.54
   0  -6  -6   14.78    0.67
   0   6  -6   13.78    0.82
   0   6  -7    0.56    0.68
   0  -6  -7    0.43    0.55
   0  -6  -8   23.15    0.99
   0   6  -8   20.16    1.13
   0   6  -9   -0.03    0.87
   0  -6  -9    1.42    0.69
   0   6 -10    4.98    0.98
   0   7   0    0.20    0.25
   0   7   0    0.11    0.32
   0  -7   0    0.50    0.32
   0   7   1   96.91    2.88
   0  -7  -1  110.11    2.86
   0   7   2    0.96    0.27
   0  -7  -2    0.95    0.23
   0  -7   2    1.24    0.16
   0   7   3  250.66    6.75
   0  -7  -3  245.73    6.75
   0   7   3  247.80    6.78
   0  -7   3  249.61    6.80
   0   7  -3  248.94    6.83
   0   7   4    7.94    0.41
   0   7   4    7.62    0.37
   0   7   4    7.59    0.47
   0  -7  -4    8.16    0.41
   0   7  -4    7.90    0.60
   0   7   5    0.06    0.29
   0  -7  -5    0.27    0.34
   0   7  -5    0.03    0.54
   0   7   5    0.53    0.30
   0  -7  -6   37.90    1.17
   0   7  -6   34.55    1.30
   0   7   6   33.18    1.07
   0  -7  -7    3.25    0.54
   0   7  -7    3.47    0.73
   0   7  -8    9.83    0.90
   0  -7  -8    9.03    0.70
   0   7   8    7.05    0.43
   0  -7  -9    0.34    0.68
   0   7  -9    0.91    0.87
   0   7 -10    0.65    0.94
   0   7 -11    2.66    1.02
   0  -8   0  349.00    9.54
   0   8   0  354.05    9.54
   0   8   0  352.85    9.52
   0  -8  -1   27.19    0.83
   0   8   1   27.79    0.86
   0   8  -1   27.64    0.79
   0  -8   1   26.99    0.91
   0  -8  -2   67.85    1.85
   0  -8   2   65.65    1.81
   0   8   3    0.36    0.27
   0   8   3    0.20    0.36
   0  -8  -3    0.08    0.26
   0   8  -3    0.51    0.50
   0  -8   3   -0.23    0.44
   0   8   4    8.45    0.39
   0   8   4    7.95    0.49
   0  -8  -4    8.59    0.41
   0   8  -4    9.12    0.61
   0   8   5    4.78    0.36
   0  -8  -5    4.95    0.41
   0   8  -5    4.81    0.61
   0   8   5    5.42    0.39
   0  -8  -6   33.53    1.05
   0   8  -6   30.10    1.20
   0   8   6   28.08    0.97
   0   8  -7    3.10    0.74
   0  -8  -7    2.92    0.55
   0   8   7    2.24    0.38
   0   8   8    0.33    0.35
   0   8  -8   -0.52    0.80
   0  -8  -8    0.07    0.59
   0  -8  -9    5.28    0.74
   0   8  -9    4.02    0.89
   0   8 -10    0.73    0.95
   0   8 -11    3.85    1.06
   0  -9   0    0.20    0.36
   0   9   0   -0.07    0.34
   0   9   0   -0.11    0.29
   0  -9  -1   83.95    2.35
   0   9  -1   83.86    2.40
   0  -9   1   84.98    2.40
   0   9  -1   84.27    2.32
   0   9   1   86.69    2.37
   0  -9  -2   21.46    0.69
   0   9  -2   21.44    0.61
   0   9   3   24.56    0.86
   0  -9  -3   24.71    0.78
   0   9   3   25.65    0.79
   0  -9   3   25.36    0.74
   0  -9   3   25.16    0.90
   0   9  -3   24.12    0.92
   0   9   4    6.15    0.36
   0   9   4    5.92    0.46
   0   9  -4    5.97    0.21
   0  -9  -4    6.13    0.36
   0   9  -4    5.74    0.57
   0   9   5    6.41    0.39
   0  -9  -5    6.73    0.43
   0   9  -5    6.63    0.64
   0   9   5    5.73    0.42
   0  -9  -6   25.97    0.90
   0   9  -6   24.66    1.08
   0   9   6   23.76    0.85
   0   9  -7    5.37    0.82
   0  -9  -7    6.38    0.58
   0   9   7    4.97    0.45
   0   9  -8    0.94    0.82
   0  -9  -8    1.75    0.57
   0   9   8    1.07    0.39
   0   9  -9    5.31    0.93
   0   9 -10    4.30    1.00
   0   9 -11   -1.82    1.06
   0  10   0   86.59    2.38
   0 -10   0   83.16    2.41
   0  10   0   87.13    2.41
   0  10  -1   28.66    0.85
   0  10   1   29.67    0.92
   0 -10  -1   29.77    0.90
   0  10  -1   30.15    0.97
   0 -10   1   28.21    0.97
   0  10  -2   54.14    1.51
   0 -10  -2   57.27    1.57
   0 -10  -2   55.32    1.56
   0 -10  -3    7.83    0.37
   0  10   3    7.48    0.40
   0 -10   3    7.24    0.30
   0  10   3    7.70    0.49
   0  10  -3    6.52    0.56
   0 -10   3    8.04    0.53
   0  10   4    1.06    0.40
   0  10  -4    1.22    0.15
   0 -10  -4    1.03    0.29
   0  10  -4    0.89    0.53
   0  10   4    1.00    0.30
   0  10   5   16.30    0.67
   0 -10  -5   16.96    0.66
   0  10  -5   16.75    0.87
   0  10   5   18.35    0.63
   0  10   6    1.95    0.40
   0  10  -6    3.11    0.69
   0 -10  -6    2.72    0.45
   0 -10  -7    0.65    0.50
   0  10  -7    1.40    0.75
   0  10   7    0.36    0.40
   0  10  -8    3.57    0.85
   0 -10  -8    1.68    0.59
   0  10  -9    0.41    0.88
   0  10 -10    5.65    1.04
   0  11   0    0.04    0.38
   0 -11   0    0.08    0.38
   0  11   0    0.06    0.30
   0  11  -1    0.11    0.43
   0  11   1    0.61    0.29
   0 -11  -1   -0.04    0.34
   0  11   1    0.18    0.34
   0  11  -1    0.47    0.24
   0 -11   1    0.14    0.42
   0 -11  -2   18.08    0.62
   0 -11  -2   17.96    0.61
   0  11  -2   17.16    0.53
   0 -11  -3   61.08    1.69
   0 -11   3   58.95    1.64
   0  11   3   58.28    1.75
   0  11  -4    3.46    0.21
   0 -11   4    3.46    0.25
   0  11   4    2.96    0.43
   0 -11  -4    2.93    0.32
   0  11  -4    3.61    0.57
   0  11   4    3.33    0.34
   0  11   5    6.22    0.47
   0 -11  -5    5.77    0.41
   0  11  -5    5.94    0.68
   0  11   5    6.80    0.41
   0  11   6    5.23    0.47
   0  11  -6    5.20    0.75
   0 -11  -6    5.04    0.48
   0 -11  -7    1.52    0.50
   0  11  -7    1.38    0.75
   0  11   7    1.05    0.42
   0 -11  -8    1.68    0.57
   0  11  -8    1.61    0.81
   0  11  -9    1.06    0.91
   0  11 -10    0.77    1.00
   0  12   0  192.76    5.41
   0 -12   0  194.66    5.41
   0  12   0  202.08    5.38
   0  12   1   12.46    0.50
   0  12  -1   12.30    0.46
   0  12   1   11.55    0.53
   0 -12  -1   11.39    0.52
   0 -12   1   11.89    0.61
   0  12  -1   11.71    0.62
   0 -12  -2   22.99    0.74
   0 -12  -2   22.74    0.73
   0  12   2   21.28    0.79
   0  12  -2   21.80    0.66
   0 -12   2   21.55    0.82
   0 -12  -3    0.72    0.27
   0 -12   4    3.15    0.23
   0  12   4    3.27    0.35
   0  12   4    2.65    0.44
   0 -12  -4    2.91    0.32
   0  12  -4    3.02    0.54
   0 -12   5    1.11    0.27
   0  12   5    1.11    0.39
   0  12   5    1.72    0.47
   0  12   5    1.31    0.36
   0 -12  -5    1.67    0.34
   0  12  -5    0.67    0.60
   0  12   6   36.30    1.16
   0 -12  -6   36.13    1.15
   0  12  -6   36.24    1.37
   0 -12   6   34.57    1.09
   0 -12   7    1.12    0.36
   0  12  -7    1.90    0.80
   0 -12  -7    1.22    0.49
   0  12   7    1.06    0.44
   0 -12   8    0.88    0.41
   0  12  -8   -0.03    0.85
   0 -12  -8    0.60    0.56
   0  12   8   -0.15    0.43
   0  12  -9    0.30    0.93
   0  12 -10    0.04    1.01
   0  13   0    0.49    0.40
   0 -13   0    0.22    0.41
   0  13   0   -0.19    0.33
   0  13   1  124.96    3.45
   0  13   1  124.29    3.46
   0  13  -1  125.34    3.43
   0 -13   1  129.22    3.50
   0 -13  -1  123.31    3.46
   0  13  -1  120.77    3.51
   0 -13  -2    2.20    0.35
   0  13  -2    1.66    0.51
   0 -13  -2    1.95    0.33
   0  13   2    1.58    0.41
   0  13  -2    1.67    0.22
   0 -13   2    2.23    0.45
   0 -13  -3    0.58    0.28
   0 -13  -3    0.71    0.29
   0 -13   4    0.24    0.19
   0  13   4   -0.54    0.43
   0 -13  -4    0.14    0.30
   0  13  -4    0.57    0.59
   0  13   5   21.99    0.81
   0  13   5   20.98    0.85
   0  13   5   22.41    0.76
   0 -13   5   20.60    0.68
   0 -13  -5   21.11    0.74
   0  13  -5   23.09    0.99
   0 -13   6    0.44    0.30
   0 -13  -6    0.63    0.41
   0  13  -6    0.65    0.71
   0  13   6    0.73    0.44
   0 -13   7    1.51    0.35
   0 -13  -7    2.11    0.49
   0  13  -7    2.27    0.78
   0  13   7    1.65    0.47
   0  13   8    1.47    0.46
   0 -13   8    1.57    0.40
   0  13  -8    1.49    0.86
   0 -13  -8    1.79    0.57
   0  13  -9    0.91    0.95
   0  13 -10    1.20    1.02
   0 -14   0    4.83    0.48
   0  14   0    3.44    0.45
   0  14   0    3.81    0.38
   0  14  -1    3.56    0.47
   0  14   1    3.41    0.37
   0 -14  -1    2.57    0.40
   0  14   1    2.95    0.40
   0  14  -1    2.94    0.32
   0 -14   1    3.13    0.49
   0  14   2    3.65    0.42
   0  14  -2    3.81    0.25
   0 -14  -2    3.39    0.39
   0  14  -2    3.99    0.53
   0  14  -2    3.56    0.18
   0 -14  -2    3.56    0.36
   0 -14  -3    2.14    0.32
   0 -14  -3    1.95    0.31
   0 -14  -4   17.70    0.62
   0  14  -4   17.94    0.85
   0  14   4   16.09    0.72
   0 -14   5    0.20    0.24
   0 -14  -5    0.10    0.34
   0  14  -5    0.98    0.61
   0  14   5    0.04    0.43
   0  14  -5   -0.05    0.17
   0  14   5    0.11    0.48
   0 -14   6    0.43    0.29
   0 -14  -6    1.24    0.42
   0  14  -6    0.40    0.75
   0  14   6    1.15    0.47
   0 -14   7    0.17    0.33
   0  14   7    0.29    0.46
   0  14  -7    0.11    0.80
   0 -14  -7    0.74    0.48
   0  14  -8    9.70    0.99
   0 -14  -8    9.09    0.67
   0  14   8    9.54    0.60
   0  14  -9    0.89    0.97
   0  14 -10    0.74    1.03
   0  15   0    0.17    0.40
   0 -15   0    0.24    0.42
   0  15   0   -0.03    0.34
   0  15   1  180.19    5.04
   0  15   1  182.47    5.05
   0  15  -1  187.17    5.01
   0  15  -1  179.93    5.10
   0 -15   1  186.01    5.09
   0 -15  -1  182.81    5.05
   0 -15  -2    1.25    0.37
   0 -15  -2    1.06    0.35
   0  15  -2    0.72    0.52
   0  15   2    0.34    0.38
   0  15  -2    0.65    0.23
   0  15  -2    0.83    0.14
   0 -15  -3   11.56    0.50
   0 -15  -3   11.69    0.50
   0 -15  -4    1.89    0.33
   0  15  -4    2.44    0.59
   0  15   4    1.54    0.44
   0 -15   5    3.41    0.27
   0 -15  -5    4.31    0.39
   0  15  -5    4.72    0.70
   0  15  -5    3.66    0.24
   0  15   5    4.60    0.49
   0  15   5    3.88    0.53
   0 -15   6    0.63    0.28
   0 -15  -6    0.25    0.41
   0  15  -6    0.87    0.77
   0  15   6    0.23    0.47
   0 -15   7    1.93    0.34
   0  15   7    1.96    0.51
   0  15  -7    3.58    0.83
   0 -15  -7    2.38    0.49
   0  15  -8    2.04    0.92
   0  15   8    1.19    0.49
   0  15  -9    2.45    0.99
   0  15 -10    1.93    1.07
   0  16   0  121.40    3.43
   0 -16   0  121.38    3.44
   0  16   0  123.15    3.39
   0  16   1   11.05    0.53
   0  16  -1   10.73    0.47
   0  16   1   11.88    0.54
   0  16  -1   11.63    0.63
   0 -16  -1   11.51    0.56
   0 -16   1   10.31    0.59
   0 -16  -2    9.33    0.52
   0  16  -2    9.85    0.32
   0  16  -2    9.22    0.64
   0  16  -2    9.95    0.40
   0  16   2    9.88    0.54
   0 -16  -2   10.62    0.50
   0 -16  -3    7.42    0.43
   0 -16  -3    7.81    0.44
   0 -16  -4    6.85    0.41
   0 -16  -4    7.02    0.42
   0  16   4    5.65    0.55
   0 -16  -5   17.99    0.68
   0  16   5   17.58    0.78
   0  16  -5   17.90    0.96
   0  16  -5   18.16    0.58
   0  16   5   18.85    0.81
   0 -16   6    3.07    0.29
   0 -16  -6    4.11    0.45
   0  16  -6    1.95    0.78
   0  16   6    3.11    0.53
   0 -16   7    0.38    0.30
   0  16   7   -0.74    0.51
   0  16  -7    0.59    0.82
   0 -16  -7    0.60    0.46
   0  16  -8    7.90    1.01
   0  16   8    7.08    0.61
   0  16  -9    5.41    1.04
   0  16 -10    2.36    1.09
   0  17   0    0.11    0.42
   0 -17   0    0.14    0.43
   0  17   0   -0.20    0.33
   0  17   1   16.79    0.65
   0  17   1   16.87    0.66
   0  17  -1   16.36    0.60
   0 -17  -1   15.98    0.67
   0  17  -1   15.90    0.73
   0 -17  -2    1.86    0.41
   0 -17  -2    1.91    0.38
   0  17  -2    2.00    0.52
   0  17  -2    2.07    0.16
   0  17  -2    1.46    0.26
   0  17   2    2.00    0.41
   0 -17  -3  135.83    3.79
   0 -17  -3  137.11    3.79
   0  17   3  136.97    3.84
   0 -17  -4    1.24    0.34
   0 -17  -4    1.51    0.35
   0  17  -5   13.01    0.48
   0 -17  -5   13.75    0.58
   0 -17  -5   12.90    0.57
   0  17   5   13.30    0.68
   0  17  -5   14.44    0.89
   0  17   6    3.91    0.54
   0  17  -6    5.03    0.83
   0 -17  -6    3.72    0.45
   0  17   7    3.62    0.55
   0 -17  -7    4.26    0.49
   0  17  -7    3.05    0.86
   0  17  -8    7.16    1.02
   0  17   8    6.83    0.62
   0  17  -9   -0.84    1.00
   0  18   0  190.18    5.34
   0 -18   0  194.19    5.34
   0  18   0  193.34    5.30
   0 -18  -1    4.81    0.46
   0  18   1    5.44    0.42
   0  18  -1    5.68    0.55
   0  18   1    5.72    0.45
   0  18  -1    5.28    0.37
   0 -18  -2    4.33    0.47
   0  18  -2    4.55    0.21
   0 -18  -2    4.47    0.43
   0  18  -2    3.92    0.58
   0  18  -2    4.31    0.32
   0  18   2    5.58    0.48
   0 -18  -3    4.56    0.42
   0  18  -3    3.40    0.62
   0 -18  -3    4.51    0.41
   0  18   3    4.63    0.48
   0 -18  -4    3.89    0.39
   0 -18  -4    2.62    0.38
   0 -18  -5    2.82    0.39
   0  18   5    3.29    0.54
   0  18  -5    3.09    0.30
   0  18  -5    2.03    0.75
   0 -18  -5    2.67    0.39
   0 -18  -6    7.47    0.51
   0  18   6    8.90    0.65
   0  18  -6    7.17    0.89
   0 -18  -7    0.50    0.45
   0  18  -7   -0.46    0.85
   0  18   7    1.12    0.55
   0  18  -8    7.78    1.02
   0  18   8    7.89    0.65
   0  18  -9    1.14    1.00
   0  19   0    0.70    0.45
   0  19   0    0.29    0.36
   0  19   1   12.22    0.59
   0  19  -1   12.46    0.52
   0  19   1   12.40    0.59
   0  19  -1   12.35    0.67
   0 -19  -1   12.28    0.61
   0 -19  -2   -0.11    0.44
   0 -19  -2    0.56    0.40
   0  19  -2    0.25    0.57
   0  19  -2    0.01    0.15
   0  19   2    0.35    0.43
   0  19  -2    0.09    0.28
   0 -19  -3   20.89    0.78
   0  19   3   22.16    0.85
   0  19  -3   20.70    0.96
   0 -19  -3   21.22    0.78
   0 -19  -4    0.62    0.36
   0 -19  -4    0.67    0.38
   0 -19  -5   30.54    1.01
   0  19   5   30.05    1.12
   0  19  -5   30.15    1.31
   0  19  -5   31.19    0.95
   0  19   6   77.58    2.29
   0  19  -6   76.14    2.46
   0 -19  -6   73.80    2.19
   0  19   7   18.09    0.83
   0 -19  -7   13.97    0.71
   0  19  -7   18.26    1.14
   0  19  -8    2.83    1.01
   0  19   8    3.34    0.61
   0  19  -9   12.93    1.22
   0  20   0   16.22    0.73
   0  20   0   15.92    0.65
   0  20   1    1.81    0.41
   0  20  -1    1.95    0.52
   0  20  -1    2.25    0.35
   0  20   1    1.98    0.42
   0  20  -2    8.30    0.69
   0  20  -2    8.31    0.30
   0  20  -2    8.03    0.41
   0  20   2    7.78    0.55
   0 -20  -2    8.92    0.53
   0 -20  -3    8.15    0.52
   0  20  -3    7.98    0.70
   0  20   3    8.17    0.58
   0 -20  -3    8.07    0.51
   0 -20  -4    9.89    0.52
   0 -20  -4    9.66    0.54
   0  20  -5   41.71    1.22
   0 -20  -5   40.82    1.27
   0  20   5   42.12    1.39
   0  20  -5   36.09    1.54
   0 -20  -6    2.42    0.44
   0  20   6    2.63    0.58
   0  20  -6    2.53    0.86
   0  20   7    2.63    0.60
   0  20  -7    2.76    0.94
   0  20   8   -0.24    0.59
   0  20  -8    0.59    0.97
   0  20  -9    0.26    1.01
   0  21   0    0.10    0.38
   0  21   0    0.16    0.48
   0  21  -1    3.84    0.39
   0  21   1    3.48    0.45
   0  21  -1    2.96    0.55
   0  21   1    3.78    0.46
   0  21  -2   -0.52    0.59
   0  21  -2    0.20    0.16
   0  21   2    0.05    0.45
   0  21  -2    0.14    0.30
   0 -21  -3   17.00    0.70
   0  21  -3   16.13    0.88
   0  21   3   15.73    0.76
   0 -21  -4    1.08    0.40
   0 -21  -5   10.52    0.56
   0  21  -5   11.40    0.50
   0  21   5   10.77    0.71
   0 -21  -6   97.48    2.84
   0  21   6  102.83    2.96
   0  21  -6  102.15    3.11
   0  21   7    8.99    0.70
   0  21  -7    7.26    0.98
   0  21   8    3.88    0.64
   0  21  -8    3.78    0.99
   0  21  -9    7.35    1.12
   0  22   0    1.23    0.41
   0  22   0    0.55    0.49
   0  22   1    1.96    0.45
   0  22  -1    1.67    0.38
   0  22  -1    1.87    0.54
   0  22   1    1.74    0.46
   0  22  -2    2.54    0.62
   0  22  -2    1.92    0.19
   0  22   2    2.11    0.49
   0  22  -2    1.73    0.34
   0  22   3   17.61    0.80
   0  22  -3   17.69    0.97
   0 -22  -3   17.31    0.74
   0  22  -4   83.23    2.70
   0 -22  -4   88.99    2.50
   0 -22  -5    0.40    0.40
   0  22  -5    0.74    0.35
   0  22   5    0.62    0.57
   0 -22  -6   10.48    0.58
   0  22  -6   10.19    1.00
   0  22   6   11.04    0.75
   0  22  -7    5.38    0.98
   0  22   7    4.69    0.67
   0  22  -8    1.95    0.99
   0  22   8    1.13    0.63
   0  23   0    0.34    0.50
   0  23   0    0.14    0.41
   0  23   1   38.53    1.27
   0  23  -1   36.44    1.34
   0  23   1   39.63    1.26
   0  23  -1   39.44    1.21
   0  23  -2    5.35    0.26
   0  23  -2    6.86    0.69
   0  23   2    5.16    0.54
   0  23  -2    5.84    0.40
   0 -23  -3    7.77    0.55
   0  23  -3    7.15    0.76
   0  23  -4   14.83    0.64
   0 -23  -4   13.12    0.64
   0  23  -4   13.19    0.92
   0  23   5   41.90    1.45
   0 -23  -5   40.81    1.30
   0  23  -5   42.30    1.28
   0 -23  -6   18.69    0.76
   0  23  -6   19.89    1.15
   0  23   6   20.10    0.94
   0  23  -7    2.07    0.95
   0  23   7    2.54    0.67
   0  23  -8    7.13    1.09
   0  23   8    6.28    0.72
   0  24   0  202.65    5.65
   0  24   0  201.68    5.58
   0  24  -1    0.47    0.58
   0  24   1    0.74    0.47
   0  24  -1    0.68    0.39
   0  24  -2   17.01    0.53
   0  24   2   16.37    0.77
   0  24  -2   16.58    0.90
   0 -24  -3    0.96    0.49
   0  24  -3    0.33    0.68
   0 -24  -4    1.19    0.45
   0  24  -4    1.08    0.42
   0  24  -4    0.93    0.79
   0 -24  -5    6.24    0.50
   0  24  -5    6.57    0.47
   0  24   5    7.21    0.71
   0  24   6    8.99    0.74
   0  24  -6    9.07    1.00
   0  24   7    4.08    0.70
   0  24  -7    2.95    0.96
   0  24   8    0.54    0.67
   0  24  -8    0.93    1.02
   0  25   0    0.33    0.44
   0  25   0    0.81    0.57
   0  25  -1   19.16    0.74
   0  25   1   20.19    0.82
   0  25  -1   17.45    0.91
   0  25  -2    1.67    0.66
   0  25  -2    1.37    0.20
   0  25   2    1.68    0.53
   0 -25  -3    0.39    0.50
   0  25  -3    0.22    0.73
   0  25  -4   14.53    0.66
   0 -25  -4   12.66    0.65
   0  25  -4   12.08    0.95
   0  25   5    8.89    0.75
   0  25  -5    9.36    0.52
   0 -25  -5    8.83    0.54
   0  25   6    0.90    0.65
   0  25  -7    1.62    0.97
   0  25   7    1.25    0.68
   0  25  -8    0.91    1.02
   0  25   8    1.53    0.69
   0  26   0    0.70    0.56
   0  26   0   -0.04    0.46
   0  26  -1   17.50    0.91
   0  26  -1   16.96    0.71
   0  26   1   17.41    0.78
   0  26  -2   41.26    1.18
   0  26  -2   47.05    1.54
   0 -26  -3   -0.39    0.52
   0  26  -3    0.53    0.73
   0 -26  -4    8.79    0.60
   0  26  -4   10.62    0.59
   0  26  -4    9.72    0.92
   0  26  -5    4.22    0.46
   0  26   5    4.48    0.68
   0 -26  -5    4.62    0.48
   0  26   6   10.73    0.82
   0  26  -7    0.83    0.99
   0  26   7    0.30    0.68
   0  26   8    0.39    0.71
   0  27   0    0.44    0.57
   0  27   0    0.42    0.47
   0  27  -1   18.82    0.95
   0  27   1   18.39    0.81
   0  27  -1   19.27    0.76
   0  27  -2    3.84    0.71
   0 -27  -3   14.17    0.74
   0  27  -3   12.57    0.96
   0 -27  -4    1.96    0.49
   0  27  -4    1.83    0.49
   0  27   4    1.49    0.63
   0  27  -4    1.94    0.84
   0  27  -5    2.50    0.89
   0  27   5    3.32    0.69
   0  27  -5    2.80    0.46
   0 -27  -5    2.36    0.47
   0  27   6   -0.68    0.68
   0  27  -7    0.07    0.97
   0  27   7    0.72    0.71
   0  27   8    3.92    0.75
   0  28   0  183.66    5.25
   0  28   0  187.68    5.18
   0  28  -1    4.05    0.69
   0 -28  -2    3.46    0.66
   0  28  -2    3.80    0.73
   0 -28  -3    1.14    0.55
   0  28  -3    1.73    0.75
   0  28   4   12.07    0.81
   0  28  -4   12.28    0.68
   0 -28  -4   10.95    0.64
   0  28  -4   12.52    0.95
   0 -28  -5    1.27    0.48
   0  28  -5    0.74    0.87
   0  28   5    1.11    0.70
   0  28  -5    0.85    0.46
   0  28   6    0.77    0.69
   0  28  -7    1.20    1.00
   0  28   7    0.25    0.71
   0  28   8    5.35    0.80
   0  29   0    1.37    0.62
   0  29   0   -0.06    0.49
   0  29  -1    7.26    0.76
   0 -29  -2    0.31    0.66
   0  29  -2    2.34    0.73
   0 -29  -3   15.24    0.82
   0  29  -3   17.74    0.82
   0  29  -3   16.64    1.03
   0 -29  -4    3.44    0.53
   0  29  -4    3.27    0.85
   0  29   4    3.55    0.68
   0  29  -4    3.98    0.56
   0  29  -5    2.93    0.91
   0  29   5    5.13    0.77
   0  29   6    0.52    0.71
   0  29  -7    8.71    1.18
   0  29   7    9.91    0.86
   0  29   8    0.51    0.72
   0  30   0    1.69    0.62
   0  30  -1    0.09    0.67
   0 -30  -2    6.54    0.74
   0  30  -2    6.07    0.80
   0 -30  -3    2.38    0.61
   0  30  -3    2.79    0.83
   0  30  -3    3.09    0.57
   0 -30  -4   13.39    0.74
   0  30  -4   16.01    1.08
   0  30  -4   14.73    0.76
   0  30   4   16.59    0.92
   0  30   5    0.45    0.71
   0  30  -5    1.29    0.91
   0  30   6    6.55    0.82
   0  30   7   -0.52    0.77
   0  31   0   -0.06    0.63
   0  31  -1   10.38    0.83
   0 -31  -2    3.04    0.73
   0  31  -2    3.48    0.78
   0  31  -3    0.18    0.56
   0 -31  -3    0.46    0.59
   0  31  -3    0.28    0.79
   0  31  -4    2.10    0.58
   0  31   4    3.56    0.73
   0 -31  -4    1.40    0.54
   0  31  -4    2.06    0.86
   0  31   5   11.66    0.91
   0  31  -5    9.88    1.05
   0  31   6    0.76    0.74
   0  31  -6    0.80    0.98
   0  31   7    1.48    0.79
   0  32   0   13.25    0.84
   0  32  -1    1.48    0.69
   0  32  -2    1.05    0.61
   0 -32  -2    0.09    0.69
   0  32  -2    0.38    0.76
   0  32  -3    0.75    0.59
   0 -32  -3   -0.80    0.61
   0  32  -3    0.44    0.83
   0  32  -4    1.08    0.58
   0  32   4    1.08    0.72
   0  32  -4    1.08    0.88
   0  32   5    2.26    0.76
   0  32  -5    3.03    0.97
   0  32   6    0.70    0.77
   0  32  -6    0.04    0.98
   0  33   0    0.81    0.64
   0  33  -1    9.76    0.83
   0  33  -2    1.27    0.62
   0  33   2    3.31    0.72
   0 -33  -2    1.13    0.73
   0  33  -2    1.28    0.76
   0  33  -3    3.04    0.64
   0 -33  -3    1.23    0.63
   0  33  -3    1.37    0.82
   0  33  -4    8.59    0.70
   0  33   4    9.49    0.87
   0  33  -4    7.23    0.99
   0  33   5   -0.30    0.76
   0  33  -5    1.22    0.95
   0  33   6    3.52    0.81
   0  34   0    1.53    0.68
   0  34   0    1.76    0.68
   0  34   1    2.02    0.72
   0  34  -1    1.35    0.66
   0  34  -1    0.53    0.73
   0  34  -2    1.80    0.66
   0  34   2    0.99    0.73
   0 -34  -2    0.17    0.75
   0  34  -2    0.64    0.77
   0  34  -3    2.51    0.67
   0 -34  -3    2.16    0.66
   0  34  -3    1.89    0.85
   0  34   4    0.97    0.78
   0  34  -4    0.62    0.60
   0  34  -4    0.39    0.89
   0  34   5    1.73    0.80
   0  34  -5    1.49    0.97
   0  35   0    0.78    0.70
   0  35  -1   -0.37    0.68
   0  35   1    1.21    0.73
   0  35  -1   -0.18    0.73
   0  35   2    2.09    0.77
   0  35  -2    1.75    0.68
   0 -35  -2    0.05    0.74
   0  35  -2    0.71    0.80
   0  35  -3    3.96    0.70
   0 -35  -3    4.75    0.72
   0  35  -3    2.15    0.91
   0  35  -4    1.01    0.63
   0  35   4    0.51    0.77
   0  35  -4    1.31    0.92
   0  35   5    1.40    0.82
   0  35  -5    0.93    0.98
   0  36   0    4.37    0.78
   0  36   1    0.29    0.73
   0  36  -1    1.86    0.72
   0  36  -1    0.24    0.74
   0  36  -2    4.19    0.72
   0  36   2    3.50    0.79
   0 -36  -2    4.30    0.81
   0  36  -2    3.94    0.85
   0  36  -3    0.28    0.66
   0  36  -3    1.97    0.88
   0  36   4    1.71    0.81
   0  36  -4    1.26    0.92
   0  37   0    0.47    0.72
   0  37   1    1.63    0.75
   0  37  -1    0.47    0.72
   0  37  -1   -0.83    0.76
   0  37  -2    0.58    0.72
   0  37   2    2.20    0.83
   0 -37  -2    1.10    0.77
   0  37  -2   -0.09    0.80
   0  37  -3    5.03    0.75
   0  37  -3    4.34    0.91
   0  37  -4    2.09    0.97
   0  38   0    1.95    0.75
   0  38  -1    0.36    0.74
   0  38   1    1.63    0.77
   0  38  -2    0.42    0.71
   0 -38  -2   -1.78    0.80
   0  38  -2   -0.83    0.82
   0  38  -3    4.79    0.75
   0  38  -3    5.12    0.96
   0  39   0    0.86    0.80
   0  39   1    3.58    0.84
   0  39  -1    2.70    0.79
   0  39  -1    2.17    0.80
   0  39  -2    5.82    0.80
   0  39   2    4.51    0.89
   0  39  -2    4.71    0.91
   0  39  -3    0.26    0.70
   0  39  -3    0.56    0.88
   0  40   0   60.82    2.07
   0  40   1    0.96    0.82
   0  40  -1    2.78    0.81
   0  40  -1    1.39    0.80
   0  40  -2   20.50    1.08
   0  40  -2   20.94    1.19
   0  40  -3    7.17    0.81
   0 -41  -1   30.75    1.49
   0  41  -1   37.67    1.44
   0  41  -2    3.26    0.81
   1   0 -10    2.70    0.93
   1   0  -9    0.88    0.75
   1   0  -8    1.43    0.69
   1   0  -7    0.39    0.62
   1   0  -6   12.21    0.72
   1   0  -5   -0.50    0.45
   1   0  -5    0.13    0.34
  -1   0   4    0.54    0.19
  -1   0   4    0.50    0.34
   1   0  -4    0.41    0.40
   1   0  -4    0.80    0.32
  -1   0   3    0.01    0.31
   1   0  -3    0.39    0.35
  -1   0   3    0.04    0.18
   1   0  -3    0.24    0.18
   1   0  -3   -0.10    0.27
   1   0  -2    1.19    0.31
  -1   0   2    1.06    0.28
  -1   0   2    0.96    0.18
   1   0  -2    1.05    0.18
   1   0  -1    0.11    0.13
  -1   0   1    0.16    0.14
  -1   0  -1    0.50    0.17
   1   0   1    0.39    0.16
  -1   0  -2  191.59    5.28
   1   0   2  196.55    5.27
   1   0   3    0.17    0.27
  -1   0  -3    0.05    0.33
   1   0   3   -0.21    0.26
   1   0   4   19.18    0.66
  -1   0  -4   19.27    0.72
   1   0   4   19.15    0.64
   1   0   4   19.05    0.56
   1   0   5   -0.03    0.32
  -1   0  -5    0.30    0.42
  -1   0  -6    7.72    0.59
  -1   0  -7   -0.51    0.60
  -1   0  -8    0.81    0.67
  -1   0  -9   -0.41    0.75
   1  -1 -10    1.87    0.89
   1   1 -10    1.89    0.91
   1   1  -9    1.88    0.81
   1  -1  -9    0.55    0.77
   1  -1  -8    2.51    0.71
   1   1  -8    2.31    0.72
   1   1  -7   12.50    0.79
   1  -1  -7   11.06    0.78
   1  -1  -6   -0.20    0.52
   1   1  -6    0.23    0.53
   1  -1  -5   16.01    0.62
   1   1  -5   15.70    0.60
   1   1  -5   16.40    0.72
   1  -1  -5   15.07    0.69
  -1   1   5   16.06    0.52
   1  -1  -4    7.68    0.44
   1   1  -4    8.62    0.41
  -1  -1   4    8.96    0.45
   1   1  -4    8.19    0.51
   1  -1  -4    8.39    0.49
  -1   1   4    7.82    0.33
  -1   1   4    8.21    0.43
   1   1  -3   38.23    1.17
   1  -1  -3   40.39    1.18
   1   1  -3   40.29    1.13
   1   1  -3   41.06    1.23
  -1  -1   3   40.84    1.20
   1  -1  -3   41.12    1.21
  -1   1   3   40.89    1.14
  -1   1   3   40.87    1.19
   1  -1  -2  180.27    4.86
   1  -1  -2  182.88    4.89
  -1  -1   2  180.65    4.89
   1   1  -2  180.05    4.89
  -1   1   2  177.45    4.86
   1   1  -2  176.37    4.85
  -1   1   2  181.90    4.88
   1  -1  -1    1.42    0.16
   1  -1  -1    1.14    0.21
  -1   1   1    1.39    0.18
   1  -1   1    1.75    0.22
  -1   1  -1    1.98    0.22
   1   1   2 2946.14   79.43
  -1  -1  -2 2892.12   79.43
   1  -1   2 3042.99   79.44
  -1   1  -2 2938.15   79.45
  -1  -1  -3   10.36    0.46
   1  -1   3    9.56    0.45
   1   1   3   11.52    0.42
  -1   1  -3    9.84    0.49
   1  -1   3   10.61    0.40
   1   1   3   10.48    0.44
  -1  -1  -4   15.40    0.60
  -1   1  -4   15.41    0.63
   1   1   4   15.39    0.55
   1  -1   4   15.19    0.58
   1  -1   4   14.79    0.53
   1  -1   4   14.34    0.43
   1   1   4   16.41    0.56
   1   1   5    0.03    0.31
   1  -1   5    0.26    0.34
  -1  -1  -5   -0.09    0.40
  -1   1  -5   -0.02    0.45
   1   1   5   -0.01    0.18
   1   1   6    0.74    0.18
  -1  -1  -6    0.34    0.48
  -1   1  -6    0.49    0.52
  -1  -1  -7    9.18    0.69
  -1   1  -7    7.84    0.69
  -1   1  -8   -1.01    0.68
  -1  -1  -8   -0.74    0.68
  -1  -1  -9   10.04    0.88
  -1   1  -9    9.29    0.90
  -1   1 -10    0.63    0.85
   1   2 -10   13.18    1.10
   1  -2 -10   14.55    1.06
   1  -2  -9    1.39    0.77
   1   2  -9    1.55    0.80
   1  -2  -8    3.54    0.70
   1   2  -8    2.33    0.73
   1   2  -7    7.10    0.73
   1  -2  -7    8.03    0.70
  -1   2   6    0.17    0.24
   1  -2  -6    0.35    0.51
   1   2  -6    0.98    0.56
  -1   2   5   27.92    0.92
   1   2  -5   27.13    1.02
   1  -2  -5   28.39    0.98
  -1   2   5   28.28    0.85
   1   2  -5   29.30    0.89
   1  -2  -5   27.65    0.93
  -1   2   4    1.76    0.24
   1   2  -4    2.03    0.29
   1  -2  -4    1.39    0.36
  -1   2   4    2.01    0.32
  -1  -2   4    1.57    0.36
   1  -2  -4    1.83    0.37
   1   2  -4    1.75    0.43
  -1  -2   3   10.29    0.46
   1  -2  -3   10.98    0.46
   1   2  -3    9.45    0.51
   1   2  -3    9.44    0.39
   1  -2  -3   10.23    0.44
   1   2  -3    9.66    0.33
  -1   2   3   10.12    0.44
   1  -2  -2   28.38    0.83
  -1   2   2   27.37    0.80
  -1   2   2   28.40    0.82
   1   2  -2   26.79    0.85
   1  -2  -2   27.68    0.83
  -1  -2   2   26.27    0.84
   1  -2  -2   27.45    0.80
   1   2  -2   26.81    0.77
  -1   2   1  180.86    4.80
   1  -2  -1  178.75    4.80
  -1   2   1  176.40    4.81
   1  -2  -1  169.65    4.81
  -1  -2   1  179.65    4.80
   1  -2   1   81.87    2.27
  -1   2  -1   82.91    2.27
   1   2   2   14.09    0.45
   1  -2   2   14.68    0.53
  -1  -2  -2   13.92    0.47
  -1   2  -2   13.31    0.54
  -1  -2  -3   11.51    0.46
   1   2   3   10.42    0.41
   1  -2   3   10.38    0.48
  -1   2  -3   10.93    0.51
   1   2   3   11.62    0.46
   1  -2   3   10.42    0.39
   1  -2   4   22.73    0.78
   1   2   4   23.65    0.74
  -1  -2  -4   22.77    0.79
  -1   2  -4   23.65    0.83
   1   2   4   22.47    0.76
   1  -2   5    0.32    0.35
   1   2   5   -0.09    0.30
  -1   2  -5    0.45    0.45
  -1  -2  -5    0.14    0.40
   1   2   5    0.19    0.31
   1   2   5    0.36    0.20
  -1   2  -6    0.96    0.55
  -1  -2  -6    1.03    0.47
   1   2   7    8.63    0.33
  -1   2  -7   10.13    0.74
  -1  -2  -7   10.19    0.70
  -1  -2  -8    0.22    0.65
  -1   2  -8    0.38    0.72
  -1  -2  -9    1.85    0.74
  -1   2  -9    1.50    0.81
  -1   2 -10    1.26    0.86
   1  -3 -10   15.19    1.08
   1   3 -10   15.48    1.15
   1  -3  -9    0.88    0.76
   1   3  -9    0.75    0.83
   1  -3  -8    4.91    0.72
   1   3  -8    5.73    0.78
  -1   3   7    1.16    0.28
   1  -3  -7    1.80    0.60
   1   3  -7    1.63    0.66
  -1   3   6    2.88    0.30
   1   3  -6    2.80    0.59
   1  -3  -6    3.33    0.54
  -1   3   5   17.70    0.63
   1   3  -5   16.58    0.60
   1  -3  -5   16.96    0.67
   1   3  -5   16.67    0.76
   1  -3  -5   17.53    0.70
  -1   3   5   16.24    0.57
  -1  -3   4   35.12    1.08
   1   3  -4   34.82    1.15
   1  -3  -4   33.99    1.08
   1   3  -4   34.05    1.01
   1  -3  -4   34.46    1.08
  -1   3   4   34.52    1.05
   1  -3  -3    0.36    0.34
  -1   3   3    0.07    0.24
  -1   3   3    0.34    0.28
   1  -3  -3    0.28    0.31
  -1  -3   3    0.16    0.35
   1   3  -3    0.19    0.41
   1  -3  -2   65.38    1.83
  -1   3   2   67.39    1.83
  -1  -3   2   60.78    1.85
   1   3  -2   68.36    1.87
   1  -3  -2   67.44    1.84
  -1   3   2   64.37    1.82
  -1   3   1  115.54    3.15
   1  -3  -1  113.74    3.15
   1   3  -1  114.55    3.14
  -1  -3   1  116.71    3.14
   1  -3  -1  116.97    3.15
  -1   3   1  114.86    3.15
   1   3   0  363.60    0.71
  -1  -3   0    0.01    0.27
   1  -3   1    1.08    0.15
  -1   3  -1    0.85    0.31
  -1   3  -1    0.84    0.15
   1  -3   1    1.10    0.30
   1   3   2  108.14    3.02
  -1   3  -2  115.73    3.08
  -1  -3  -2  111.57    3.02
   1  -3   2  113.44    3.07
   1   3   3    1.60    0.33
   1  -3   3    1.77    0.20
   1   3   3    1.57    0.24
   1  -3   3    1.90    0.36
  -1  -3  -3    1.55    0.28
  -1   3  -3    2.24    0.39
   1   3   4  100.42    2.74
   1   3   4   95.62    2.76
  -1  -3  -4  102.47    2.77
   1  -3   4   97.97    2.78
  -1   3  -4   97.62    2.81
   1   3   5    7.76    0.39
  -1   3  -5    5.83    0.55
  -1  -3  -5    6.75    0.47
   1   3   5    6.06    0.42
   1   3   5    6.55    0.32
  -1  -3  -6   15.68    0.72
  -1   3  -6   16.02    0.79
   1   3   6   15.35    0.52
   1   3   7   15.86    0.54
  -1   3  -7   16.94    0.90
  -1  -3  -7   18.11    0.82
  -1  -3  -8    3.17    0.65
  -1   3  -8    2.90    0.73
  -1  -3  -9    9.38    0.83
  -1   3  -9    7.35    0.90
  -1   3 -10   -0.43    0.86
   1   4 -11    1.36    1.00
   1  -4 -10    1.77    0.85
   1   4 -10    1.27    0.96
   1   4  -9   18.36    1.14
   1  -4  -9   18.61    1.03
   1  -4  -8    0.48    0.64
   1   4  -8   -0.02    0.74
  -1   4   7   15.88    0.59
   1   4  -7   17.36    0.92
   1  -4  -7   17.55    0.83
  -1   4   6   10.79    0.45
   1  -4  -6   11.80    0.66
   1   4  -6    9.33    0.71
   1   4  -5   12.48    0.67
   1  -4  -5   12.43    0.60
  -1   4   5   12.97    0.53
   1   4  -5   11.49    0.48
   1  -4  -5   13.26    0.59
  -1   4   4   30.51    0.93
   1   4  -4   29.57    0.88
   1  -4  -4   30.65    0.97
  -1   4   4   30.36    0.90
   1   4  -4   31.08    1.02
   1  -4  -4   30.72    0.95
  -1  -4   4   31.49    0.98
   1   4  -4   28.81    0.83
   1   4  -3    0.88    0.15
   1  -4  -3    1.23    0.36
  -1   4   3    0.71    0.27
   1  -4  -3    0.87    0.30
  -1  -4   3    1.38    0.37
   1   4  -3    1.36    0.42
  -1   4   3    0.91    0.28
  -1   4   2   13.19    0.46
   1  -4  -2   12.90    0.47
   1  -4  -2   12.76    0.51
  -1   4   2   12.51    0.47
   1  -4  -1  772.80   21.10
  -1   4   1  790.44   21.10
  -1   4   1  782.88   21.10
   1   4  -1  781.08   21.09
  -1  -4   1  785.95   21.09
  -1  -4   0    9.30    0.32
   1   4   0    9.58    0.33
  -1   4  -1    1.05    0.34
  -1   4  -1    1.05    0.17
   1  -4   1    1.12    0.17
   1   4   2   48.20    1.34
  -1  -4  -2   48.68    1.34
   1  -4   2   48.99    1.42
  -1   4  -2   47.19    1.42
   1   4   3   67.90    1.80
   1   4   3   65.46    1.85
  -1   4  -3   63.28    1.89
  -1  -4  -3   62.23    1.82
   1  -4   3   64.12    1.87
   1   4   4    0.83    0.34
   1  -4   4    0.62    0.37
  -1   4  -4    1.35    0.44
  -1  -4  -4    0.83    0.32
   1   4   4    0.63    0.25
   1   4   5    1.83    0.27
   1   4   5    1.86    0.37
   1   4   5    2.25    0.31
  -1   4  -5    1.28    0.49
  -1  -4  -5    1.59    0.40
   1   4   6    7.08    0.42
  -1  -4  -6    7.47    0.53
  -1   4  -6    6.24    0.63
   1   4   6    5.96    0.34
  -1  -4  -7   10.32    0.67
  -1   4  -7    8.27    0.76
  -1  -4  -8   -0.78    0.61
  -1   4  -8    0.64    0.74
  -1   4  -9    5.50    0.87
  -1  -4  -9    6.08    0.78
  -1   4 -10    0.09    0.89
   1   5 -11    2.63    1.01
   1   5 -10    1.04    0.97
   1   5  -9    5.65    0.90
   1  -5  -9    6.24    0.80
   1   5  -8   29.40    1.28
   1  -5  -8   29.37    1.18
  -1   5   7    9.94    0.47
   1   5  -7   10.87    0.82
   1  -5  -7   11.72    0.72
  -1   5   6    2.52    0.32
   1  -5  -6    2.31    0.51
   1   5  -6    2.18    0.60
   1   5  -5   65.25    1.95
   1  -5  -5   67.16    1.88
  -1   5   5   63.79    1.81
   1   5  -5   61.32    1.79
   1  -5  -5   63.41    1.88
  -1   5   5   64.04    1.84
   1  -5  -4    0.35    0.38
   1   5  -4   -0.02    0.11
  -1   5   4    0.06    0.27
   1   5  -4    0.32    0.22
   1  -5  -4   -0.03    0.33
  -1  -5   4    0.54    0.37
   1   5  -4    0.06    0.46
  -1   5   4    0.53    0.29
   1  -5  -3   10.89    0.45
  -1   5   3   11.11    0.44
  -1  -5   3    9.71    0.52
   1   5  -3   10.92    0.58
   1  -5  -3    9.89    0.51
  -1   5   3   10.23    0.43
   1  -5  -2  341.05    9.13
  -1   5   2  336.48    9.13
  -1  -5   2  333.86    9.12
  -1   5   2  336.17    9.14
   1  -5  -2  340.13    9.15
  -1  -5   1   38.28    1.15
   1  -5  -1   39.88    1.13
  -1   5   1   40.21    1.14
   1   5  -1   38.74    1.09
   1  -5   0  341.52    9.15
  -1   5   0  325.14    9.16
  -1  -5   0  343.28    9.15
   1   5   0  343.92    9.16
  -1   5  -1    2.74    0.22
  -1  -5  -2  308.97    8.40
   1   5   2  314.48    8.40
  -1   5  -2  308.97    8.47
   1  -5   2  310.64    8.46
   1   5   3  150.92    4.05
   1   5   3  150.99    4.10
  -1  -5  -3  147.62    4.05
   1  -5   3  145.48    4.11
  -1   5  -3  144.93    4.13
   1   5   4   63.41    1.78
   1   5   4   61.71    1.84
  -1  -5  -4   64.67    1.81
   1  -5   4   63.44    1.86
  -1   5  -4   64.89    1.90
   1   5   5   22.52    0.74
   1   5   5   24.56    0.75
  -1  -5  -5   23.27    0.82
  -1   5  -5   21.85    0.91
   1   5   5   23.42    0.81
   1   5   6    1.83    0.34
  -1   5  -6    1.13    0.59
  -1  -5  -6    1.47    0.45
   1   5   6    1.82    0.30
  -1  -5  -7   15.50    0.73
  -1   5  -7   13.41    0.88
   1   5   7   12.84    0.52
  -1   5  -8    0.92    0.73
  -1  -5  -8    0.67    0.60
  -1  -5  -9    1.07    0.68
  -1   5  -9    0.30    0.81
  -1   5 -10    7.34    1.01
   1   6 -11    0.74    1.00
   1   6 -10   -0.16    0.94
   1   6  -9    5.27    0.92
   1  -6  -9    7.35    0.81
   1   6  -8    3.16    0.79
   1  -6  -8    1.91    0.66
   1  -6  -7    1.26    0.56
   1   6  -7    0.41    0.68
  -1   6   7    0.55    0.34
   1  -6  -6   18.30    0.76
   1   6  -6   14.93    0.86
   1   6  -5   76.57    2.33
   1  -6  -5   80.03    2.24
  -1   6   5   79.72    2.21
   1  -6  -5   77.95    2.26
   1   6  -5   75.61    2.16
  -1   6   5   77.76    2.20
   1   6  -4   34.68    1.14
   1  -6  -4   33.73    1.02
  -1   6   4   33.34    1.01
   1  -6  -4   32.47    1.06
  -1   6   4   33.47    1.01
   1   6  -4   32.08    0.95
  -1   6   3   -0.03    0.28
   1  -6  -3    0.08    0.37
  -1   6   3   -0.01    0.29
   1  -6  -3    0.09    0.29
  -1  -6   3   -0.08    0.38
   1   6  -3    0.05    0.43
  -1   6   2    1.73    0.29
   1  -6  -2    1.79    0.27
   1  -6  -2    1.62    0.36
  -1   6   2    1.64    0.31
  -1  -6   2    1.84    0.21
   1  -6  -1   17.85    0.60
  -1  -6   1   18.05    0.62
   1   6  -1   18.12    0.64
   1   6  -1   17.63    0.53
   1  -6   0    2.95    0.33
   1  -6   0    2.85    0.27
  -1   6   0    2.52    0.28
  -1  -6   0    3.15    0.29
   1   6   0    2.93    0.30
  -1   6  -1   69.10    1.86
   1  -6   1   65.60    1.84
  -1  -6  -1   69.10    1.85
   1   6   2    0.50    0.19
  -1   6  -2    0.98    0.16
   1   6   2    1.66    0.34
  -1  -6  -2    0.43    0.17
   1  -6   2    0.97    0.38
  -1   6  -2    1.15    0.42
   1   6   3   21.12    0.64
   1   6   3   21.59    0.75
   1  -6   3   20.98    0.78
  -1  -6  -3   21.15    0.66
  -1   6  -3   20.83    0.81
   1   6   4   45.56    1.29
   1   6   4   43.30    1.35
  -1  -6  -4   44.95    1.31
   1  -6   4   45.61    1.38
  -1   6  -4   46.03    1.43
   1   6   5   50.02    1.44
   1   6   5   49.08    1.50
  -1  -6  -5   51.31    1.49
  -1   6  -5   47.35    1.59
   1   6   6   14.04    0.56
  -1  -6  -6   15.66    0.67
  -1   6  -6   13.63    0.82
   1   6   6   13.71    0.54
  -1  -6  -7   18.60    0.81
  -1   6  -7   18.55    0.98
   1   6   7   17.49    0.64
  -1   6  -8   -0.77    0.73
  -1  -6  -8    0.77    0.58
  -1  -6  -9    3.42    0.69
  -1   6  -9    5.00    0.89
  -1   6 -10    3.12    0.94
   1   7 -11   -0.04    1.01
   1   7 -10   -0.60    0.96
   1   7  -9    1.34    0.88
   1  -7  -9    1.81    0.73
   1  -7  -8    0.63    0.62
   1   7  -8    1.00    0.78
  -1   7   8    0.93    0.35
   1  -7  -7    0.33    0.54
   1   7  -7   -0.07    0.70
  -1   7   7    0.29    0.34
   1  -7  -6   59.94    1.79
   1   7  -6   56.88    1.89
  -1   7   5   92.27    2.55
   1  -7  -5   93.52    2.60
  -1   7   5   89.21    2.54
   1   7  -5   87.55    2.49
   1  -7  -5   94.45    2.58
   1   7  -5   88.89    2.66
   1   7  -4    5.34    0.21
   1   7  -4    5.44    0.26
   1  -7  -4    5.00    0.45
  -1   7   4    6.23    0.37
  -1   7   4    6.08    0.36
   1  -7  -4    5.48    0.37
   1   7  -4    5.76    0.53
   1  -7  -3   41.24    1.21
  -1   7   3   40.87    1.21
  -1  -7   3   40.91    1.19
   1   7  -3   40.72    1.31
  -1  -7   3   40.20    1.26
  -1   7   3   41.40    1.23
   1  -7  -3   42.29    1.27
   1  -7  -2   89.02    2.45
  -1   7   2   88.68    2.46
  -1  -7   2   85.98    2.43
  -1   7   2   92.67    2.47
   1  -7  -1   52.44    1.47
  -1  -7   1   50.19    1.48
   1   7  -1   50.52    1.50
   1  -7   0    1.30    0.26
  -1  -7   0    0.85    0.29
  -1   7   0    0.84    0.32
   1  -7   0    1.08    0.33
   1   7   0    1.54    0.31
   1  -7   1    6.36    0.28
   1   7   1    7.62    0.29
  -1   7  -1    7.06    0.33
  -1  -7  -1    6.48    0.31
  -1  -7  -2  138.35    3.69
   1   7   2  130.37    3.74
  -1   7  -2  135.78    3.69
  -1   7  -2  137.84    3.78
   1  -7   2  132.71    3.77
  -1   7  -3    7.21    0.25
   1   7   3    7.89    0.33
   1   7   3    8.25    0.47
   1  -7   3    7.83    0.50
  -1  -7  -3    7.72    0.32
  -1   7  -3    6.74    0.53
   1   7   4    9.91    0.39
   1   7   4    9.76    0.51
  -1  -7  -4    9.37    0.41
   1  -7   4    9.33    0.54
  -1   7  -4    9.38    0.59
   1   7   5    0.44    0.27
   1   7   5    0.36    0.39
  -1  -7  -5    0.43    0.35
  -1   7  -5   -0.58    0.54
   1   7   6    2.92    0.34
  -1  -7  -6    2.90    0.45
  -1   7  -6    2.38    0.63
   1   7   6    2.30    0.34
  -1  -7  -7   14.95    0.71
  -1   7  -7   12.99    0.88
   1   7   7   12.91    0.55
  -1   7  -8    8.75    0.86
  -1  -7  -8    9.77    0.70
  -1   7  -9    2.28    0.85
  -1   7 -10    0.57    0.93
   1   8 -10    1.22    0.98
   1   8  -9    0.75    0.91
   1  -8  -9    1.11    0.71
  -1   8   8    0.26    0.36
   1   8  -8    0.03    0.79
   1  -8  -8    1.05    0.63
  -1   8   7    3.40    0.39
   1   8  -7    3.24    0.76
   1  -8  -7    3.03    0.57
  -1   8   6    0.47    0.36
   1  -8  -6    1.04    0.46
   1   8  -6   -0.17    0.62
  -1   8   5    9.19    0.47
  -1   8   5    9.31    0.48
   1   8  -5    9.48    0.36
   1  -8  -5   10.87    0.52
   1   8  -5    9.76    0.68
  -1   8   4    0.20    0.30
   1   8  -4    0.14    0.17
   1  -8  -4    0.14    0.40
  -1   8   4    0.35    0.31
   1  -8  -4    0.14    0.32
   1   8  -4    0.48    0.46
  -1  -8   3    1.33    0.25
  -1   8   3    1.14    0.32
  -1   8   3    0.85    0.34
   1  -8  -3    1.23    0.42
   1  -8  -3    0.75    0.29
  -1  -8   3    0.99    0.43
   1   8  -3    1.16    0.48
   1  -8  -2    0.09    0.28
  -1   8   2    0.06    0.33
  -1   8   2    0.27    0.31
  -1  -8   2   -0.11    0.20
  -1   8   1  241.07    6.46
   1  -8  -1  233.09    6.46
   1  -8  -1  235.85    6.47
  -1  -8   1  237.01    6.47
   1   8  -1  238.02    6.48
   1  -8  -1  238.92    6.45
   1   8   0    0.91    0.31
  -1   8   0    1.00    0.34
   1  -8   0    0.55    0.35
  -1  -8   0    0.71    0.31
   1  -8   0    0.82    0.28
   1   8   1  419.81   11.33
   1  -8   1  421.42   11.32
  -1  -8  -1  416.57   11.33
  -1  -8  -2    0.02    0.19
  -1   8  -2    0.39    0.42
  -1   8  -2    0.25    0.20
   1  -8   2    0.18    0.41
  -1  -8  -3   49.31    1.38
   1   8   3   48.89    1.39
  -1   8  -3   49.37    1.35
   1   8   3   50.63    1.47
   1  -8   3   47.35    1.48
  -1   8  -3   46.17    1.51
   1   8   4    3.11    0.27
   1   8   4    2.48    0.39
  -1  -8  -4    3.26    0.29
  -1   8  -4    2.56    0.51
   1   8   5   32.80    0.98
   1   8   5   31.83    1.07
  -1  -8  -5   32.97    1.02
  -1   8  -5   31.10    1.18
   1   8   6    1.90    0.33
  -1  -8  -6    1.91    0.43
  -1   8  -6    1.50    0.64
   1   8   6    1.49    0.47
   1   8   6    1.56    0.36
  -1  -8  -7    0.67    0.49
  -1   8  -7   -0.12    0.71
   1   8   7    0.21    0.35
  -1  -8  -8    3.58    0.59
  -1   8  -8    3.82    0.80
  -1   8  -9    1.15    0.88
  -1   8 -10    1.91    0.94
   1   9 -10   -0.03    0.98
   1   9  -9    6.81    1.00
   1  -9  -9    9.26    0.80
  -1   9   8    0.29    0.38
   1  -9  -8    0.57    0.61
   1   9  -8   -0.08    0.81
   1  -9  -7    4.09    0.58
   1   9  -7    3.21    0.74
  -1   9   6    0.23    0.36
   1  -9  -6    1.16    0.44
   1   9  -6    0.80    0.68
  -1   9   5   -0.18    0.35
   1   9  -5    0.14    0.19
  -1   9   5    0.37    0.34
   1  -9  -5    0.17    0.36
   1   9  -5    0.72    0.55
   1  -9  -4   29.09    0.90
  -1   9   4   29.70    0.90
  -1  -9   4   28.92    0.86
   1   9  -4   26.39    0.79
  -1   9   4   28.02    0.91
   1  -9  -4   29.58    0.96
   1   9  -4   28.61    1.05
  -1   9   3   58.42    1.69
   1  -9  -3   58.87    1.68
  -1  -9   3   57.93    1.65
  -1   9   3   60.53    1.71
   1  -9  -3   59.43    1.74
   1  -9  -2   26.58    0.84
   1  -9  -1   15.18    0.58
  -1   9   1   14.18    0.55
  -1  -9   1   14.71    0.60
   1   9  -1   15.31    0.62
   1  -9  -1   14.99    0.56
  -1   9   0   10.82    0.50
   1   9   0    9.94    0.48
  -1  -9   0   10.12    0.47
   1  -9   0   10.00    0.50
   1  -9   0   10.41    0.44
  -1   9   0    9.54    0.41
   1  -9   1    0.67    0.21
   1   9   1    0.31    0.24
  -1  -9  -1    0.51    0.27
  -1  -9  -2   33.59    0.98
  -1  -9  -2   35.00    0.98
  -1   9  -2   33.95    0.99
   1   9   3    2.51    0.41
  -1   9  -3    2.10    0.19
  -1  -9  -3    2.52    0.24
  -1   9  -3    2.54    0.52
   1  -9   3    2.59    0.48
   1   9   3    2.07    0.26
   1   9   4    8.38    0.50
  -1  -9  -4    8.61    0.39
  -1   9  -4    8.68    0.60
   1   9   4    8.94    0.37
   1   9   5   15.04    0.67
  -1  -9  -5   15.18    0.58
  -1   9  -5   14.83    0.80
   1   9   5   14.52    0.54
   1   9   6    0.47    0.47
   1   9   6    1.02    0.37
  -1  -9  -6    1.13    0.42
  -1   9  -6    1.91    0.67
   1   9   6    0.74    0.32
   1   9   7    7.44    0.48
  -1   9  -7    8.03    0.82
  -1  -9  -7    9.73    0.60
   1   9   8   -0.02    0.37
  -1   9  -8    1.19    0.80
  -1  -9  -8    0.96    0.54
  -1   9  -9    1.18    0.89
  -1   9 -10   -0.86    0.97
   1  10 -10    0.77    1.01
   1  10  -9    1.86    0.91
   1 -10  -9    1.76    0.70
  -1 -10   9    2.25    0.53
   1 -10  -8    3.81    0.65
   1  10  -8    2.38    0.84
  -1  10   8    3.04    0.44
   1  10  -7    2.10    0.76
   1 -10  -7    0.80    0.53
  -1  10   6    3.60    0.42
   1 -10  -6    3.88    0.47
   1  10  -6    4.06    0.72
  -1  10   5   25.95    0.88
  -1  10   5   26.57    0.87
  -1 -10   5   24.29    0.82
   1 -10  -5   26.89    0.88
   1  10  -5   25.29    1.04
   1 -10  -4   10.24    0.48
  -1  10   4   11.24    0.49
  -1 -10   4   10.95    0.43
  -1  10   4   10.63    0.52
   1 -10  -4   10.71    0.58
   1  10  -4   10.29    0.66
  -1  10   3    9.40    0.47
   1 -10  -3   10.08    0.45
  -1 -10   3    8.94    0.37
   1 -10  -3    9.59    0.52
  -1  10   3   10.03    0.49
  -1 -10   2   12.65    0.61
   1 -10  -2   13.09    0.52
   1 -10  -1  241.93    6.53
  -1 -10   1  239.07    6.54
   1  10  -1  237.11    6.56
   1 -10  -1  242.24    6.54
  -1  10   1  236.92    6.53
  -1  10   0    4.14    0.39
   1  10   0    3.80    0.37
   1 -10   0    3.14    0.41
  -1 -10   0    3.12    0.37
  -1  10   0    3.35    0.30
   1 -10   0    3.61    0.32
   1  10   1   15.45    0.51
   1 -10   1   12.81    0.63
  -1 -10  -1   13.88    0.53
  -1 -10  -2    3.37    0.27
  -1 -10  -2    3.66    0.27
  -1  10  -2    3.57    0.28
  -1  10  -3   28.67    0.82
   1  10   3   28.51    0.94
  -1 -10  -3   29.02    0.83
   1 -10   3   27.07    0.79
   1 -10   3   27.59    0.98
  -1  10  -3   26.79    0.99
  -1  10  -4    4.78    0.19
   1  10   4    4.84    0.31
   1  10   4    5.00    0.46
  -1 -10  -4    4.71    0.31
  -1  10  -4    4.73    0.58
   1  10   5   26.95    0.85
   1  10   5   27.03    0.95
  -1 -10  -5   27.14    0.87
  -1  10  -5   26.64    1.08
   1  10   6    7.85    0.50
   1  10   6    7.50    0.58
  -1 -10  -6    8.94    0.52
  -1  10  -6    7.92    0.75
   1  10   6    8.93    0.45
   1  10   7    8.02    0.51
  -1  10  -7    8.19    0.84
  -1 -10  -7    9.36    0.59
   1  10   8    0.41    0.39
  -1  10  -8   -0.33    0.78
  -1 -10  -8    0.61    0.53
  -1  10  -9    0.93    0.89
  -1  10 -10    3.81    1.01
   1  11 -10    1.25    1.00
  -1 -11   9    4.43    0.55
   1 -11  -9    3.80    0.73
   1  11  -9    4.27    0.97
  -1  11   8    6.44    0.51
  -1 -11   8    6.31    0.52
   1 -11  -8    6.58    0.67
   1  11  -8    6.79    0.93
  -1 -11   7    1.68    0.40
   1 -11  -7    1.20    0.52
   1  11  -7    1.10    0.76
  -1  11   7    0.65    0.43
  -1 -11   6    3.85    0.38
  -1  11   6    3.27    0.45
   1 -11  -6    4.54    0.48
   1  11  -6    3.71    0.72
   1  11  -5    0.77    0.13
  -1 -11   5    1.43    0.30
  -1  11   5    0.86    0.40
  -1  11   5    1.49    0.37
   1 -11  -5    0.91    0.37
   1  11  -5    1.16    0.62
  -1  11   4   20.42    0.71
   1 -11  -4   19.84    0.70
  -1 -11   4   19.51    0.64
  -1  11   4   19.76    0.74
   1 -11  -4   19.72    0.78
   1  11  -4   19.93    0.85
   1 -11  -3   11.04    0.47
  -1 -11   3   10.75    0.39
  -1  11   3   11.56    0.53
   1 -11  -3   10.75    0.57
   1 -11  -2    6.75    0.41
   1  11  -2    5.25    0.54
  -1 -11   2    6.46    0.48
   1  11  -2    5.96    0.27
   1 -11  -1   23.68    0.79
  -1 -11   1   24.09    0.82
   1  11  -1   23.64    0.84
  -1  11   1   23.19    0.78
   1 -11  -1   23.49    0.80
  -1  11   0   25.50    0.86
  -1 -11   0   25.32    0.85
   1 -11   0   24.97    0.86
   1  11   0   25.58    0.85
  -1  11   0   25.57    0.81
   1 -11   0   27.34    0.82
   1  11   1    8.83    0.41
  -1 -11  -1    9.04    0.42
   1 -11   1    9.26    0.56
  -1  11  -1    8.88    0.52
  -1 -11  -2    2.55    0.28
  -1 -11  -2    2.70    0.28
  -1 -11  -3    8.53    0.35
   1 -11   3    8.30    0.28
  -1  11  -3    9.16    0.62
  -1  11  -3    9.08    0.35
   1  11   3    8.73    0.50
   1  11   4    2.13    0.41
  -1 -11  -4    2.16    0.27
  -1  11  -4    2.14    0.56
   1  11   4    1.88    0.29
   1  11   5    1.76    0.46
  -1 -11  -5    2.03    0.33
  -1  11  -5    1.51    0.60
   1  11   5    1.76    0.31
   1  11   6    1.72    0.34
   1  11   6    1.23    0.50
   1  11   6    1.27    0.41
  -1 -11  -6    1.52    0.41
  -1  11  -6    0.56    0.66
   1  11   7    0.43    0.41
  -1  11  -7    0.71    0.74
  -1 -11  -7    0.39    0.47
   1  11   8   -0.02    0.40
  -1  11  -8    0.54    0.83
  -1 -11  -8   -0.14    0.51
  -1  11  -9    3.33    0.95
  -1  11 -10    2.66    0.99
   1  12 -10    0.77    1.04
   1  12  -9    1.53    0.94
  -1  12   8    0.86    0.44
  -1 -12   8    1.43    0.44
   1  12  -8    1.93    0.87
   1 -12  -8    0.74    0.59
  -1 -12   7    2.71    0.41
  -1  12   7    3.39    0.48
   1 -12  -7    2.70    0.54
   1  12  -7    2.14    0.80
  -1  12   6   12.24    0.61
  -1 -12   6   11.17    0.52
   1 -12  -6   12.05    0.62
   1  12  -6   10.14    0.85
  -1  12   5    9.04    0.49
   1 -12  -5    8.61    0.50
  -1 -12   5    8.24    0.41
  -1  12   5    8.24    0.53
   1  12  -5    8.19    0.70
  -1  12   4    8.38    0.48
   1 -12  -4    8.74    0.46
  -1 -12   4    8.93    0.37
  -1  12   4    9.31    0.50
   1  12  -4    7.99    0.64
  -1  12   3   12.61    0.58
   1 -12  -3   13.42    0.54
  -1  12   2    1.63    0.40
   1 -12  -2    2.55    0.38
   1  12  -2    1.85    0.20
   1  12  -2    2.11    0.52
  -1 -12   2    1.86    0.44
   1 -12  -2    2.38    0.33
   1 -12  -1   64.34    1.90
  -1 -12   1   69.00    1.93
   1  12  -1   66.23    1.94
  -1  12   1   65.68    1.90
   1 -12  -1   65.83    1.91
   1  12   0    6.09    0.45
  -1  12   0    7.32    0.46
   1 -12   0    6.95    0.48
  -1 -12   0    6.87    0.45
  -1  12   0    6.08    0.39
   1 -12   0    6.79    0.39
  -1 -12  -1    0.66    0.33
   1  12   1    0.18    0.29
  -1  12  -1    0.35    0.43
   1  12   1    0.69    0.37
   1 -12   1    0.04    0.47
  -1 -12  -2    1.47    0.29
  -1 -12  -2    1.04    0.29
  -1 -12  -3   30.83    0.91
  -1 -12  -3   30.37    0.92
  -1  12  -3   31.15    1.11
  -1  12  -3   31.07    0.91
   1  12   3   30.37    1.01
   1 -12   4    0.76    0.18
  -1  12  -4    0.49    0.18
   1  12   4    0.41    0.42
  -1 -12  -4    1.17    0.25
  -1  12  -4    0.19    0.55
   1  12   5   18.54    0.78
  -1 -12  -5   18.88    0.65
  -1  12  -5   17.01    0.92
   1  12   5   17.78    0.65
   1  12   6    0.16    0.50
   1  12   6    0.56    0.42
  -1 -12  -6    0.07    0.38
  -1  12  -6    0.32    0.71
   1  12   6    0.29    0.35
   1  12   7    3.98    0.47
  -1  12  -7    3.13    0.78
  -1 -12  -7    3.53    0.49
   1  12   8   -0.72    0.44
  -1  12  -8    0.73    0.84
  -1 -12  -8    0.71    0.51
  -1  12  -9    0.61    0.92
  -1  12 -10    0.42    0.98
   1  13 -10    1.30    1.03
   1  13  -9    0.44    0.95
  -1 -13   8    0.15    0.41
   1  13  -8   -0.06    0.87
   1 -13  -8    0.73    0.58
  -1 -13   7    1.37    0.38
  -1  13   7    0.47    0.46
   1 -13  -7    0.97    0.50
   1  13  -7    0.17    0.78
  -1  13   6    6.68    0.54
  -1 -13   6    6.79    0.42
   1 -13  -6    7.45    0.53
   1  13  -6    6.64    0.80
  -1 -13   5    0.23    0.28
  -1  13   5   -0.64    0.39
  -1  13   5    0.01    0.42
   1 -13  -5    0.66    0.37
   1  13  -5    0.30    0.67
   1 -13  -4   18.12    0.66
  -1 -13   4   17.26    0.58
  -1  13   4   18.45    0.72
   1 -13  -3    0.42    0.32
  -1  13   3    0.20    0.37
   1 -13  -2   16.69    0.69
  -1  13   2   17.47    0.67
   1 -13  -2   16.82    0.66
  -1 -13   2   16.12    0.70
   1  13  -2   14.67    0.74
   1 -13  -2   17.62    0.63
   1  13  -2   17.21    0.53
   1  13  -1    7.73    0.55
   1 -13  -1    7.60    0.48
  -1 -13   1    8.52    0.52
   1 -13  -1    8.88    0.50
  -1  13   1    8.03    0.46
  -1  13   0   12.18    0.58
   1 -13   0   11.18    0.58
   1  13   0   12.40    0.56
  -1 -13   0   12.10    0.56
  -1  13   0   11.34    0.50
   1  13   1   21.43    0.71
   1 -13   1   21.17    0.83
  -1 -13  -1   21.39    0.72
  -1  13  -1   19.19    0.80
   1  13   1   21.74    0.75
  -1 -13  -2   17.72    0.62
   1  13   2   18.18    0.70
  -1 -13  -2   17.96    0.62
  -1 -13  -3    9.89    0.40
  -1  13  -3    9.54    0.64
  -1 -13  -3    9.65    0.41
  -1  13  -3   10.41    0.41
  -1  13  -4    2.58    0.58
  -1 -13  -4    2.24    0.27
   1 -13   4    1.95    0.18
  -1  13  -4    1.97    0.21
   1  13   4    2.63    0.45
   1 -13   5    0.16    0.22
   1  13   5   -0.19    0.49
  -1 -13  -5   -0.05    0.31
  -1  13  -5    0.25    0.61
   1  13   6    1.04    0.43
   1  13   6    0.30    0.52
   1  13   6    0.02    0.35
   1 -13   6    0.82    0.28
  -1  13  -6   -0.21    0.69
  -1 -13  -6    1.12    0.38
   1  13   7    1.51    0.46
  -1  13  -7    2.42    0.81
  -1 -13  -7    1.60    0.47
   1 -13   8    2.22    0.40
   1  13   8    2.17    0.46
  -1  13  -8    3.15    0.88
  -1  13  -9    0.07    0.91
  -1  13 -10    1.13    1.00
   1  14 -10    1.39    1.06
   1  14  -9   14.45    1.15
  -1 -14   8   -0.42    0.40
   1 -14  -8   -0.69    0.57
   1  14  -8    0.31    0.87
  -1 -14   7    1.69    0.37
  -1  14   7    0.93    0.47
   1 -14  -7    2.42    0.52
   1  14  -7    0.90    0.81
  -1  14   6   10.20    0.61
  -1 -14   6    9.61    0.46
   1 -14  -6    9.80    0.58
   1  14  -6   10.02    0.87
   1 -14  -5   25.07    0.85
  -1  14   5   24.87    0.91
   1  14  -5   25.48    1.09
  -1 -14   5   23.55    0.77
  -1  14   4    0.34    0.41
   1 -14  -4    0.33    0.33
   1 -14  -3    1.50    0.33
  -1  14   3    1.86    0.40
  -1  14   2   10.14    0.52
   1 -14  -2    9.75    0.54
   1 -14  -2    9.68    0.51
  -1 -14   2   10.10    0.58
   1  14  -2    9.16    0.63
   1 -14  -2   10.08    0.49
   1  14  -2   10.13    0.35
   1  14  -1    3.95    0.50
   1 -14  -1    3.44    0.42
  -1 -14   1    4.08    0.45
  -1  14   1    3.53    0.40
  -1  14   0    9.25    0.54
   1  14   0    9.92    0.53
  -1 -14   0    9.65    0.53
   1 -14   0    9.86    0.57
  -1  14   0    9.86    0.46
   1  14   1  768.13   20.88
  -1  14  -1  748.22   20.93
   1 -14   1  789.29   20.93
  -1 -14  -1  780.68   20.89
   1  14   1  775.76   20.90
  -1 -14  -2   44.52    1.32
   1  14   2   44.97    1.37
  -1 -14  -2   44.57    1.31
  -1  14  -3    0.56    0.27
  -1 -14  -3    0.16    0.25
  -1 -14  -3    0.36    0.27
  -1 -14  -4   17.20    0.57
  -1 -14  -4   16.68    0.57
   1  14   4   16.38    0.72
  -1  14  -4   15.58    0.53
  -1  14  -4   16.01    0.85
  -1  14  -5    2.87    0.64
  -1 -14  -5    1.13    0.31
   1 -14   5    1.37    0.22
  -1  14  -5    1.13    0.16
   1  14   5    1.02    0.48
   1 -14   6    0.23    0.26
   1  14   6    1.06    0.45
  -1 -14  -6    0.84    0.38
  -1  14  -6    1.62    0.74
   1 -14   7    7.40    0.42
   1  14   7    8.39    0.57
  -1  14  -7    9.98    0.91
  -1 -14  -7    7.66    0.53
  -1  14  -8    1.97    0.86
   1  14   8    2.32    0.48
  -1  14  -9    1.65    0.94
  -1  14 -10   -0.43    0.99
   1  15 -10    1.07    1.07
   1  15  -9    0.99    0.98
   1 -15  -8    0.02    0.57
   1  15  -8    0.51    0.89
  -1 -15   7    0.88    0.35
   1 -15  -7    0.70    0.49
   1  15  -7    0.89    0.80
  -1  15   7   -0.09    0.48
  -1 -15   6    1.53    0.32
   1 -15  -6    1.82    0.45
   1  15  -6    2.03    0.76
  -1  15   6    1.51    0.48
  -1 -15   5    3.38    0.30
  -1  15   5    4.29    0.50
   1  15  -5    4.28    0.72
   1 -15  -5    3.57    0.42
   1 -15  -4    2.30    0.37
  -1  15   4    2.38    0.45
   1 -15  -3    2.43    0.36
   1 -15  -3    3.01    0.37
  -1  15   3    3.49    0.44
   1  15  -3    2.43    0.54
   1 -15  -2   88.07    2.45
   1 -15  -2   85.34    2.44
   1  15  -2   85.93    2.36
   1  15  -2   83.11    2.52
  -1  15   2   85.32    2.45
  -1 -15   1   11.25    0.60
   1  15  -1   11.63    0.62
   1 -15  -1   10.87    0.55
  -1  15   1   11.23    0.54
  -1  15   0   35.01    1.14
   1 -15   0   36.18    1.16
   1  15   0   36.17    1.14
  -1 -15   0   33.95    1.13
   1  15   0   36.27    1.10
  -1  15   0   35.24    1.09
   1  15   1   12.05    0.53
   1  15   1   12.19    0.57
   1 -15   1   12.61    0.66
  -1 -15  -1   12.23    0.56
  -1  15  -1   13.17    0.63
  -1 -15  -2    1.86    0.35
  -1 -15  -2    1.72    0.32
   1  15   2    1.41    0.42
  -1  15  -3   11.08    0.45
  -1 -15  -3    9.76    0.43
  -1 -15  -3   10.38    0.45
  -1 -15  -4   11.76    0.46
  -1 -15  -4   11.59    0.47
  -1  15  -4   11.38    0.44
   1  15   4   11.12    0.61
  -1  15  -4   10.46    0.76
  -1  15  -5    2.49    0.71
   1  15   5    2.68    0.52
   1 -15   5    2.06    0.21
  -1  15  -5    2.43    0.20
  -1 -15  -5    3.11    0.34
  -1  15  -6   13.01    0.91
   1 -15   6   11.70    0.48
  -1 -15  -6   14.55    0.58
   1  15   6   14.78    0.69
  -1  15  -7   -0.51    0.79
   1  15   7    0.36    0.48
   1 -15   7    0.47    0.29
  -1 -15  -7    0.48    0.42
  -1  15  -8    0.69    0.87
   1  15   8    0.25    0.48
  -1  15  -9    2.65    0.96
  -1  15 -10   -0.33    1.02
   1  16  -9    3.93    1.01
   1 -16  -8    0.55    0.56
   1  16  -8    1.19    0.91
  -1  16   8    0.86    0.52
  -1 -16   7    1.99    0.35
   1 -16  -7    1.93    0.50
   1  16  -7    1.75    0.84
  -1  16   7    0.86    0.50
  -1 -16   6    0.11    0.30
  -1  16   6   -0.22    0.48
   1  16  -6   -0.10    0.13
   1  16  -6    0.27    0.75
   1 -16  -6    0.64    0.43
  -1  16   5    4.47    0.54
   1 -16  -5    5.10    0.45
   1  16  -5    5.07    0.76
  -1  16   4    1.75    0.46
   1 -16  -4    2.75    0.38
   1 -16  -3   10.10    0.52
   1 -16  -3    9.75    0.50
   1  16  -3    9.91    0.37
  -1  16   3    9.38    0.56
   1  16  -3    9.23    0.71
   1 -16  -2    0.79    0.40
   1  16  -2    0.71    0.19
   1  16  -2    0.60    0.49
   1 -16  -2    0.78    0.36
  -1  16   2    1.01    0.40
  -1 -16   1  222.09    6.15
   1  16  -1  223.66    6.17
   1 -16  -1  221.62    6.14
  -1  16   1  225.91    6.13
   1 -16   0    0.40    0.42
   1  16   0    0.15    0.41
  -1  16   0    0.20    0.41
  -1 -16   0   -0.14    0.41
  -1  16   0    0.14    0.33
   1  16   0   -0.12    0.34
   1  16   1  102.43    2.88
  -1  16  -1  101.71    2.95
  -1 -16  -1  103.91    2.89
   1  16   1  102.16    2.89
  -1  16  -2    0.38    0.51
  -1 -16  -2    0.98    0.34
   1  16   2    0.91    0.41
  -1 -16  -3   98.18    2.76
  -1  16  -3  102.76    2.77
  -1 -16  -3   96.76    2.76
  -1 -16  -4    1.44    0.28
  -1 -16  -4    1.53    0.31
  -1  16  -4    1.41    0.60
  -1  16  -4    1.37    0.27
   1  16   4    1.92    0.47
  -1 -16  -5   17.56    0.63
   1  16   5   18.42    0.82
  -1 -16  -5   17.80    0.64
  -1  16  -5   17.86    0.97
  -1  16  -6    1.90    0.78
   1  16   6    1.64    0.49
  -1 -16  -6    1.28    0.38
   1 -16   6    0.94    0.24
  -1  16  -7    4.45    0.90
   1  16   7    5.49    0.56
  -1 -16  -7    4.05    0.48
  -1  16  -8    7.35    0.97
   1  16   8    6.77    0.59
  -1  16  -9    1.72    0.99
  -1  16 -10   -0.07    1.01
   1  17  -9    2.36    1.03
   1  17  -8    3.80    0.97
  -1  17   8    3.17    0.57
  -1 -17   7    1.74    0.34
  -1  17   7    1.37    0.53
   1  17  -7    1.22    0.84
   1 -17  -7    1.81    0.50
  -1  17   6    7.95    0.59
   1  17  -6    8.26    0.85
   1 -17  -6    7.56    0.52
  -1  17   5   -0.28    0.48
   1 -17  -5    0.10    0.40
   1  17  -5   -0.76    0.74
   1 -17  -4   27.26    0.81
   1 -17  -4   27.63    0.81
  -1  17   4   28.93    0.91
   1 -17  -3   -0.14    0.38
   1 -17  -3    0.30    0.36
   1  17  -3    0.22    0.22
   1  17  -3   -0.02    0.55
   1 -17  -2   15.46    0.69
   1  17  -2   16.97    0.53
   1 -17  -2   16.09    0.67
   1  17  -2   15.89    0.78
  -1  17   2   18.21    0.70
   1  17  -2   16.74    0.58
   1  17  -1    6.53    0.55
   1 -17  -1    7.56    0.50
   1  17  -1    7.02    0.40
  -1  17   1    6.92    0.46
  -1  17   0    2.65    0.45
   1 -17   0    1.96    0.45
   1  17   0    2.80    0.43
  -1 -17   0    2.39    0.44
   1  17   0    3.18    0.38
  -1  17   0    2.47    0.37
   1  17   1    0.90    0.35
  -1  17  -1    1.40    0.46
   1  17   1    1.45    0.40
  -1 -17  -1    0.81    0.37
   1  17   2  100.43    2.81
  -1 -17  -2   96.96    2.76
  -1  17  -2   97.83    2.87
   1  17   3   12.56    0.64
  -1 -17  -3   13.04    0.53
  -1  17  -3   13.82    0.54
  -1 -17  -3   12.67    0.54
  -1 -17  -4    2.09    0.33
  -1  17  -4    2.75    0.64
  -1 -17  -4    2.89    0.31
  -1  17  -4    2.04    0.30
   1  17   4    1.92    0.51
  -1 -17  -5   23.95    0.79
  -1  17  -5   24.04    1.10
  -1 -17  -5   23.19    0.79
  -1 -17  -6    0.17    0.37
   1  17   6    0.73    0.50
  -1  17  -6    0.19    0.73
   1  17   7    9.38    0.64
  -1  17  -7    9.46    0.95
   1  17   8    5.33    0.59
  -1  17  -8    6.48    0.96
  -1  17  -9    4.48    1.03
   1  18  -9    2.02    1.03
   1  18  -8    0.89    0.96
  -1  18   8    1.05    0.57
  -1  18   7    4.10    0.59
   1  18  -7    5.09    0.93
   1 -18  -7    4.87    0.54
  -1  18   6   12.67    0.70
   1 -18  -6   11.81    0.63
   1  18  -6   11.63    0.94
  -1  18   5  144.19    4.14
   1 -18  -5  147.31    4.08
  -1  18   4   19.10    0.84
   1 -18  -4   20.95    0.77
   1 -18  -3    4.59    0.46
   1 -18  -3    4.04    0.44
   1  18  -3    4.92    0.66
   1  18  -3    4.48    0.28
   1 -18  -2    2.56    0.48
   1  18  -2    2.08    0.21
   1 -18  -2    3.25    0.42
   1  18  -2    2.06    0.57
   1  18  -2    2.66    0.30
  -1  18   2    2.06    0.44
   1  18  -1   56.26    1.71
   1 -18  -1   55.85    1.66
  -1  18   1   55.18    1.63
   1  18  -1   52.85    1.59
   1  18   0    1.13    0.43
  -1  18   0    1.74    0.44
  -1 -18   0    1.62    0.44
   1  18   0    2.10    0.37
  -1  18   0    1.48    0.35
   1  18   1   44.30    1.34
  -1  18  -1   43.14    1.43
  -1 -18  -1   44.41    1.36
   1  18   1   44.12    1.36
  -1  18  -2    0.78    0.51
  -1 -18  -2    0.17    0.36
   1  18   2    1.33    0.45
   1  18   3   54.66    1.71
  -1 -18  -3   55.57    1.63
  -1  18  -3   59.51    1.64
  -1 -18  -3   53.43    1.63
  -1  18  -4    1.82    0.32
  -1 -18  -4    2.23    0.32
  -1  18  -4    1.65    0.68
  -1 -18  -4    2.05    0.34
  -1 -18  -5   44.92    1.31
  -1  18  -5   43.32    1.27
  -1  18  -5   44.70    1.60
  -1 -18  -5   43.30    1.31
  -1 -18  -6    7.04    0.46
   1  18   6    7.46    0.60
  -1  18  -6    7.00    0.86
   1  18   7   79.75    2.39
  -1  18  -7   79.55    2.58
   1  18   8    4.53    0.60
  -1  18  -8    5.39    0.95
  -1  18  -9    0.93    0.99
   1  19  -9    3.35    1.06
   1  19  -8   17.77    1.20
  -1  19   8   15.23    0.83
  -1  19   7    7.64    0.65
   1  19  -7    5.87    0.96
   1 -19  -7    6.17    0.58
  -1  19   6    0.72    0.55
   1 -19  -6    0.73    0.44
   1  19  -6    0.40    0.83
  -1  19   5   21.08    0.91
   1 -19  -5   21.34    0.81
  -1  19   4    0.39    0.49
   1 -19  -4    0.25    0.39
   1  19  -3   64.80    1.80
   1 -19  -3   63.92    1.91
  -1  19   3   63.90    1.95
   1  19  -3   63.47    2.03
   1 -19  -2    0.17    0.47
   1  19  -2    0.82    0.20
   1  19  -2    0.55    0.56
  -1  19   2    0.32    0.41
   1  19  -2    1.07    0.30
   1  19  -1    6.04    0.56
   1  19  -1    5.44    0.40
  -1  19   1    5.54    0.46
  -1  19   0    5.91    0.53
   1  19   0    5.86    0.50
  -1  19   0    5.86    0.43
   1  19   0    6.10    0.44
  -1  19  -1    0.89    0.52
   1  19   1    0.23    0.38
   1  19   1    0.52    0.41
  -1 -19  -1    0.79    0.43
   1  19   2   17.56    0.74
  -1 -19  -2   18.01    0.68
  -1  19  -2   16.54    0.83
   1  19   3   11.48    0.65
  -1 -19  -3   13.00    0.55
  -1  19  -3   12.67    0.56
  -1 -19  -3   12.34    0.56
  -1  19  -4    1.42    0.34
  -1 -19  -4    2.40    0.34
  -1 -19  -4    1.08    0.35
  -1 -19  -5   31.38    0.97
  -1  19  -5   29.50    0.93
  -1  19  -5   30.60    1.28
  -1 -19  -5   31.30    0.98
  -1 -19  -6    2.93    0.39
   1  19   6    3.08    0.57
  -1  19  -6    3.09    0.80
   1  19   7    0.74    0.58
  -1  19  -7    1.08    0.88
   1  19   8    0.39    0.58
  -1  19  -8    2.42    0.94
  -1  19  -9    1.02    1.00
   1  20  -9    4.16    1.08
  -1  20   8   -0.28    0.60
   1  20  -8    0.72    1.01
  -1  20   7   51.18    1.67
   1  20  -7   55.36    1.93
   1 -20  -7   49.58    1.60
  -1  20   6    6.94    0.66
   1  20  -6    6.53    0.94
   1 -20  -6    7.61    0.54
   1 -20  -5    2.93    0.45
  -1  20   5    2.71    0.58
   1 -20  -4    1.88    0.44
   1  20  -4    2.52    0.74
  -1  20   4    2.39    0.54
   1  20  -3   21.75    0.69
   1 -20  -3   22.14    0.84
  -1  20   3   20.50    0.88
   1  20  -3   20.74    0.98
   1 -20  -2    0.09    0.50
   1  20  -2    0.01    0.20
   1  20  -2    0.09    0.55
   1  20  -2    0.15    0.30
  -1  20   2    0.22    0.43
   1  20  -1    7.19    0.62
   1  20  -1    7.78    0.44
  -1  20   1    6.80    0.50
   1  20   0    2.54    0.47
  -1  20   0    3.24    0.50
   1  20   0    3.10    0.41
  -1  20   0    3.31    0.39
   1  20   1   54.20    1.65
  -1  20  -1   54.32    1.73
   1  20   1   55.34    1.66
  -1 -20  -1   56.13    1.67
   1  20   2   12.81    0.63
  -1  20  -2   11.76    0.73
  -1 -20  -2   11.93    0.58
   1  20   3   42.35    1.36
  -1 -20  -3   41.28    1.27
  -1  20  -3   43.73    1.29
  -1 -20  -3   41.04    1.28
  -1  20  -3   36.82    1.44
  -1 -20  -4    0.25    0.34
  -1  20  -4    0.53    0.35
  -1 -20  -4    0.28    0.37
  -1 -20  -5    2.17    0.36
  -1  20  -5    1.46    0.31
  -1  20  -5    1.24    0.75
  -1 -20  -6    0.22    0.37
   1  20   6    1.03    0.55
  -1  20  -6    0.49    0.78
   1  20   7    1.27    0.57
  -1  20  -7    0.82    0.88
   1  20   8    0.80    0.59
  -1  20  -8    1.54    0.95
  -1  20  -9   24.20    1.41
   1  21  -9    1.25    1.05
  -1  21   8   -0.18    0.62
   1  21  -8    0.99    0.98
   1  21  -7    2.18    0.95
  -1  21   7    1.25    0.59
   1 -21  -7    1.99    0.52
   1  21  -6    6.78    0.93
   1 -21  -6    6.92    0.54
  -1  21   6    6.80    0.67
  -1  21   5   21.72    0.92
   1 -21  -5   20.05    0.80
  -1  21   4   19.74    0.87
   1  21  -4   18.07    1.02
   1 -21  -4   18.57    0.76
   1  21  -3   29.33    0.89
   1 -21  -3   29.75    1.04
  -1  21   3   29.01    1.07
   1  21  -3   28.19    1.18
   1 -21  -2   14.91    0.76
   1  21  -2   14.73    0.50
   1  21  -2   15.27    0.82
  -1  21   2   14.46    0.69
   1  21  -2   16.28    0.58
   1  21  -1    3.19    0.56
   1  21  -1    2.62    0.38
  -1  21   1    2.63    0.45
   1  21   0    4.83    0.53
  -1  21   0    3.90    0.50
   1  21   0    4.48    0.44
   1  21   1    1.30    0.43
  -1  21  -1    0.84    0.52
   1  21   1    1.65    0.44
   1  21   2   15.42    0.72
  -1 -21  -2   16.72    0.69
  -1  21  -2   15.34    0.82
   1  21   3   11.54    0.66
  -1 -21  -3   11.14    0.56
  -1  21  -3   11.14    0.82
  -1  21  -3   12.47    0.58
  -1 -21  -3   11.63    0.57
  -1 -21  -4    3.26    0.38
  -1  21  -4    3.88    0.40
  -1 -21  -4    3.13    0.42
  -1  21  -5    2.29    0.78
  -1  21  -5    1.89    0.33
  -1 -21  -5    1.67    0.37
  -1  21  -6    4.55    0.91
   1  21   6    4.21    0.60
  -1 -21  -6    4.00    0.42
   1  21   7   13.14    0.80
  -1  21  -7   15.14    1.10
   1  21   8    2.98    0.64
  -1  21  -8    3.46    1.00
  -1  21  -9    5.44    1.07
  -1  22   8    1.21    0.64
   1  22  -8   -0.33    0.96
  -1  22   7    0.18    0.61
   1  22  -7    1.64    0.91
   1  22  -6    6.46    0.91
   1 -22  -6    7.31    0.56
  -1  22   6    6.69    0.69
  -1  22   5   57.31    1.84
   1 -22  -5   57.50    1.74
   1 -22  -4   74.11    2.16
  -1  22   4   72.41    2.23
   1  22  -4   72.37    2.34
   1  22  -3    3.75    0.33
  -1  22   3    4.62    0.59
   1 -22  -3    4.75    0.54
   1  22  -3    4.93    0.73
   1  22  -2    8.13    0.44
   1 -22  -2    7.11    0.64
   1  22  -2    6.08    0.67
   1  22  -2    7.84    0.33
   1  22  -1   27.70    1.07
   1  22  -1   28.06    0.93
   1  22   0    0.28    0.49
  -1  22   0    0.41    0.49
   1  22   0    0.37    0.40
   1  22   1    2.06    0.44
  -1  22  -1    1.33    0.56
   1  22   1    2.25    0.47
  -1  22  -2    0.94    0.62
   1  22   2    1.62    0.49
   1  22   3   32.66    1.16
  -1 -22  -3   31.61    1.07
  -1  22  -3   34.87    1.09
  -1  22  -3   30.53    1.26
  -1 -22  -3   31.71    1.07
  -1 -22  -4    6.48    0.45
  -1 -22  -4    6.30    0.49
  -1  22  -4    6.69    0.46
  -1 -22  -5   14.01    0.59
  -1  22  -5   13.26    0.97
  -1  22  -5   14.70    0.58
  -1  22  -6   23.42    1.24
   1  22   6   25.95    1.05
   1  22   7   20.61    0.97
  -1  22  -7   22.65    1.25
   1  22   8    0.34    0.63
  -1  22  -8    2.28    1.02
  -1  23   8   10.85    0.80
   1  23  -8    9.52    1.15
  -1  23   7    2.42    0.65
   1  23  -7    4.72    1.00
   1 -23  -6    8.79    0.58
  -1  23   6    9.53    0.73
  -1  23   5   37.92    1.36
   1 -23  -5   37.71    1.23
   1 -23  -4   14.87    0.71
  -1  23   4   15.72    0.82
   1  23  -4   17.34    1.00
  -1  23   3    0.93    0.56
   1  23  -3    1.28    0.31
   1 -23  -3    1.52    0.50
   1  23  -3    0.74    0.70
   1 -23  -2   15.24    0.82
   1  23  -2   14.98    0.51
   1  23  -2   14.73    0.85
   1  23  -2   15.56    0.60
   1  23  -1   -0.45    0.56
   1  23  -1   -0.12    0.39
   1  23   0    1.42    0.52
  -1  23   0    1.04    0.54
   1  23   0    1.06    0.44
  -1  23  -1    1.52    0.57
   1  23   1    1.85    0.45
   1  23   1    1.95    0.48
   1  23   2   32.27    1.11
  -1  23  -2   30.23    1.21
  -1  23  -3   22.10    0.83
  -1  23  -3   21.11    1.02
  -1 -23  -3   19.85    0.80
  -1  23  -4   20.86    0.77
  -1 -23  -4   20.27    0.78
  -1 -23  -4   20.05    0.75
  -1  23  -5   47.96    1.42
  -1 -23  -5   46.59    1.42
   1  23   6   19.12    0.92
  -1  23  -6   19.17    1.15
   1  23   7   15.64    0.87
  -1  23  -7   14.20    1.14
   1  23   8    1.78    0.66
  -1  23  -8    2.19    1.05
  -1  24   8   -0.37    0.67
   1  24  -8   -0.60    0.99
  -1  24   7    5.49    0.71
   1  24  -7    7.54    1.03
   1 -24  -6    0.31    0.47
  -1  24   6   -0.47    0.62
  -1  24   5   11.21    0.78
   1 -24  -5   12.97    0.66
   1  24  -5   12.94    0.99
  -1  24   4   35.27    1.30
   1  24  -4   34.47    1.43
   1 -24  -4   36.26    1.20
   1  24  -3   88.63    2.49
   1 -24  -3   90.78    2.62
  -1  24   3   86.47    2.66
   1  24  -3   91.78    2.76
   1 -24  -2   20.87    0.94
   1  24  -2   20.18    0.65
   1  24  -2   20.81    0.99
   1  24  -2   20.71    0.73
   1  24  -1    8.36    0.70
   1  24  -1    9.14    0.53
   1  24   0    2.30    0.53
  -1  24   0    2.60    0.58
   1  24   0    2.82    0.45
  -1  24  -1   48.39    1.58
   1  24   1   46.75    1.48
   1  24   1   45.47    1.47
  -1  24  -2    0.40    0.62
  -1  24  -2    1.68    0.48
   1  24   2    1.05    0.50
  -1 -24  -3    1.35    0.46
  -1  24  -3    0.47    0.70
  -1  24  -3    0.50    0.46
  -1  24  -4    1.83    0.43
  -1 -24  -4    0.86    0.40
  -1  24  -5   18.20    0.68
  -1 -24  -5   16.98    0.67
   1  24   6   20.00    0.96
  -1  24  -6   18.77    1.19
   1  24   7    6.22    0.73
  -1  24  -7    6.84    1.03
   1  24   8    0.54    0.67
  -1  24  -8    1.30    1.00
  -1  25   8   -1.27    0.69
   1  25  -8    0.73    0.99
  -1  25   7    2.23    0.70
   1  25  -7    1.14    0.98
   1 -25  -6    0.79    0.48
  -1  25   6    1.32    0.66
  -1  25   5   10.48    0.77
   1  25  -5   10.49    0.96
   1 -25  -5    8.52    0.60
   1  25  -5   10.32    0.54
  -1  25   4    8.42    0.72
   1 -25  -4    7.95    0.60
   1  25  -4    8.31    0.88
   1  25  -3    0.80    0.32
  -1  25   3    1.19    0.59
   1 -25  -3    0.29    0.54
   1  25  -3    0.57    0.70
   1  25  -2   12.80    0.56
   1 -25  -2   13.59    0.79
   1  25  -2   11.30    0.83
   1  25  -2   11.46    0.44
   1  25  -1    0.48    0.60
   1  25  -1    0.01    0.43
   1  25   0   18.82    0.85
  -1  25   0   17.05    0.85
   1  25   0   18.76    0.76
   1  25   1    0.62    0.48
  -1  25  -1    0.58    0.61
   1  25   1    0.21    0.49
  -1  25  -2   48.03    1.65
   1  25   2   45.98    1.53
  -1  25  -2   50.10    1.54
  -1 -25  -3    8.80    0.60
  -1  25  -3   10.00    0.83
  -1  25  -3   11.41    0.63
  -1 -25  -4   13.92    0.64
  -1  25  -4   14.71    0.67
  -1  25  -4   15.18    1.01
  -1  25  -5   -0.13    0.38
  -1 -25  -5    0.34    0.38
  -1  25  -6    4.44    0.96
   1  25   6    3.84    0.68
  -1  25  -7   10.54    1.13
   1  25   7    9.45    0.79
  -1  25  -8   -0.04    1.01
   1  25   8    2.20    0.71
  -1  26   8    1.29    0.70
   1  26  -7    1.67    0.99
  -1  26   7    1.86    0.70
  -1  26   6   -0.02    0.66
   1 -26  -5    3.90    0.53
   1  26  -5    3.60    0.88
   1  26  -5    4.04    0.46
  -1  26   5    3.97    0.69
   1 -26  -4   15.21    0.75
   1  26  -4   14.49    1.01
  -1  26   4   15.25    0.85
   1  26  -3   40.63    1.24
   1 -26  -3   39.38    1.39
  -1  26   3   45.46    1.46
   1  26  -3   41.61    1.55
   1 -26  -2    1.54    0.65
   1  26  -2    3.06    0.70
   1  26  -2    1.66    0.39
   1  26  -2    1.82    0.25
   1  26  -1   60.14    1.77
   1  26  -1   57.93    1.90
   1  26   0    0.50    0.46
  -1  26   0    0.94    0.57
   1  26   0    0.40    0.55
   1  26   1   56.37    1.72
  -1  26  -1   57.17    1.83
   1  26   1   54.28    1.73
  -1  26  -2    0.56    0.52
  -1  26  -2    0.32    0.65
  -1 -26  -3   27.71    1.03
  -1  26  -3   27.21    1.24
  -1  26  -3   31.11    1.06
  -1 -26  -4   16.69    0.71
  -1  26  -4   17.66    1.05
  -1  26  -4   18.66    0.75
  -1  26  -5   17.31    0.68
  -1 -26  -5   14.68    0.65
   1  26   6    6.84    0.76
  -1  26  -6    5.88    0.96
   1  26   7    2.26    0.71
  -1  26  -7    1.21    0.96
   1  26   8    0.72    0.72
  -1  27   8    1.96    0.74
  -1  27   7    4.59    0.75
   1  27  -7    3.99    1.04
  -1  27   6   16.84    0.95
   1  27  -5    7.63    0.53
  -1  27   5    6.15    0.73
   1 -27  -5    5.74    0.58
   1  27  -5    5.08    0.92
  -1  27   4    3.50    0.70
   1 -27  -4    2.85    0.55
   1  27  -4    3.68    0.84
  -1  27   3    2.68    0.64
   1 -27  -3    2.36    0.60
   1  27  -3    2.63    0.77
   1 -27  -2   39.20    1.43
   1  27  -2   39.94    1.25
   1  27  -2   41.72    1.50
   1  27  -1    0.04    0.44
   1  27  -1    0.25    0.62
   1  27   0    0.89    0.48
  -1  27   0    1.11    0.60
   1  27   0    0.94    0.59
   1  27   1    0.32    0.50
  -1  27  -1    0.70    0.54
   1  27   1    0.64    0.49
  -1  27  -1    0.51    0.63
  -1  27  -2   14.54    0.75
  -1  27  -2   13.30    0.88
  -1 -27  -3    4.24    0.54
  -1  27  -3    4.13    0.78
  -1  27  -3    5.37    0.56
  -1 -27  -4   12.63    0.63
  -1  27  -4   14.02    0.68
  -1  27  -4   12.89    0.95
  -1  27  -5   -0.42    0.42
  -1  27  -6    9.96    1.07
   1  27   6   12.26    0.85
  -1  27  -7    4.35    1.00
   1  27   7    3.80    0.74
   1  27   8    6.26    0.79
  -1  28   8    0.75    0.74
  -1  28   7    0.59    0.71
  -1  28   6    3.09    0.73
   1 -28  -5    6.21    0.58
   1  28  -5    4.29    0.96
   1  28  -5    6.87    0.54
  -1  28   5    5.70    0.76
   1 -28  -4    2.44    0.55
   1  28  -4    1.36    0.85
  -1  28   4    2.23    0.67
   1 -28  -3   69.53    2.20
  -1  28   3   74.97    2.27
   1  28  -3   71.97    2.34
   1 -28  -2    5.38    0.72
   1  28  -2    4.33    0.44
   1  28  -2    4.28    0.75
   1  28  -1   22.34    1.04
   1  28  -1   22.42    0.86
  -1  28   1   23.60    1.00
  -1  28   0    0.85    0.56
   1  28   0    1.06    0.49
   1  28   0    0.65    0.58
  -1  28   0    0.06    0.60
   1  28   1   33.63    1.20
  -1  28  -1   31.50    1.29
  -1  28  -1   36.54    1.24
  -1  28  -2   -0.54    0.69
  -1  28  -2   -0.21    0.55
  -1 -28  -3    8.27    0.62
  -1  28  -3   10.01    0.88
  -1  28  -3    9.58    0.64
  -1 -28  -4    1.81    0.45
  -1  28  -4   -0.15    0.79
  -1  28  -4    1.32    0.50
   1  28   6    0.19    0.69
  -1  28  -7    0.15    0.96
   1  28   7    1.84    0.72
   1  28   8    0.82    0.75
  -1  29   8   -0.13    0.75
  -1  29   7    0.97    0.75
   1  29  -6    1.36    0.97
  -1  29   6    0.78    0.73
   1 -29  -5    2.19    0.54
   1  29  -5    2.55    0.94
  -1  29   5    2.45    0.70
   1 -29  -4    5.56    0.61
   1  29  -4    7.36    0.90
  -1  29   4    6.37    0.76
   1 -29  -3    1.52    0.62
   1  29  -3    0.73    0.77
  -1  29   3    1.87    0.65
   1 -29  -2    1.65    0.71
   1  29  -2    1.79    0.43
  -1  29   2    2.55    0.64
   1  29  -2    0.93    0.71
  -1  29   1    4.09    0.64
   1  29  -1    2.72    0.49
   1  29  -1    2.42    0.67
  -1  29   0   13.92    0.80
   1  29   0   11.70    0.77
   1  29   0   12.11    0.67
  -1  29   0   12.46    0.78
  -1  29  -1    0.50    0.60
  -1  29  -1    0.27    0.66
  -1  29  -2   30.17    1.13
  -1  29  -2   27.95    1.25
  -1 -29  -3    0.38    0.51
  -1  29  -3    0.08    0.73
  -1  29  -3   -0.29    0.54
  -1 -29  -4    0.61    0.45
  -1  29  -4    1.72    0.83
  -1  29  -4    0.96    0.51
  -1  29  -5    1.67    0.89
   1  29   5    3.28    0.70
   1  29   6    0.78    0.72
  -1  29  -7    2.42    1.00
   1  29   7    2.77    0.75
   1  29   8    0.46    0.75
  -1  30   7    3.62    0.80
   1  30  -6    0.04    1.02
  -1  30   6    0.62    0.73
   1  30  -5   11.73    1.06
  -1  30   5   10.56    0.87
   1 -30  -4    0.10    0.56
   1  30  -4   -0.68    0.84
  -1  30   4    0.66    0.69
   1 -30  -3    0.53    0.61
   1  30  -3   -1.34    0.80
   1 -30  -2    0.25    0.68
  -1  30   2   -0.23    0.63
   1  30  -2   -0.08    0.69
  -1  30   1    1.13    0.64
   1  30  -1    0.83    0.47
   1  30  -1    0.98    0.69
  -1  30   0    1.29    0.62
   1  30   0    2.17    0.62
  -1  30   0    1.70    0.62
  -1  30  -1   10.52    0.83
  -1  30  -1   12.00    0.76
  -1  30  -2    1.38    0.71
  -1  30  -2    2.68    0.61
  -1 -30  -3   -0.38    0.53
  -1  30  -3   -0.81    0.76
  -1  30  -3    0.25    0.55
  -1 -30  -4    0.70    0.47
  -1  30  -4    1.21    0.84
  -1  30  -4    0.76    0.54
  -1  30  -5    0.39    0.93
   1  30   5    2.52    0.72
   1  30   6    3.61    0.79
   1  30   7    4.01    0.78
  -1  31   7    0.89    0.77
   1  31  -6    1.59    0.98
  -1  31   6    1.04    0.77
   1  31  -5    6.79    1.05
  -1  31   5    7.45    0.83
   1 -31  -4    4.19    0.63
   1  31  -4    6.52    0.94
  -1  31   4    5.24    0.76
   1  31  -4    5.51    0.61
   1 -31  -3    1.97    0.64
   1  31  -3    0.46    0.80
  -1  31   2   16.08    0.88
   1 -31  -2   13.39    0.91
   1  31  -2   13.75    0.94
   1  31  -1    1.04    0.68
   1  31  -1    0.75    0.48
  -1  31   1    1.69    0.66
   1  31   0    1.08    0.63
  -1  31   0    0.69    0.62
  -1  31   0    1.43    0.66
  -1  31  -1    1.43    0.69
  -1  31  -1    1.95    0.64
  -1  31  -2    6.82    0.84
  -1  31  -2    9.68    0.72
  -1 -31  -3    0.71    0.56
  -1  31  -3    1.03    0.78
  -1  31  -3    1.39    0.60
  -1  31  -4    3.33    0.87
  -1  31  -4    2.20    0.58
  -1  31  -5    0.17    0.92
   1  31   5    0.64    0.72
   1  31   6    3.94    0.80
   1  31   7    2.08    0.79
   1  32  -6    3.28    1.05
  -1  32   6    2.33    0.77
   1  32  -5    5.12    0.99
  -1  32   5    4.75    0.82
   1 -32  -4    1.08    0.61
   1  32  -4    1.31    0.86
   1  32  -4    2.10    0.59
  -1  32   4    1.61    0.73
   1 -32  -3    0.50    0.64
   1  32  -3    1.11    0.81
   1 -32  -2    0.46    0.70
   1  32  -2    0.58    0.73
  -1  32   2    1.34    0.69
   1  32  -1    3.78    0.72
   1  32  -1    4.31    0.54
  -1  32   1    5.14    0.72
   1  32   0    0.71    0.63
  -1  32   0    0.45    0.65
  -1  32  -1    4.30    0.76
  -1  32  -1    4.44    0.68
  -1  32  -2    0.35    0.75
  -1  32  -2    1.77    0.62
  -1 -32  -3    0.33    0.56
  -1  32  -3    0.09    0.81
  -1  32  -3   -0.34    0.59
  -1  32  -4   -0.44    0.86
  -1  32  -4    0.18    0.56
  -1  32  -5    0.17    0.91
   1  32   5    2.64    0.75
   1  32   6    0.82    0.77
  -1  33   6    1.26    0.79
   1  33  -5    0.21    0.96
  -1  33   5    0.68    0.79
   1 -33  -4    3.26    0.64
   1  33  -4    3.06    0.95
  -1  33   4    4.52    0.80
   1  33  -4    3.66    0.64
   1 -33  -3    2.69    0.70
   1  33  -3    2.81    0.86
   1 -33  -2    0.07    0.74
   1  33  -2   -0.27    0.76
  -1  33   2    0.63    0.73
   1  33  -1    0.12    0.68
  -1  33   1    1.14    0.66
   1  33   0    0.02    0.62
  -1  33   0   -0.16    0.66
  -1  33  -1    1.35    0.72
  -1  33  -1    2.25    0.67
  -1 -33  -2   -0.26    0.69
  -1  33  -2    0.05    0.77
  -1  33  -2    0.21    0.64
  -1 -33  -3    1.70    0.60
  -1  33  -3    1.35    0.85
  -1  33  -3    2.36    0.65
  -1  33  -4    1.68    0.93
   1  33   4    1.94    0.75
  -1  33  -4    2.38    0.62
  -1  33  -5    1.55    0.93
   1  33   5    1.30    0.78
   1  33   6    1.20    0.80
   1  34  -5    0.18    0.96
  -1  34   5   -0.39    0.75
   1  34  -4    1.29    0.90
  -1  34   4    1.88    0.79
   1  34  -4    1.87    0.63
   1 -34  -3    0.78    0.67
   1  34  -3    1.12    0.83
   1 -34  -2   10.38    0.90
   1  34  -2   10.16    0.93
  -1  34   2   11.68    0.89
   1  34  -1    0.22    0.71
  -1  34   1    0.88    0.73
   1  34   0    3.15    0.67
  -1  34   0    2.79    0.72
  -1  34  -1   24.48    1.16
  -1  34  -1   24.39    1.10
  -1 -34  -2   -0.88    0.72
  -1  34  -2    0.20    0.79
  -1  34  -2    1.23    0.66
  -1  34  -3   -0.40    0.85
  -1  34  -3    0.49    0.62
  -1  34  -4    0.56    0.90
   1  34   4    1.62    0.76
  -1  34  -4    2.40    0.64
  -1  34  -5    3.27    1.00
   1  34   5    6.30    0.85
   1  35  -5    5.24    1.05
  -1  35   5    4.03    0.84
   1  35  -4    3.59    0.97
  -1  35   4    2.24    0.79
   1  35  -4    1.72    0.64
   1 -35  -3   -0.33    0.68
   1  35  -3    1.17    0.89
   1  35  -3    1.80    0.66
   1 -35  -2    5.71    0.84
   1  35  -2    8.58    0.89
  -1  35   2    8.16    0.85
   1  35  -1    0.45    0.72
  -1  35   1    1.29    0.74
   1  35   0    3.13    0.69
  -1  35   0    1.77    0.72
  -1  35  -1    0.58    0.73
  -1  35  -1    0.71    0.69
  -1 -35  -2    0.81    0.72
  -1  35  -2    2.24    0.82
  -1  35  -2    1.80    0.68
  -1  35  -3    1.46    0.85
  -1  35  -3    1.10    0.66
  -1  35  -4   14.89    1.11
   1  35   4   14.81    0.99
  -1  35  -5    2.04    0.99
   1  35   5    1.76    0.82
   1  36  -4    0.27    0.89
  -1  36   4    1.46    0.79
   1 -36  -3    2.09    0.72
   1  36  -3    1.45    0.87
   1  36  -3    1.93    0.68
   1 -36  -2    0.13    0.77
   1  36  -2    0.54    0.82
  -1  36   2   -0.19    0.76
   1  36  -1    1.18    0.75
  -1  36   1    1.45    0.75
   1  36   0    2.30    0.69
  -1  36   0    3.03    0.76
  -1  36  -1   15.55    1.00
  -1  36  -1   17.24    0.98
  -1 -36  -2    4.68    0.79
  -1  36  -2    5.81    0.87
  -1  36  -2    6.50    0.77
  -1  36  -3    1.71    0.87
  -1  36  -3    0.61    0.66
  -1  36  -4    3.29    0.94
   1  36   4    1.69    0.81
   1  37  -4    0.93    0.96
   1  37  -3    2.29    0.93
   1  37  -3    3.29    0.71
   1 -37  -2    0.03    0.79
   1  37  -2   -0.23    0.82
   1  37  -2    2.11    0.71
  -1  37   2    1.09    0.79
   1  37  -1    0.94    0.75
  -1  37   1    3.26    0.82
  -1  37   0    1.44    0.76
  -1  37  -1    1.49    0.78
  -1  37  -1    1.53    0.73
  -1  37  -2    1.33    0.83
  -1  37  -2   -0.43    0.70
  -1  37  -3    1.76    0.89
  -1  37  -3    0.63    0.69
  -1  37  -4    0.73    0.92
   1  38  -3    0.49    0.89
   1  38  -3    0.76    0.69
   1 -38  -2   -1.16    0.83
   1  38  -2    0.73    0.83
   1  38  -2    0.58    0.70
  -1  38   2    0.69    0.80
   1  38  -1    0.82    0.77
  -1  38   1    0.39    0.78
   1  38  -1    1.49    0.73
  -1  38   0    1.37    0.77
  -1  38  -1   -0.36    0.77
  -1  38  -1   -0.18    0.73
  -1  38  -2    1.63    0.84
   1  38   2    1.41    0.78
  -1  38  -2    0.22    0.72
  -1  38  -3    2.24    0.90
  -1  38  -3    0.69    0.70
   1  39  -3    9.38    1.06
   1  39  -3   11.16    0.85
   1 -39  -2    9.24    0.97
   1  39  -2   11.29    0.98
   1  39  -2   12.87    0.89
  -1  39   2   12.22    0.98
   1 -39  -1    2.15    0.92
   1  39  -1    2.16    0.80
   1  39  -1    1.74    0.75
  -1  39   1    2.52    0.83
   1  39   0    9.87    0.89
  -1  39   0    7.37    0.88
   1  39   1    1.43    0.80
  -1  39  -1    1.52    0.77
  -1  39  -2    5.42    0.91
   1  39   2    7.73    0.90
  -1  39  -2    7.24    0.82
  -1  39  -3    2.10    0.92
  -1  39  -3    3.63    0.75
   1  40  -3    0.70    0.74
   1  40  -2    0.42    0.85
   1  40  -2    0.05    0.74
   1 -40  -1   27.38    1.44
   1  40  -1   32.41    1.35
  -1  40   1   31.31    1.37
   1  40  -1   32.30    1.34
  -1  40   0    2.01    0.80
   1  40   0    3.41    0.81
   1  40   1    4.74    0.84
  -1  40  -1    5.63    0.86
  -1  40  -2   12.96    0.93
  -1  40  -2    9.64    1.01
  -1  40  -3   14.81    0.95
   1  41  -3    2.16    0.77
   1  41  -2    9.20    0.89
   1  41  -2    7.82    0.95
   1  41  -1    5.05    0.83
   1 -41  -1    4.19    0.99
   1  41  -1    4.88    0.86
  -1  41  -1    4.91    0.86
  -1  41  -2   22.99    1.16
   1 -42  -1    2.22    0.94
   1  42  -1    2.06    0.82
   2   0 -10    8.60    1.01
   2   0  -9    0.30    0.81
   2   0  -8   24.43    1.12
   2   0  -7   -0.10    0.62
   2   0  -6    0.09    0.39
   2   0  -6   -0.48    0.55
   2   0  -5    0.48    0.34
   2   0  -5   -0.18    0.45
   2   0  -4   51.71    1.55
   2   0  -4   50.80    1.49
   2   0  -4   50.60    1.44
  -2   0   4   52.85    1.51
   2   0  -3   -0.04    0.22
  -2   0   3    0.17    0.21
   2   0  -3   -0.07    0.35
  -2   0   3    0.39    0.32
  -2   0   2  112.23    3.13
   2   0  -2  115.07    3.11
   2   0  -2  113.31    3.14
   2   0  -1    0.01    0.23
  -2   0   0  263.03    7.16
   2   0   0  267.15    7.16
   2   0   1    0.08    0.21
  -2   0  -1    0.11    0.20
  -2   0  -2 9972.66  268.74
   2   0   2 9999.00  268.74
   2   0   3   -0.22    0.28
  -2   0  -3    0.16    0.32
   2   0   4   13.48    0.52
  -2   0  -4   12.87    0.57
   2   0   4   12.80    0.50
   2   0   5    0.35    0.31
  -2   0  -5    0.30    0.42
   2   0   5    0.16    0.30
  -2   0  -6    0.03    0.49
  -2   0  -7   -0.83    0.58
  -2   0  -8    3.91    0.70
  -2   0  -9    0.75    0.73
   2   1 -11    1.66    1.01
   2   1 -10    1.35    0.90
   2  -1 -10    2.06    0.91
   2   1  -9    0.90    0.82
   2  -1  -9    1.96    0.79
   2  -1  -8    1.96    0.70
   2   1  -8    1.20    0.71
   2   1  -7    7.38    0.73
   2  -1  -7    7.89    0.72
   2  -1  -6    0.20    0.52
   2   1  -6   -0.59    0.56
   2  -1  -6    0.33    0.41
   2   1  -6    0.26    0.38
  -2   1   5    2.18    0.25
   2  -1  -5    2.75    0.39
   2   1  -5    1.85    0.34
   2  -1  -5    2.25    0.45
   2   1  -5    1.89    0.49
   2  -1  -4    8.99    0.45
   2   1  -4    8.53    0.42
   2   1  -4    8.82    0.35
   2   1  -4    8.98    0.51
   2  -1  -4    8.60    0.51
   2  -1  -4    9.28    0.36
  -2   1   4    9.43    0.38
  -2  -1   4    9.71    0.46
  -2   1   4    8.42    0.46
   2  -1  -3  150.27    4.17
  -2  -1   3  157.79    4.22
  -2   1   3  155.73    4.21
   2   1  -3  153.35    4.23
   2  -1  -3  150.15    4.22
  -2   1   3  153.35    4.18
   2  -1  -2    2.85    0.32
  -2   1   2    3.28    0.31
   2   1  -2    2.81    0.33
   2   1  -2    3.00    0.24
  -2   1   2    2.81    0.26
   2  -1  -1  265.26    7.17
  -2   1   1  264.57    7.17
   2   1   0   93.24    2.47
  -2  -1   0   88.62    2.47
  -2   1   0   89.55    2.48
   2  -1   0   92.84    2.48
   2  -1   0   89.37    2.47
   2   1   1    1.73    0.19
   2  -1   1    2.19    0.25
  -2   1  -1    1.85    0.25
   2   1   2  936.88   26.06
   2  -1   2  986.88   26.08
  -2   1  -2  985.20   26.08
  -2  -1  -2  974.27   26.06
   2  -1   3   34.87    1.08
   2   1   3   37.80    1.05
  -2   1  -3   35.05    1.10
  -2  -1  -3   36.00    1.08
   2   1   4   20.81    0.67
   2  -1   4   20.65    0.70
  -2   1  -4   19.44    0.74
  -2  -1  -4   19.85    0.72
   2   1   4   20.03    0.68
   2  -1   4   20.02    0.67
   2   1   5   15.73    0.56
   2  -1   5   15.02    0.58
  -2  -1  -5   14.76    0.64
  -2   1  -5   15.94    0.67
   2   1   5   15.48    0.57
   2  -1   5   13.74    0.43
   2  -1   5   14.74    0.55
  -2  -1  -6    1.02    0.49
  -2   1  -6    0.91    0.53
   2   1   6    1.12    0.19
   2   1   6    1.14    0.36
  -2  -1  -7    1.24    0.57
  -2   1  -7    0.18    0.59
  -2   1  -8    2.59    0.68
  -2  -1  -8    1.97    0.65
  -2  -1  -9    3.03    0.71
  -2   1  -9    3.88    0.77
   2   2 -11   -0.86    0.99
   2   2 -10    0.50    0.93
   2  -2 -10    2.25    0.89
   2  -2  -9    4.04    0.82
   2   2  -9    2.16    0.84
   2  -2  -8    3.79    0.70
   2   2  -8    2.28    0.75
   2  -2  -7    5.02    0.67
   2   2  -7    4.48    0.70
  -2   2   6    5.64    0.35
   2  -2  -6    6.34    0.59
   2   2  -6    4.80    0.63
   2  -2  -6    6.93    0.51
   2   2  -6    6.73    0.45
   2   2  -5    9.63    0.47
   2  -2  -5   10.31    0.52
   2   2  -5    9.70    0.62
   2  -2  -5   10.35    0.58
  -2   2   5   11.04    0.42
  -2   2   4    7.63    0.36
  -2   2   4    8.56    0.44
   2  -2  -4    8.22    0.47
  -2  -2   4    7.35    0.46
   2   2  -4    6.35    0.50
   2  -2  -4    7.71    0.44
   2   2  -4    7.32    0.30
   2  -2  -3    0.43    0.25
   2   2  -3    0.43    0.38
  -2  -2   3    0.26    0.35
  -2   2   3    0.55    0.32
   2  -2  -3    0.05    0.35
   2   2  -3    0.42    0.20
  -2   2   3    0.25    0.25
  -2   2   2  222.18    6.03
   2  -2  -2  219.22    6.04
  -2   2   2  221.26    6.03
   2   2  -2  223.26    6.01
   2  -2  -2  222.66    6.02
  -2  -2   1    9.05    0.37
   2   2  -1    8.80    0.35
   2  -2  -1    9.64    0.37
  -2   2   1    8.93    0.38
  -2  -2   0 1029.98   28.51
   2   2   0 1060.38   28.51
  -2   2   0 1063.34   28.51
   2  -2   0 1085.14   28.51
   2  -2   1    0.12    0.19
   2  -2   1    0.10    0.25
  -2   2  -1   -0.04    0.27
   2   2   2 1283.98   35.04
  -2   2  -2 1301.45   35.08
   2  -2   2 1336.96   35.08
  -2  -2  -2 1302.88   35.05
   2  -2   3    3.94    0.34
   2   2   3    3.73    0.25
  -2  -2  -3    2.03    0.30
  -2   2  -3    2.29    0.38
   2  -2   4  372.63    9.84
   2   2   4  361.69    9.81
  -2  -2  -4  363.04    9.83
  -2   2  -4  362.36    9.86
   2  -2   4  358.28    9.80
   2   2   4  357.01    9.82
   2   2   5   -0.07    0.29
   2  -2   5    0.14    0.34
  -2  -2  -5    0.28    0.39
  -2   2  -5    0.32    0.45
   2   2   5    0.25    0.32
   2  -2   5    0.18    0.27
   2   2   6   -0.15    0.33
  -2  -2  -6   -0.16    0.47
  -2   2  -6    0.74    0.54
   2   2   6   -0.11    0.37
   2   2   6   -0.01    0.21
  -2   2  -7    1.52    0.62
  -2  -2  -7    1.01    0.56
  -2   2  -8    0.88    0.68
  -2  -2  -8    0.34    0.61
  -2   2  -9    2.04    0.77
  -2  -2  -9    0.98    0.69
   2   3 -11   -0.66    1.02
   2  -3 -10    3.05    0.91
   2   3 -10    2.59    0.97
   2   3  -9   -0.59    0.84
   2  -3  -9    0.77    0.77
   2  -3  -8    5.90    0.74
   2   3  -8    5.17    0.80
   2  -3  -7   30.27    1.14
   2   3  -7   26.71    1.18
  -2   3   6    6.12    0.37
   2  -3  -6    5.75    0.57
   2   3  -6    6.74    0.64
   2  -3  -6    6.25    0.52
   2   3  -6    6.17    0.44
  -2   3   5    3.51    0.31
   2   3  -5    2.49    0.33
   2  -3  -5    3.37    0.42
   2  -3  -5    3.12    0.45
   2   3  -5    2.69    0.51
   2  -3  -4   12.18    0.54
   2   3  -4   12.42    0.41
   2  -3  -4   12.17    0.56
  -2  -3   4   12.61    0.55
   2   3  -4   11.89    0.64
  -2   3   4   11.85    0.47
  -2   3   4   12.70    0.52
   2  -3  -3   17.05    0.58
  -2   3   3   17.29    0.61
   2  -3  -3   17.42    0.64
   2   3  -3   16.62    0.69
  -2  -3   3   16.97    0.64
  -2   3   3   17.21    0.59
   2   3  -3   17.28    0.54
   2  -3  -2   19.71    0.66
  -2   3   2   19.27    0.64
   2  -3  -2   19.65    0.62
  -2   3   2   19.09    0.63
  -2  -3   2   19.38    0.63
   2  -3  -1  127.58    3.47
   2   3  -1  127.48    3.46
  -2  -3   1  126.09    3.47
  -2  -3   1  128.76    3.48
  -2   3   1  125.65    3.47
   2   3   0  205.69    5.62
  -2  -3   0  206.92    5.62
   2  -3   0  209.89    5.62
  -2   3   0  208.80    5.62
  -2   3  -1   32.15    0.94
   2  -3   1   33.03    0.93
   2  -3   1   32.19    0.98
  -2   3  -1   33.25    0.97
   2  -3   2   25.18    0.75
   2  -3   2   27.44    0.85
  -2   3  -2   27.08    0.86
  -2  -3  -2   26.60    0.75
   2   3   2   25.85    0.73
   2  -3   3  102.11    2.75
  -2  -3  -3   98.16    2.79
  -2   3  -3   99.17    2.85
   2  -3   3  103.07    2.83
   2   3   3  102.47    2.77
   2   3   4   12.10    0.54
   2  -3   4   13.15    0.45
   2  -3   4   13.38    0.56
   2   3   4   12.53    0.46
  -2  -3  -4   12.50    0.51
  -2   3  -4   12.56    0.61
   2   3   5    7.74    0.39
   2  -3   5    8.09    0.47
  -2  -3  -5    7.92    0.47
  -2   3  -5    8.09    0.57
   2  -3   5    7.26    0.36
   2   3   5    7.81    0.45
   2   3   6    1.80    0.34
  -2   3  -6    2.17    0.56
  -2  -3  -6    2.71    0.48
   2   3   6    1.84    0.26
   2   3   6    1.67    0.40
  -2  -3  -7    3.29    0.57
  -2   3  -7    4.13    0.67
   2   3   7    3.34    0.26
  -2  -3  -8    3.76    0.62
  -2   3  -8    4.14    0.74
  -2   3  -9    3.50    0.80
  -2  -3  -9    1.72    0.68
  -2   3 -10   -0.16    0.83
   2   4 -11    1.17    1.04
   2   4 -10   27.32    1.42
   2  -4 -10   25.90    1.31
   2   4  -9   12.48    1.04
   2  -4  -9   13.03    0.94
   2   4  -8    1.86    0.76
   2  -4  -8    3.29    0.70
   2   4  -7   16.21    0.93
   2  -4  -7   17.70    0.86
  -2   4   7   16.01    0.61
  -2   4   6    0.09    0.31
   2  -4  -6    0.75    0.49
   2   4  -6   -0.30    0.58
   2  -4  -6    0.21    0.45
   2   4  -6    0.16    0.35
   2   4  -5   20.76    0.64
   2  -4  -5   23.11    0.82
   2   4  -5   21.68    0.72
   2   4  -5   22.13    0.91
   2  -4  -5   23.62    0.82
  -2   4   5   22.71    0.72
   2  -4  -4  163.10    4.51
   2   4  -4  166.65    4.56
   2  -4  -4  162.80    4.52
  -2   4   4  160.56    4.48
  -2   4   4  165.81    4.50
   2  -4  -3   16.35    0.64
  -2   4   3   17.44    0.62
   2  -4  -3   18.18    0.64
   2   4  -3   17.50    0.71
  -2  -4   3   16.98    0.66
   2   4  -3   17.70    0.54
   2  -4  -3   16.97    0.59
  -2   4   2   49.99    1.48
   2  -4  -2   51.73    1.49
  -2  -4   2   53.12    1.47
   2  -4  -2   52.23    1.47
   2  -4  -1   35.85    1.08
  -2   4   1   34.74    1.08
  -2  -4   1   39.06    1.08
   2   4  -1   36.95    1.08
   2   4  -1   37.08    1.05
   2  -4  -1   36.68    1.06
  -2  -4   0   22.41    0.68
   2   4   0   22.90    0.69
  -2   4   0   23.53    0.67
  -2   4   0   23.02    0.71
  -2   4  -1   14.37    0.54
  -2   4  -1   14.22    0.47
   2  -4   1   13.97    0.55
  -2   4  -2  288.43    7.90
   2  -4   2  292.20    7.90
   2  -4   3    8.77    0.30
  -2  -4  -3    9.05    0.38
   2  -4   3    9.53    0.49
  -2   4  -3    9.31    0.53
   2   4   3   10.18    0.34
   2   4   4   46.50    1.39
   2  -4   4   47.37    1.32
   2  -4   4   47.07    1.41
  -2  -4  -4   46.40    1.36
  -2   4  -4   45.01    1.44
   2   4   4   47.37    1.33
   2   4   5    6.31    0.44
  -2  -4  -5    5.47    0.43
  -2   4  -5    6.00    0.55
   2   4   5    6.12    0.34
   2   4   6   -0.15    0.26
   2   4   6    0.14    0.41
  -2  -4  -6   -0.12    0.43
  -2   4  -6    0.08    0.56
   2   4   6    0.14    0.31
   2   4   7    2.21    0.28
  -2  -4  -7    1.78    0.53
  -2   4  -7    1.95    0.63
  -2  -4  -8   12.20    0.77
  -2   4  -8   14.77    0.93
  -2   4  -9    0.41    0.80
  -2  -4  -9    0.10    0.65
  -2   4 -10    1.16    0.87
   2   5 -11    0.32    1.03
   2  -5 -10    3.83    0.89
   2   5 -10    1.62    0.96
   2  -5  -9    1.46    0.77
   2   5  -9    2.31    0.88
   2   5  -8    0.18    0.75
   2  -5  -8   -0.17    0.68
   2   5  -7   29.28    1.21
   2  -5  -7   29.46    1.13
  -2   5   7   28.48    0.93
  -2   5   6    1.54    0.34
   2  -5  -6    1.42    0.50
   2   5  -6    2.10    0.62
   2  -5  -6    1.72    0.47
   2   5  -6    1.63    0.35
   2   5  -5    9.84    0.43
   2   5  -5    9.59    0.34
   2  -5  -5   10.55    0.56
   2   5  -5    9.81    0.64
   2  -5  -5   11.53    0.56
  -2   5   5   10.66    0.46
   2   5  -4    5.02    0.24
   2  -5  -4    5.08    0.43
   2  -5  -4    4.30    0.40
   2   5  -4    5.51    0.53
  -2   5   4    4.79    0.37
  -2   5   3   74.44    2.13
   2  -5  -3   77.05    2.14
  -2  -5   3   76.11    2.16
   2   5  -3   73.66    2.18
   2  -5  -3   74.57    2.15
  -2   5   3   75.98    2.12
  -2   5   2   27.27    0.82
   2  -5  -2   25.45    0.81
  -2  -5   2   25.02    0.78
  -2   5   2   25.14    0.80
   2  -5  -2   25.96    0.80
  -2   5   1  127.12    3.52
   2  -5  -1  126.58    3.52
   2   5  -1  131.50    3.52
  -2  -5   1  129.95    3.51
   2   5  -1  127.13    3.49
   2  -5  -1  126.56    3.50
   2   5   0    9.67    0.38
  -2  -5   0    9.58    0.36
  -2   5   0    9.25    0.40
   2  -5   0    9.22    0.39
   2  -5   1  704.23   18.85
  -2   5  -1  697.11   18.85
   2  -5   1  691.61   18.89
  -2   5  -1  700.95   18.88
   2  -5   2   31.72    0.88
  -2   5  -2   30.22    0.88
   2  -5   2   30.97    0.98
  -2   5  -2   29.21    0.99
   2   5   3    6.62    0.25
  -2   5  -3    4.83    0.49
   2  -5   3    6.50    0.46
  -2  -5  -3    5.72    0.29
   2  -5   3    5.56    0.23
   2  -5   4    2.22    0.21
   2   5   4    1.96    0.37
   2   5   4    1.89    0.23
   2  -5   4    2.25    0.41
  -2   5  -4    1.84    0.46
  -2  -5  -4    1.69    0.30
   2   5   5    6.93    0.35
   2   5   5    6.92    0.46
  -2  -5  -5    6.29    0.42
  -2   5  -5    6.60    0.58
   2   5   6    9.66    0.56
   2   5   6   10.39    0.45
  -2  -5  -6   10.94    0.58
  -2   5  -6   11.26    0.72
   2   5   6   10.91    0.47
   2   5   7    0.57    0.29
  -2   5  -7    1.38    0.64
  -2  -5  -7    0.87    0.51
  -2  -5  -8    0.71    0.57
  -2   5  -8    1.28    0.72
  -2   5  -9    0.98    0.80
  -2   5 -10    1.16    0.88
   2  -6 -10    2.92    0.87
   2   6 -10    4.01    1.00
   2   6  -9    6.78    0.94
   2  -6  -9    7.72    0.84
  -2   6   8    7.74    0.45
   2  -6  -8    6.86    0.74
   2   6  -8    7.39    0.87
  -2   6   7    0.30    0.36
   2   6  -7    0.98    0.70
   2  -6  -7    0.21    0.57
   2  -6  -6   47.41    1.50
   2   6  -6   46.45    1.39
  -2   6   6   46.82    1.41
   2  -6  -6   50.19    1.51
   2   6  -6   46.56    1.61
   2   6  -5   18.11    0.62
   2  -6  -5   19.63    0.75
   2   6  -5   17.58    0.54
   2   6  -5   18.47    0.83
   2  -6  -5   19.81    0.73
  -2   6   5   18.36    0.66
   2  -6  -4   21.16    0.78
  -2   6   4   20.97    0.73
  -2   6   4   21.94    0.73
   2  -6  -4   21.70    0.76
   2   6  -4   22.26    0.85
   2   6  -4   21.39    0.64
   2  -6  -3   18.64    0.71
  -2   6   3   19.10    0.67
  -2   6   3   20.27    0.69
   2  -6  -3   19.23    0.68
  -2  -6   3   19.89    0.65
  -2   6   2   36.04    1.07
   2  -6  -2   34.55    1.06
  -2  -6   2   35.90    1.03
  -2   6   2   36.86    1.07
   2  -6  -2   33.79    1.08
   2  -6  -2   34.95    1.05
   2  -6  -1  234.36    6.55
   2   6  -1  247.23    6.56
  -2  -6   1  246.05    6.55
   2   6  -1  240.15    6.53
  -2   6   1  238.93    6.56
   2  -6  -1  241.25    6.56
  -2  -6   0   59.28    1.63
   2   6   0   59.50    1.63
   2  -6   0   57.85    1.64
  -2   6   0   55.71    1.64
   2  -6   1   58.86    1.56
   2  -6   1   56.55    1.62
   2  -6   1   54.31    1.52
  -2   6  -1   57.67    1.61
   2  -6   2    0.58    0.18
  -2   6  -2    0.74    0.39
  -2   6  -2    0.79    0.19
   2  -6   2    1.12    0.39
   2   6   3   -0.04    0.17
  -2   6  -3    0.60    0.44
   2  -6   3    0.47    0.40
  -2  -6  -3    0.12    0.20
   2  -6   4   32.42    0.90
   2   6   4   30.51    1.02
  -2  -6  -4   31.29    0.95
   2  -6   4   32.37    1.05
  -2   6  -4   32.03    1.09
   2   6   4   32.00    0.93
   2   6   5    0.43    0.39
   2   6   5    0.20    0.24
  -2   6  -5    0.22    0.50
  -2  -6  -5    0.74    0.33
   2   6   6    8.04    0.54
  -2  -6  -6    8.13    0.53
  -2   6  -6    9.57    0.71
   2   6   6    9.10    0.42
   2   6   7    0.71    0.31
  -2  -6  -7    0.84    0.49
  -2   6  -7    0.88    0.69
  -2   6  -8    0.68    0.74
  -2  -6  -8    0.08    0.56
  -2   6  -9    1.53    0.85
  -2   6 -10    3.57    0.93
   2   7 -10   -0.41    0.98
  -2  -7  10    1.20    0.62
   2   7  -9    0.31    0.87
   2  -7  -9   -0.12    0.74
   2  -7  -8    1.22    0.67
   2   7  -8    0.03    0.78
  -2   7   8   -0.26    0.37
  -2   7   7    0.12    0.36
   2  -7  -7    0.31    0.55
   2   7  -7   -0.24    0.71
  -2   7   6    1.67    0.37
   2  -7  -6    1.67    0.50
   2   7  -6    1.85    0.32
   2   7  -6    1.89    0.62
   2  -7  -6    1.78    0.50
   2   7  -5    1.36    0.26
   2  -7  -5    1.97    0.45
   2  -7  -5    1.37    0.40
   2   7  -5    1.73    0.55
  -2   7   4  119.22    3.31
   2  -7  -4  120.83    3.34
  -2   7   4  121.33    3.31
   2  -7  -4  121.75    3.32
  -2  -7   4  117.26    3.30
   2   7  -4  121.50    3.39
   2   7  -4  116.23    3.24
  -2   7   3   19.66    0.69
   2  -7  -3   20.47    0.69
  -2  -7   3   18.95    0.65
   2  -7  -3   19.63    0.72
  -2   7   3   20.38    0.70
   2  -7  -2   12.97    0.51
  -2   7   2   13.47    0.53
  -2   7   2   13.81    0.52
  -2  -7   2   11.61    0.45
  -2  -7   2   12.24    0.55
   2   7  -1  262.13    7.10
  -2  -7   1  261.67    7.09
   2  -7  -1  258.67    7.10
   2  -7   0   40.43    1.18
  -2   7   0   39.23    1.18
  -2  -7   0   41.20    1.17
   2   7   0   41.18    1.18
  -2   7  -1    2.53    0.27
   2   7   1    2.54    0.20
   2  -7   1    3.51    0.26
  -2  -7  -1    2.32    0.20
  -2   7  -2   12.59    0.43
   2  -7   2   12.99    0.60
  -2   7  -2   11.78    0.59
  -2  -7  -3  191.61    5.15
  -2   7  -3  186.02    5.26
   2  -7   3  192.53    5.25
   2   7   3  189.29    5.15
   2   7   4    1.96    0.38
  -2   7  -4    2.08    0.47
   2  -7   4    2.98    0.44
  -2  -7  -4    1.82    0.27
   2   7   4    2.36    0.22
   2   7   5   17.42    0.72
  -2  -7  -5   19.07    0.66
  -2   7  -5   17.92    0.83
   2   7   5   17.85    0.59
   2   7   6   17.85    0.78
  -2  -7  -6   20.24    0.75
  -2   7  -6   20.15    0.94
   2   7   6   19.90    0.67
   2   7   7    4.20    0.38
  -2   7  -7    5.15    0.74
  -2  -7  -7    4.70    0.52
  -2  -7  -8    4.99    0.59
  -2   7  -8    3.76    0.78
  -2   7  -9    6.05    0.89
  -2   7 -10   11.53    1.05
  -2  -8  10    6.22    0.66
   2   8 -10    5.18    1.07
   2  -8  -9    2.14    0.77
   2   8  -9    1.90    0.92
  -2  -8   9    2.29    0.56
   2  -8  -8    1.13    0.65
   2   8  -8   -0.20    0.81
  -2   8   8    0.23    0.39
  -2   8   7    4.65    0.44
   2  -8  -7    4.56    0.60
   2   8  -7    3.71    0.74
  -2   8   6    0.05    0.37
   2  -8  -6    0.95    0.48
   2   8  -6    0.53    0.64
   2   8  -6    0.62    0.29
   2  -8  -6    0.04    0.50
   2   8  -5    2.46    0.18
   2   8  -5    2.56    0.27
  -2   8   5    2.56    0.38
   2  -8  -5    3.70    0.49
   2  -8  -5    3.00    0.43
   2   8  -5    2.28    0.59
  -2   8   4   99.32    2.82
   2  -8  -4   99.61    2.83
  -2  -8   4   98.30    2.80
   2   8  -4   96.49    2.90
  -2   8   4  108.71    2.83
   2  -8  -4   99.82    2.86
   2  -8  -3   52.74    1.57
  -2   8   3   54.53    1.57
  -2  -8   3   53.95    1.54
   2  -8  -3   53.66    1.60
  -2   8   3   54.42    1.58
  -2   8   2    8.04    0.44
   2  -8  -2    7.28    0.42
  -2   8   2    7.86    0.44
   2   8  -2    6.67    0.32
  -2  -8   2    6.74    0.45
   2   8  -2    6.59    0.49
   2  -8  -1  255.55    6.97
   2  -8  -1  258.82    6.99
  -2  -8   1  254.96    6.98
   2   8  -1  256.16    6.99
  -2   8   0  238.42    6.40
  -2  -8   0  237.20    6.39
   2   8   0  237.14    6.40
   2  -8   0  226.50    6.41
  -2   8  -1   14.03    0.50
  -2  -8  -1   13.53    0.46
   2   8   1   14.97    0.46
  -2  -8  -2    4.91    0.19
  -2   8  -2    5.25    0.46
   2  -8   2    4.48    0.46
  -2  -8  -2    4.31    0.21
  -2   8  -3    3.37    0.21
   2   8   3    3.17    0.21
  -2   8  -3    3.20    0.47
  -2  -8  -3    2.91    0.21
   2  -8   3    3.10    0.47
   2   8   4   41.88    1.33
  -2  -8  -4   44.19    1.25
  -2   8  -4   42.21    1.40
   2   8   4   43.87    1.23
   2   8   5    0.49    0.24
  -2   8  -5    0.17    0.53
  -2  -8  -5    0.36    0.30
   2   8   5    0.42    0.42
   2   8   6    5.09    0.35
   2   8   6    5.49    0.52
  -2   8  -6    4.60    0.67
  -2  -8  -6    5.89    0.45
   2   8   7    3.08    0.52
   2   8   7    3.00    0.38
  -2  -8  -7    3.06    0.49
  -2   8  -7    3.72    0.73
  -2   8  -8    9.71    0.87
  -2  -8  -8    9.29    0.65
  -2   8  -9    2.13    0.86
  -2   8 -10    1.70    0.95
   2   9 -10   -0.14    0.99
  -2  -9   9    6.32    0.59
   2   9  -9    4.74    0.95
   2  -9  -9    6.14    0.80
  -2   9   8    0.37    0.41
   2   9  -8    0.75    0.81
   2  -9  -8    0.95    0.65
  -2  -9   8    0.90    0.48
  -2   9   7   15.51    0.67
  -2  -9   7   15.43    0.69
   2  -9  -7   17.03    0.81
   2   9  -7   14.15    0.96
  -2  -9   6    0.65    0.38
   2   9  -6    0.69    0.29
   2  -9  -6    0.60    0.54
   2  -9  -6    0.83    0.48
   2   9  -6    0.06    0.64
   2   9  -5   17.69    0.58
   2  -9  -5   18.69    0.76
  -2   9   5   18.13    0.69
  -2  -9   5   17.61    0.65
   2  -9  -5   19.01    0.72
   2   9  -5   17.25    0.86
   2   9  -5   17.29    0.53
   2  -9  -4   65.28    1.87
  -2   9   4   65.02    1.87
  -2  -9   4   63.97    1.84
   2   9  -4   65.28    1.97
   2  -9  -4   63.29    1.91
  -2   9   4   64.60    1.88
  -2   9   3  123.12    3.38
   2  -9  -3  122.22    3.38
  -2  -9   3  121.52    3.35
  -2   9   3  123.11    3.39
   2  -9  -3  117.46    3.40
  -2   9   2   12.77    0.55
   2  -9  -2   12.88    0.53
  -2   9   2   12.68    0.55
   2   9  -2   11.96    0.44
  -2  -9   2   12.51    0.57
   2   9  -2   10.76    0.59
   2  -9  -1   72.16    2.01
   2  -9  -1   68.56    2.03
  -2  -9   1   70.70    2.01
   2   9  -1   71.19    2.03
   2  -9  -1   70.95    2.01
  -2   9   0    5.76    0.41
   2  -9   0    5.39    0.44
   2   9   0    5.06    0.38
  -2  -9   0    4.73    0.34
  -2   9   0    4.54    0.36
   2  -9   0    4.96    0.34
  -2  -9  -1  270.77    7.36
   2   9   1  273.65    7.37
  -2   9  -1  271.56    7.39
  -2  -9  -2   25.97    0.71
   2  -9   2   23.18    0.70
  -2   9  -2   24.92    0.75
   2  -9   2   25.51    0.90
  -2  -9  -2   24.77    0.72
  -2   9  -2   24.62    0.88
  -2   9  -3   -0.01    0.18
  -2   9  -3    0.29    0.47
  -2  -9  -3   -0.04    0.17
   2  -9   3    0.51    0.43
   2   9   4    3.37    0.24
  -2   9  -4    2.98    0.54
  -2  -9  -4    2.97    0.26
   2   9   4    3.09    0.42
   2   9   5    0.70    0.43
  -2   9  -5   -0.25    0.56
  -2  -9  -5    0.54    0.30
   2   9   5   -0.07    0.25
   2   9   6   18.75    0.78
  -2  -9  -6   18.72    0.70
  -2   9  -6   18.91    0.94
   2   9   6   17.26    0.63
   2   9   7    2.77    0.53
   2   9   7    3.31    0.41
  -2  -9  -7    3.37    0.47
  -2   9  -7    4.47    0.76
  -2   9  -8    9.38    0.89
   2   9   8    9.77    0.51
  -2  -9  -8   10.45    0.65
  -2   9  -9   -0.36    0.88
  -2   9 -10    2.33    0.93
   2  10 -10   -0.04    1.00
  -2 -10   9    0.85    0.53
   2  10  -9   -0.13    0.92
   2 -10  -9   -0.67    0.73
  -2  10   8    9.39    0.56
   2 -10  -8   12.25    0.79
   2  10  -8   10.22    0.95
  -2 -10   8   10.27    0.61
  -2  10   7    0.87    0.41
  -2 -10   7    1.09    0.44
   2 -10  -7    2.16    0.55
   2  10  -7    1.56    0.75
  -2 -10   6    2.37    0.39
   2 -10  -6    2.16    0.49
   2  10  -6    2.09    0.70
   2  10  -6    2.19    0.28
   2 -10  -6    2.00    0.54
   2  10  -5    0.72    0.18
  -2 -10   5    1.02    0.33
  -2  10   5    0.63    0.37
   2 -10  -5    1.06    0.46
   2 -10  -5    0.56    0.41
   2  10  -5    1.45    0.61
   2 -10  -4   45.91    1.36
  -2  10   4   44.30    1.35
  -2 -10   4   45.40    1.31
  -2  10   4   44.89    1.36
   2 -10  -4   45.46    1.41
   2  10  -4   40.60    1.46
   2 -10  -3   10.11    0.47
  -2  10   3    9.51    0.50
  -2  10   3   10.04    0.51
   2 -10  -3    9.61    0.53
  -2 -10   3    9.81    0.40
  -2  10   2   22.94    0.76
   2 -10  -2   18.59    0.73
   2  10  -2   20.81    0.66
  -2 -10   2   22.78    0.78
   2  10  -2   20.67    0.82
   2 -10  -1   56.81    1.66
   2 -10  -1   58.01    1.69
  -2 -10   1   57.70    1.66
   2  10  -1   57.78    1.69
   2 -10  -1   56.30    1.66
   2 -10   0   52.30    1.52
  -2  10   0   53.11    1.54
  -2 -10   0   52.66    1.53
   2  10   0   55.56    1.55
  -2  10   0   53.87    1.57
   2 -10   0   52.36    1.56
   2 -10   1    7.97    0.35
  -2  10  -1    8.20    0.40
   2  10   1    8.03    0.36
  -2 -10  -1    8.05    0.37
  -2 -10  -2    0.17    0.19
  -2  10  -2    0.81    0.44
  -2 -10  -2    0.22    0.21
   2 -10   2    0.38    0.16
  -2  10  -2    0.12    0.25
   2 -10   2    0.24    0.44
   2  10   3   17.67    0.69
  -2 -10  -3   16.51    0.52
  -2 -10  -3   17.54    0.52
  -2  10  -3   16.84    0.54
   2 -10   3   18.29    0.74
  -2  10  -3   16.78    0.76
   2  10   4   23.56    0.84
   2  10   4   22.54    0.70
  -2 -10  -4   23.11    0.70
  -2  10  -4   21.63    0.91
   2  10   5    0.46    0.25
  -2  10  -5    0.33    0.55
  -2 -10  -5    0.05    0.28
   2  10   5    0.84    0.44
   2  10   6    1.00    0.30
   2  10   6    1.24    0.49
  -2  10  -6    1.43    0.66
  -2 -10  -6    1.01    0.38
  -2  10  -7    4.59    0.79
   2  10   7    3.94    0.44
  -2 -10  -7    2.75    0.46
  -2  10  -8    6.93    0.88
   2  10   8    6.48    0.47
  -2  10  -9    1.44    0.87
  -2  10 -10    5.06    0.98
   2  11 -10    3.60    1.05
   2 -11  -9   10.87    0.88
   2  11  -9   13.70    1.13
  -2 -11   9   11.68    0.69
   2  11  -8   -0.12    0.86
   2 -11  -8    1.89    0.64
  -2  11   8    0.05    0.44
  -2 -11   8    1.68    0.45
  -2  11   7    0.20    0.43
  -2 -11   7    0.46    0.41
   2 -11  -7    0.46    0.52
   2  11  -7   -0.32    0.76
  -2 -11   6    5.57    0.43
  -2  11   6    5.34    0.49
   2  11  -6    4.93    0.30
   2 -11  -6    5.30    0.52
   2  11  -6    6.39    0.76
   2 -11  -5   14.53    0.62
  -2 -11   5   13.67    0.55
   2 -11  -5   13.77    0.71
  -2  11   5   13.42    0.61
   2  11  -5   13.96    0.82
  -2  11   4    0.64    0.37
   2 -11  -4    1.01    0.45
  -2  11   4    0.37    0.38
   2 -11  -4    0.50    0.36
  -2 -11   4    0.73    0.26
  -2  11   3   74.53    2.07
   2 -11  -3   70.04    2.09
   2 -11  -3   71.19    2.05
  -2  11   3   70.53    2.06
  -2  11   2    1.58    0.37
   2 -11  -2    1.32    0.36
   2  11  -2    1.33    0.23
  -2 -11   2    1.34    0.41
   2  11  -2    1.31    0.47
   2 -11  -1    7.42    0.47
  -2 -11   1    8.25    0.48
   2  11  -1    7.61    0.51
   2 -11  -1    7.56    0.46
  -2  11   0    0.92    0.39
   2  11   0    1.25    0.37
   2 -11   0    0.65    0.39
  -2 -11   0    0.52    0.34
  -2  11   0    1.13    0.34
   2 -11   0    1.02    0.32
   2  11   1    1.06    0.28
  -2 -11  -1    0.74    0.28
   2 -11   1    1.29    0.26
  -2  11  -1    1.15    0.32
  -2 -11  -2   17.02    0.53
   2 -11   2   17.16    0.51
  -2  11  -2   15.40    0.56
   2 -11   2   16.06    0.71
  -2  11  -2   14.87    0.71
  -2 -11  -2   15.70    0.53
  -2 -11  -3    2.84    0.20
   2  11   3    3.94    0.42
  -2 -11  -3    2.85    0.22
  -2  11  -3    3.31    0.51
   2  11   4   -0.20    0.42
  -2  11  -4   -0.16    0.52
  -2 -11  -4    0.13    0.21
  -2  11  -4    0.15    0.16
   2  11   5    1.71    0.27
  -2  11  -5    1.36    0.59
   2  11   5    0.72    0.46
  -2 -11  -5    1.35    0.29
   2  11   6    0.97    0.31
  -2  11  -6    0.89    0.66
   2  11   6    1.55    0.50
  -2 -11  -6    1.52    0.37
  -2  11  -7    7.58    0.83
   2  11   7    6.73    0.50
  -2 -11  -7    6.45    0.50
  -2  11  -8    0.28    0.79
   2  11   8    0.71    0.42
  -2  11  -9   -0.88    0.88
  -2  11 -10    1.21    0.95
   2  12 -10    1.47    1.06
   2  12  -9    3.83    1.01
   2 -12  -9    4.73    0.78
  -2 -12   9    4.73    0.57
  -2  12   8    0.16    0.45
  -2 -12   8    0.37    0.44
   2  12  -8    0.52    0.86
   2 -12  -8    0.46    0.62
  -2 -12   7   -0.18    0.39
   2 -12  -7    1.05    0.53
   2  12  -7    0.71    0.78
  -2 -12   6    0.06    0.36
   2 -12  -6   -0.21    0.46
   2  12  -6    0.19    0.69
  -2  12   6   -0.49    0.44
   2  12  -6    0.35    0.22
  -2 -12   5    2.28    0.33
   2 -12  -5    3.17    0.53
  -2  12   5    2.31    0.45
   2 -12  -5    2.40    0.43
   2  12  -5    3.02    0.64
   2 -12  -4   14.33    0.59
  -2  12   4   13.55    0.61
  -2 -12   4   13.52    0.52
  -2  12   4   13.78    0.62
   2 -12  -4   13.77    0.66
   2 -12  -3    2.66    0.36
  -2  12   3    3.11    0.41
  -2  12   2    8.85    0.50
   2 -12  -2    9.76    0.54
   2 -12  -2    9.70    0.50
  -2 -12   2    9.34    0.54
   2  12  -2    9.18    0.58
   2  12  -2    8.84    0.37
   2 -12  -1   27.54    0.90
  -2 -12   1   28.12    0.92
   2  12  -1   26.44    0.94
   2 -12  -1   26.53    0.90
  -2  12   0  220.65    6.02
   2  12   0  219.88    6.00
   2 -12   0  215.64    6.02
  -2 -12   0  214.57    5.98
  -2  12   0  222.80    6.00
   2 -12   0  221.41    5.98
   2  12   1   14.75    0.53
   2 -12   1   14.56    0.51
  -2  12  -1   13.86    0.56
  -2 -12  -1   13.72    0.53
  -2 -12  -2    3.83    0.28
  -2  12  -2    3.89    0.32
   2 -12   2    4.53    0.24
  -2 -12  -2    3.56    0.29
  -2 -12  -3    1.47    0.19
  -2  12  -3    1.15    0.24
   2  12   3    1.55    0.42
  -2 -12  -3    1.36    0.22
  -2  12  -3    0.88    0.48
   2  12   4   -0.18    0.43
  -2 -12  -4    0.18    0.21
  -2  12  -4   -0.07    0.18
  -2  12  -4    0.12    0.51
  -2  12  -5    0.32    0.62
  -2 -12  -5   -0.16    0.28
   2  12   5    0.98    0.48
   2  12   6    0.20    0.31
  -2  12  -6    1.14    0.70
   2  12   6    0.73    0.51
  -2 -12  -6    0.26    0.36
  -2  12  -7    2.09    0.77
   2  12   7    1.75    0.44
  -2 -12  -7    1.78    0.42
  -2  12  -8    6.86    0.91
   2  12   8    7.30    0.52
  -2  12  -9    0.19    0.89
  -2  12 -10    0.54    0.95
   2  13 -10    4.76    1.09
   2  13  -9   14.58    1.16
   2 -13  -9   15.08    0.93
  -2  13   8    2.38    0.50
  -2 -13   8    3.66    0.47
   2  13  -8    2.27    0.88
   2 -13  -8    3.28    0.65
  -2 -13   7    0.73    0.39
   2 -13  -7    0.54    0.53
   2  13  -7    1.71    0.78
  -2 -13   6   12.13    0.51
   2 -13  -6   11.98    0.63
   2  13  -6   10.62    0.89
  -2  13   6   11.47    0.61
  -2 -13   5    0.41    0.30
  -2  13   5    0.51    0.44
   2 -13  -5    0.56    0.53
   2 -13  -5   -0.12    0.39
   2  13  -5    0.63    0.61
   2 -13  -4    9.09    0.49
  -2  13   4    8.07    0.52
   2 -13  -4    8.28    0.59
  -2  13   4    9.11    0.54
   2 -13  -3  111.67    3.09
  -2  13   3  109.53    3.11
   2  13  -3  108.56    3.17
   2 -13  -2    2.74    0.43
  -2  13   2    2.94    0.42
   2 -13  -2    2.41    0.40
   2 -13  -2    2.66    0.39
   2  13  -2    2.53    0.24
  -2 -13   2    2.72    0.45
   2  13  -2    2.16    0.49
   2 -13  -1   23.22    0.80
  -2 -13   1   23.22    0.81
   2  13  -1   21.82    0.84
   2 -13  -1   22.47    0.81
  -2  13   0   38.91    1.25
   2 -13   0   40.28    1.26
  -2 -13   0   39.93    1.21
   2  13   0   39.98    1.23
  -2  13   0   40.25    1.23
   2 -13   0   40.65    1.21
   2  13   1   72.15    2.02
  -2 -13  -1   70.29    2.03
   2 -13   1   68.80    2.10
  -2  13  -1   72.50    2.05
   2 -13   1   73.81    2.02
  -2  13  -2    4.11    0.33
  -2 -13  -2    3.79    0.30
  -2 -13  -3   62.25    1.74
  -2  13  -3   63.70    1.77
  -2  13  -3   62.21    1.92
  -2 -13  -3   62.24    1.75
   2 -13   4    6.45    0.24
  -2 -13  -4    6.54    0.32
  -2  13  -4    7.70    0.65
   2  13   4    7.24    0.54
  -2 -13  -4    7.32    0.31
  -2  13  -4    7.72    0.31
  -2 -13  -5    0.05    0.27
  -2  13  -5    0.92    0.63
   2  13   5   -0.34    0.49
  -2 -13  -6   13.61    0.57
  -2  13  -6   14.60    0.89
  -2  13  -7    5.04    0.81
   2  13   7    6.34    0.52
  -2 -13  -7    4.95    0.45
  -2  13  -8    0.93    0.82
   2  13   8    0.96    0.45
  -2  13  -9    0.25    0.89
  -2  13 -10    2.02    0.99
   2  14 -10    1.11    1.05
   2  14  -9    2.41    0.99
  -2  14   8    1.39    0.51
  -2 -14   8    1.09    0.43
   2  14  -8   -0.03    0.91
   2 -14  -8    0.91    0.62
  -2 -14   7    0.12    0.38
   2 -14  -7    1.47    0.56
   2  14  -7    0.98    0.80
  -2 -14   6    6.91    0.43
   2 -14  -6    7.07    0.56
   2  14  -6    6.93    0.83
  -2  14   6    7.43    0.58
  -2 -14   5    1.88    0.32
  -2  14   5    1.57    0.47
   2 -14  -5    2.22    0.57
   2 -14  -5    2.07    0.43
   2  14  -5    1.35    0.67
   2 -14  -4   29.84    0.98
  -2  14   4   28.30    1.01
   2 -14  -4   29.86    1.04
   2 -14  -3    5.71    0.44
  -2  14   3    5.48    0.47
   2  14  -3    5.30    0.58
   2 -14  -2   11.72    0.57
   2  14  -2   11.29    0.41
   2 -14  -2   10.74    0.53
   2  14  -2   11.18    0.64
  -2  14   2   11.59    0.56
   2 -14  -2   11.30    0.59
   2 -14  -1   -0.01    0.39
   2  14  -1    0.04    0.45
  -2 -14   1    0.27    0.39
   2 -14  -1    0.24    0.39
  -2  14   0   41.42    1.33
  -2 -14   0   42.41    1.29
   2  14   0   42.23    1.30
   2 -14   0   41.34    1.33
   2 -14   0   43.33    1.28
  -2  14   0   43.66    1.30
  -2  14  -1   11.88    0.64
   2  14   1   11.86    0.50
   2 -14   1   11.94    0.64
  -2 -14  -1   12.11    0.51
  -2  14  -1   11.80    0.53
   2 -14   1   12.50    0.48
  -2 -14  -2    9.81    0.42
  -2  14  -2    9.37    0.45
  -2 -14  -3   35.41    1.04
  -2  14  -3   36.40    1.07
  -2  14  -3   36.10    1.25
  -2 -14  -3   36.19    1.05
  -2 -14  -4    8.03    0.35
  -2 -14  -4    8.25    0.36
  -2  14  -4    8.52    0.66
   2  14   4    9.57    0.59
  -2  14  -4    8.58    0.35
  -2  14  -5    2.97    0.66
  -2 -14  -5    3.71    0.29
   2  14   5    4.24    0.52
  -2 -14  -5    4.28    0.32
   2 -14   5    3.56    0.23
   2 -14   6   38.37    1.13
  -2 -14  -6   38.38    1.18
  -2  14  -6   41.84    1.48
  -2  14  -7    1.98    0.78
   2  14   7    3.61    0.50
  -2 -14  -7    3.22    0.42
  -2  14  -8    8.64    0.96
   2  14   8    8.26    0.58
  -2  14  -9    0.49    0.92
  -2  14 -10    7.33    1.06
   2  15  -9    0.18    0.96
  -2  15   8    1.04    0.52
  -2 -15   8    1.04    0.42
   2 -15  -8    0.72    0.60
   2  15  -8    1.40    0.89
  -2 -15   7    6.84    0.47
  -2  15   7    7.26    0.60
   2 -15  -7    9.30    0.64
   2  15  -7    8.17    0.92
  -2  15   6    7.60    0.59
  -2 -15   6    8.30    0.45
   2 -15  -6    7.50    0.57
   2  15  -6    6.57    0.84
   2 -15  -5   10.70    0.59
   2  15  -5   10.26    0.78
  -2  15   5   10.66    0.63
   2 -15  -4    6.76    0.47
   2 -15  -4    6.52    0.56
  -2  15   4    6.53    0.53
   2 -15  -3    0.09    0.38
  -2  15   3    1.09    0.42
   2  15  -3    1.01    0.56
   2 -15  -2    2.66    0.43
  -2  15   2    2.38    0.43
   2 -15  -2    2.23    0.43
   2  15  -2    1.91    0.23
   2  15  -2    2.12    0.53
   2 -15  -2    1.74    0.39
   2 -15  -1    0.28    0.39
   2  15  -1    0.05    0.45
  -2 -15   1    0.23    0.41
   2 -15  -1    0.54    0.39
  -2  15   0    2.72    0.44
   2 -15   0    2.06    0.45
   2  15   0    2.52    0.40
  -2 -15   0    3.07    0.40
   2 -15   0    2.67    0.38
  -2  15   0    2.64    0.39
   2  15   1  207.41    5.73
  -2  15  -1  210.80    5.81
  -2 -15  -1  206.08    5.73
   2 -15   1  212.05    5.72
  -2  15  -1  212.08    5.76
  -2 -15  -2    2.07    0.31
   2  15   2    2.00    0.43
  -2  15  -2    2.02    0.33
  -2 -15  -3   38.88    1.12
  -2  15  -3   38.89    1.16
  -2  15  -3   38.30    1.33
  -2 -15  -3   39.15    1.14
  -2 -15  -4    1.85    0.24
  -2  15  -4    1.90    0.60
  -2 -15  -4    1.80    0.26
   2  15   4    2.32    0.50
  -2  15  -5    0.83    0.66
  -2 -15  -5    0.45    0.26
   2  15   5    0.92    0.52
  -2  15  -5    0.16    0.19
   2 -15   5    0.23    0.16
  -2 -15  -5    0.29    0.27
  -2 -15  -6    7.92    0.44
  -2  15  -6    8.67    0.83
   2 -15   6    8.21    0.35
  -2  15  -7    1.45    0.81
   2  15   7    1.52    0.49
  -2  15  -8    0.30    0.85
   2  15   8    0.95    0.49
  -2  15  -9    1.49    0.94
  -2  15 -10    1.35    1.00
   2  16  -9    7.34    1.08
  -2  16   8    0.92    0.53
   2 -16  -8    1.82    0.61
   2  16  -8    0.90    0.93
  -2 -16   7    1.30    0.37
  -2  16   7    1.68    0.52
   2  16  -7    2.53    0.87
   2 -16  -7    2.10    0.56
  -2  16   6    7.60    0.60
   2  16  -6    9.85    0.88
   2 -16  -6    9.71    0.60
   2 -16  -5    0.59    0.44
  -2  16   5    0.58    0.50
   2 -16  -4    5.07    0.46
  -2  16   4    4.24    0.51
   2 -16  -4    4.05    0.56
   2 -16  -3    3.38    0.43
  -2  16   3    3.66    0.46
   2  16  -3    4.03    0.60
   2 -16  -2   10.90    0.59
   2 -16  -2    9.72    0.54
   2  16  -2   10.91    0.40
   2 -16  -2    9.75    0.56
  -2  16   2    9.74    0.59
   2  16  -2   10.21    0.65
  -2  16   1   62.91    1.84
   2 -16  -1   62.54    1.82
  -2 -16   1   60.81    1.83
   2  16  -1   61.95    1.86
   2 -16  -1   61.19    1.83
  -2  16   0    0.18    0.41
   2  16   0    0.25    0.39
  -2 -16   0    0.08    0.38
   2 -16   0    0.58    0.36
  -2  16   0    0.85    0.39
   2  16   1    1.05    0.33
  -2  16  -1    1.30    0.46
  -2  16  -1    1.34    0.37
  -2 -16  -1    1.46    0.36
  -2  16  -2    3.31    0.35
   2  16   2    3.18    0.44
  -2 -16  -2    3.52    0.34
  -2 -16  -3    0.80    0.24
  -2 -16  -3    1.16    0.28
  -2  16  -3    1.36    0.54
  -2  16  -3    0.85    0.30
  -2 -16  -4    0.24    0.24
  -2 -16  -4    0.21    0.26
  -2  16  -4    0.63    0.64
  -2  16  -4    0.10    0.26
   2  16   4    0.22    0.47
  -2  16  -5    7.82    0.75
  -2 -16  -5    7.16    0.38
   2  16   5    8.32    0.63
  -2 -16  -5    7.64    0.38
  -2  16  -5    7.85    0.33
  -2  16  -6    3.38    0.80
   2 -16   6    3.91    0.25
  -2 -16  -6    4.34    0.37
   2  16   7    6.10    0.56
  -2  16  -7    4.75    0.88
   2  16   8    1.84    0.52
  -2  16  -8    3.39    0.89
  -2  16  -9   -0.03    0.94
  -2  16 -10    6.76    1.09
   2  17  -9    9.32    1.14
   2  17  -8    1.02    0.93
   2 -17  -8    1.04    0.61
  -2  17   7   -1.29    0.55
   2  17  -7   -0.74    0.87
   2 -17  -7   -0.08    0.53
  -2  17   6    5.52    0.58
   2  17  -6    4.52    0.81
   2 -17  -6    4.77    0.54
   2 -17  -5    6.68    0.53
  -2  17   5    6.64    0.60
   2 -17  -4    3.97    0.46
   2  17  -4    3.56    0.69
  -2  17   4    3.80    0.51
   2 -17  -3  112.08    3.16
  -2  17   3  109.54    3.18
   2 -17  -3  110.70    3.19
   2  17  -3  113.27    3.25
   2 -17  -2    9.20    0.58
   2  17  -2    9.65    0.38
   2  17  -2    9.25    0.65
   2 -17  -2   10.46    0.59
  -2  17   1   62.92    1.88
   2 -17  -1   65.33    1.87
  -2 -17   1   62.31    1.87
   2  17  -1   62.53    1.91
   2 -17   0   12.21    0.54
  -2  17   0   12.24    0.57
  -2 -17   0   11.62    0.55
   2  17   0    8.88    0.56
  -2  17   0   11.38    0.59
  -2  17  -1   15.19    0.74
   2  17   1   15.58    0.62
  -2  17  -1   16.64    0.65
  -2 -17  -1   16.27    0.63
   2  17   2   18.00    0.73
  -2  17  -2   17.34    0.66
  -2 -17  -2   17.97    0.64
  -2 -17  -3    5.41    0.33
  -2 -17  -3    5.21    0.35
  -2  17  -3    5.38    0.39
  -2 -17  -4    3.87    0.29
  -2  17  -4    4.46    0.67
  -2 -17  -4    3.80    0.32
  -2  17  -4    3.49    0.32
   2  17   4    3.44    0.53
  -2  17  -5   11.99    0.84
  -2 -17  -5   12.38    0.48
  -2  17  -5   11.71    0.43
  -2 -17  -5   11.95    0.47
  -2 -17  -6    0.27    0.33
  -2  17  -6    0.10    0.76
   2  17   7    4.60    0.57
  -2  17  -7    4.84    0.85
   2  17   8    1.03    0.53
  -2  17  -8    0.16    0.86
  -2  17  -9    4.68    1.02
   2  18  -9    2.39    1.04
   2  18  -8    3.51    0.99
   2 -18  -8    1.88    0.61
  -2  18   7    0.57    0.54
   2 -18  -7   -0.37    0.53
   2  18  -7    0.60    0.85
  -2  18   6   25.46    1.02
   2  18  -6   27.74    1.24
   2 -18  -6   26.53    0.98
   2 -18  -5    4.46    0.49
  -2  18   5    4.73    0.58
   2 -18  -4    1.19    0.44
   2  18  -4    0.76    0.64
  -2  18   4    0.99    0.50
   2 -18  -3    3.52    0.47
   2 -18  -3    3.16    0.52
  -2  18   3    3.87    0.52
   2  18  -3    3.70    0.63
   2 -18  -2    9.95    0.62
   2 -18  -2   10.09    0.62
   2  18  -2   10.59    0.69
   2  18  -2   11.44    0.42
   2 -18  -1   25.88    0.93
  -2  18   1   28.26    0.96
   2  18  -1   26.46    0.99
  -2  18   0   32.83    1.09
  -2 -18   0   32.01    1.07
   2  18   0   34.20    1.09
  -2  18   0   31.51    1.12
   2  18   1    2.30    0.38
  -2  18  -1    1.90    0.52
  -2  18  -1    3.01    0.42
  -2 -18  -1    2.56    0.40
  -2  18  -2   42.05    1.25
   2  18   2   41.50    1.28
  -2  18  -2   35.45    1.33
  -2 -18  -2   39.86    1.22
   2  18   3    1.28    0.48
  -2  18  -3    0.78    0.34
  -2 -18  -3    1.53    0.30
  -2 -18  -3    1.61    0.32
  -2 -18  -4   12.94    0.48
  -2  18  -4   12.50    0.51
  -2 -18  -4   11.99    0.51
  -2  18  -4   13.16    0.82
  -2 -18  -5    0.98    0.30
  -2  18  -5   -0.10    0.72
  -2  18  -5    0.82    0.26
  -2 -18  -5    0.82    0.29
  -2 -18  -6    6.49    0.41
  -2  18  -6    8.44    0.86
   2  18   7    4.87    0.60
  -2  18  -7    5.43    0.88
   2  18   8   17.03    0.83
  -2  18  -8   17.70    1.18
  -2  18  -9    2.14    1.01
   2  19  -9    7.28    1.12
   2  19  -8    5.08    1.02
  -2  19   7   37.74    1.31
   2  19  -7   36.39    1.56
   2 -19  -7   36.16    1.27
  -2  19   6    0.47    0.55
   2 -19  -6    0.47    0.49
   2  19  -6    1.81    0.81
   2 -19  -5   18.99    0.78
  -2  19   5   18.58    0.86
   2 -19  -4  105.62    2.99
   2  19  -4  104.55    3.15
  -2  19   4  103.21    3.03
   2 -19  -3   72.95    2.16
  -2  19   3   74.10    2.19
   2  19  -3   70.81    2.26
   2  19  -2    3.59    0.27
   2 -19  -2    3.74    0.54
   2  19  -2    3.31    0.58
  -2  19   1   74.52    2.20
   2  19  -1   74.17    2.22
  -2  19   0    5.25    0.51
   2  19   0    4.71    0.48
  -2 -19   0    4.75    0.47
  -2  19   0    5.70    0.50
  -2  19  -1    5.71    0.57
   2  19   1    5.03    0.43
  -2 -19  -1    5.06    0.45
  -2  19  -1    5.84    0.48
   2  19   1    5.42    0.48
  -2  19  -2    2.54    0.57
   2  19   2    3.06    0.46
  -2  19  -2    3.25    0.41
  -2 -19  -2    3.13    0.39
  -2 -19  -3    0.85    0.31
  -2 -19  -3    1.08    0.33
   2  19   3    0.59    0.47
  -2  19  -3    0.58    0.36
  -2 -19  -4    0.16    0.27
  -2 -19  -4    0.72    0.32
  -2  19  -4    0.05    0.65
  -2  19  -4    0.29    0.33
  -2 -19  -5    9.10    0.42
  -2  19  -5    9.38    0.41
  -2  19  -5    9.74    0.89
  -2 -19  -6    0.42    0.32
  -2  19  -6    0.55    0.74
  -2  19  -7   25.90    1.26
   2  19   7   23.57    0.99
   2  19   8   22.78    0.98
  -2  19  -8   22.85    1.31
  -2  19  -9    9.54    1.13
   2  20  -9    1.45    1.07
   2  20  -8    8.90    1.12
  -2  20   7    1.15    0.60
   2  20  -7    1.59    0.91
   2 -20  -7    1.90    0.55
   2 -20  -6    0.36    0.49
  -2  20   6    0.09    0.58
   2 -20  -5   27.98    1.00
  -2  20   5   27.34    1.07
   2 -20  -4    5.55    0.53
   2  20  -4    4.74    0.75
   2  20  -4    4.87    0.30
  -2  20   4    5.79    0.60
   2 -20  -3   61.93    1.90
  -2  20   3   63.27    1.93
   2  20  -3   63.31    2.01
   2 -20  -2   51.44    1.65
   2  20  -2   50.71    1.68
   2  20  -2   52.58    1.48
  -2  20   1   49.89    1.54
   2  20  -1   47.77    1.56
  -2  20   0   19.91    0.79
   2  20   0   19.58    0.79
  -2  20   0   17.64    0.80
   2  20   1    0.13    0.40
  -2  20  -1   -0.10    0.49
  -2 -20  -1    0.25    0.40
   2  20   1    0.32    0.42
  -2  20  -1    0.20    0.43
  -2  20  -2    2.98    0.59
  -2 -20  -2    2.46    0.39
  -2  20  -2    2.58    0.43
   2  20   2    2.79    0.48
  -2 -20  -3    0.34    0.32
  -2  20  -3    0.20    0.38
   2  20   3   -0.09    0.50
  -2 -20  -3    0.64    0.36
  -2 -20  -4   -0.01    0.29
  -2 -20  -4    0.02    0.33
  -2  20  -4   -1.00    0.69
  -2  20  -4   -0.50    0.35
  -2 -20  -5   23.91    0.78
  -2  20  -5   26.55    1.18
  -2  20  -5   24.33    0.79
  -2  20  -6    2.20    0.81
   2  20   7   17.74    0.86
  -2  20  -7   18.29    1.14
   2  20   8    4.51    0.64
  -2  20  -8    5.83    1.02
  -2  20  -9   -0.55    1.00
   2  21  -8    1.55    0.98
  -2  21   8    0.38    0.62
  -2  21   7   18.70    0.93
   2  21  -7   23.04    1.26
   2 -21  -7   19.09    0.88
   2 -21  -6    1.02    0.50
  -2  21   6    1.18    0.60
   2 -21  -5    8.72    0.59
  -2  21   5    9.83    0.70
   2 -21  -4  172.94    4.69
  -2  21   4  172.75    4.75
   2  21  -4  164.16    4.57
   2  21  -4  171.33    4.84
   2 -21  -3   11.22    0.67
   2  21  -3   11.44    0.83
   2  21  -3   11.79    0.49
  -2  21   3   11.40    0.70
   2  21  -2    2.29    0.26
   2 -21  -2    1.81    0.56
   2  21  -2    2.15    0.60
  -2  21   1   12.90    0.68
   2  21  -1   12.91    0.72
   2  21   0   -0.18    0.44
  -2  21   0    0.28    0.48
  -2  21   0    0.07    0.45
   2  21   0    0.32    0.40
   2  21   1    5.23    0.45
  -2  21  -1    5.80    0.58
  -2 -21  -1    5.98    0.48
   2  21   1    6.42    0.51
  -2  21  -1    5.13    0.51
  -2  21  -2    0.23    0.59
  -2 -21  -2    0.29    0.39
   2  21   2    0.75    0.48
  -2  21  -2    0.90    0.43
  -2 -21  -3   12.47    0.55
  -2  21  -3   13.37    0.60
   2  21   3   13.57    0.71
  -2 -21  -3   12.47    0.57
  -2  21  -4   -0.02    0.36
  -2 -21  -4    0.21    0.30
  -2 -21  -4    0.46    0.35
  -2 -21  -5    8.01    0.41
  -2  21  -5    9.36    0.85
  -2  21  -6    5.05    0.86
   2  21   7    3.88    0.65
  -2  21  -7    3.59    0.92
   2  21   8   33.40    1.27
  -2  21  -8   37.19    1.60
  -2  21  -9    4.09    1.03
  -2  22   8    0.10    0.66
   2  22  -8   -0.87    1.03
  -2  22   7   -0.52    0.62
   2  22  -7   -0.69    0.93
   2 -22  -7    0.80    0.55
  -2  22   6    2.98    0.63
   2 -22  -6    3.40    0.54
  -2  22   5   -0.63    0.61
   2 -22  -5    0.06    0.47
   2  22  -5    0.26    0.79
   2 -22  -4   34.41    1.16
  -2  22   4   36.30    1.24
   2  22  -4   32.20    0.99
   2  22  -4   35.31    1.39
   2 -22  -3    0.16    0.51
   2  22  -3    0.52    0.69
   2  22  -3    1.01    0.32
  -2  22   3    0.77    0.55
   2  22  -2   62.19    1.79
   2 -22  -2   62.10    1.93
   2  22  -2   61.91    1.75
   2  22  -2   60.48    1.97
   2  22  -1    7.77    0.64
  -2  22   1    7.44    0.58
   2  22  -1    7.16    0.48
   2  22   0    0.82    0.47
  -2  22   0    0.79    0.52
   2  22   0    0.38    0.40
  -2  22   0   -0.11    0.48
   2  22   1    4.77    0.47
  -2  22  -1    4.54    0.62
   2  22   1    4.56    0.50
  -2  22  -1    4.98    0.52
  -2  22  -2    6.92    0.68
  -2 -22  -2    6.71    0.50
  -2  22  -2    7.74    0.56
   2  22   2    8.73    0.61
  -2 -22  -3    1.60    0.39
  -2  22  -3    1.75    0.44
  -2 -22  -3    1.46    0.40
  -2 -22  -4    0.30    0.32
  -2  22  -4    0.07    0.39
  -2 -22  -4    0.28    0.36
  -2 -22  -5    0.67    0.31
  -2  22  -5    1.61    0.75
  -2  22  -6   45.91    1.74
   2  22   7    5.86    0.69
  -2  22  -7    5.86    0.96
   2  22   8    0.68    0.63
  -2  22  -8    1.27    0.99
  -2  23   8    1.26    0.67
   2  23  -8    1.15    1.03
   2  23  -7    3.11    1.01
  -2  23   7    1.95    0.66
   2 -23  -7    1.37    0.57
  -2  23   6    4.31    0.68
   2 -23  -6    4.71    0.58
   2  23  -5    7.82    0.94
   2 -23  -5    7.40    0.60
  -2  23   5    7.13    0.69
   2  23  -4   13.30    0.51
  -2  23   4   15.60    0.81
   2  23  -4   14.78    0.98
   2 -23  -4   14.82    0.72
  -2  23   3   72.19    2.23
   2  23  -3   71.67    2.06
   2  23  -3   71.47    2.29
   2 -23  -3   76.43    2.20
   2  23  -2   45.01    1.36
   2  23  -2   45.14    1.31
   2  23  -2   45.48    1.56
   2 -23  -2   44.12    1.53
   2  23  -1   44.24    1.51
  -2  23   1   45.52    1.50
   2  23  -1   45.75    1.39
  -2  23   0   16.70    0.81
   2  23   0   15.66    0.76
   2  23   0   16.29    0.70
  -2  23   0   16.95    0.79
  -2  23  -1   79.04    2.44
   2  23   1   78.20    2.35
   2  23   1   80.85    2.36
  -2  23  -1   85.65    2.40
  -2  23  -2    4.80    0.66
  -2 -23  -2    5.79    0.50
  -2  23  -2    6.64    0.54
   2  23   2    6.54    0.59
  -2 -23  -3   20.27    0.77
  -2 -23  -3   20.45    0.78
  -2  23  -3   21.71    1.05
  -2  23  -3   22.14    0.83
  -2 -23  -4    4.36    0.38
  -2  23  -4    4.59    0.45
  -2 -23  -5    0.58    0.31
  -2  23  -5   -1.31    0.78
  -2  23  -6   -0.89    0.86
   2  23   7   16.31    0.88
  -2  23  -7   13.61    1.12
   2  23   8    7.25    0.74
  -2  23  -8    7.28    1.04
  -2  24   8    2.27    0.69
   2  24  -8    0.93    1.07
  -2  24   7    2.30    0.67
   2  24  -7    2.13    1.00
   2 -24  -6   -0.02    0.52
  -2  24   6   -0.41    0.63
  -2  24   5    6.24    0.69
   2 -24  -5    6.88    0.59
   2  24  -5    7.33    0.93
   2 -24  -4   33.67    1.17
   2  24  -4   31.60    0.98
  -2  24   4   36.07    1.26
   2  24  -4   33.94    1.39
   2 -24  -3    3.95    0.58
   2  24  -3    4.90    0.75
  -2  24   3    3.66    0.62
   2  24  -3    4.47    0.39
   2  24  -2   16.34    0.63
   2 -24  -2   14.20    0.84
   2  24  -2   14.79    0.54
   2  24  -2   14.82    0.88
   2  24  -1    5.16    0.48
  -2  24   1    5.12    0.60
   2  24  -1    3.34    0.61
  -2  24   0   32.67    1.15
   2  24   0   31.86    1.07
   2  24   0   29.90    1.13
  -2  24   0   30.87    1.16
   2  24   1    0.42    0.50
  -2  24  -1    0.94    0.49
   2  24   1    0.59    0.46
  -2  24  -1    0.04    0.59
  -2  24  -2   46.92    1.48
   2  24   2   45.89    1.50
  -2  24  -2   46.32    1.61
  -2 -24  -3    0.33    0.41
  -2  24  -3    0.52    0.70
  -2 -24  -3    0.57    0.42
  -2  24  -3    0.66    0.48
  -2 -24  -4   19.85    0.73
  -2  24  -4   21.70    0.79
  -2  24  -5    0.34    0.78
  -2  24  -6    0.97    0.87
   2  24   7   12.67    0.83
  -2  24  -7   12.53    1.11
   2  24   8    2.12    0.68
  -2  24  -8    2.04    0.99
  -2  25   8   -0.53    0.70
   2  25  -8   -0.43    1.03
  -2  25   7   15.23    0.91
   2 -25  -6    2.43    0.55
  -2  25   6    2.08    0.66
   2 -25  -5    1.66    0.54
   2  25  -5    2.00    0.86
  -2  25   5    1.22    0.64
   2 -25  -4    2.94    0.57
   2  25  -4    2.47    0.80
  -2  25   4    2.33    0.65
   2 -25  -3   12.28    0.74
   2  25  -3   11.13    0.88
  -2  25   3   13.09    0.78
   2  25  -3   11.32    0.53
   2  25  -2   23.45    0.83
   2 -25  -2   23.20    1.04
   2  25  -2   23.17    0.75
   2  25  -2   24.63    1.08
   2  25  -1    4.08    0.63
   2  25  -1    3.67    0.47
  -2  25   1    4.35    0.62
   2  25   0   33.29    1.20
  -2  25   0   33.99    1.23
   2  25   0   33.70    1.14
  -2  25   0   34.05    1.22
   2  25   1   28.32    1.06
  -2  25  -1   27.98    1.16
  -2  25  -1   32.85    1.12
   2  25   1   31.50    1.09
  -2  25  -2    3.13    0.71
  -2  25  -2    3.24    0.53
  -2 -25  -3    0.08    0.42
  -2  25  -3    1.39    0.72
  -2  25  -3    0.20    0.47
  -2 -25  -4   12.65    0.57
  -2  25  -4   13.59    0.64
  -2  25  -5    2.62    0.83
  -2  25  -6    5.11    0.94
   2  25   7    7.58    0.78
  -2  25  -7    6.83    1.02
   2  25   8    1.12    0.68
  -2  25  -8    2.03    1.00
  -2  26   8    4.61    0.76
  -2  26   7    1.75    0.71
   2  26  -6    0.03    0.91
   2 -26  -6    0.78    0.53
  -2  26   6    0.19    0.66
  -2  26   5    4.26    0.70
   2 -26  -5    6.23    0.60
   2  26  -5    5.61    0.93
   2 -26  -4   15.14    0.79
  -2  26   4   17.17    0.90
   2  26  -4   15.49    1.04
   2  26  -3    0.58    0.36
  -2  26   3    0.54    0.62
   2 -26  -3    0.48    0.59
   2  26  -3   -0.33    0.74
   2 -26  -2   18.66    0.94
   2  26  -2   17.07    0.96
   2  26  -2   18.18    0.71
   2  26  -1   -0.16    0.61
  -2  26   1    0.77    0.59
   2  26  -1    0.36    0.46
   2  26   0   56.24    1.82
  -2  26   0   58.46    1.85
  -2  26   0   59.40    1.84
   2  26   0   57.30    1.76
   2  26   1    1.41    0.49
  -2  26  -1    1.73    0.64
  -2  26  -1    1.39    0.55
   2  26   1    2.02    0.53
  -2  26  -2   20.02    1.01
  -2  26  -2   20.73    0.87
  -2 -26  -3   21.86    0.86
  -2  26  -3   22.45    1.12
  -2  26  -3   24.55    0.92
  -2 -26  -4   34.65    1.13
  -2  26  -4   37.32    1.19
  -2  26  -5    0.01    0.40
  -2  26  -6   -0.45    0.91
   2  26   7    7.73    0.78
  -2  26  -7    7.80    1.02
   2  26   8    2.31    0.71
  -2  27   8    0.74    0.72
  -2  27   7    4.14    0.75
   2  27  -6    2.11    0.98
   2 -27  -6    1.37    0.57
  -2  27   6    1.69    0.70
  -2  27   5    0.98    0.67
   2 -27  -5    0.44    0.54
   2  27  -5    0.35    0.86
  -2  27   4    0.58    0.63
   2 -27  -4    0.14    0.57
   2  27  -4    1.01    0.82
   2  27  -3    5.97    0.43
  -2  27   3    8.01    0.71
   2 -27  -3    6.03    0.67
   2  27  -3    6.75    0.84
   2  27  -2   13.20    0.62
   2 -27  -2   14.30    0.89
   2  27  -2   12.46    0.89
  -2  27   1    2.51    0.62
   2  27  -1    2.80    0.48
   2  27  -1    2.66    0.65
  -2  27   0    2.33    0.59
   2  27   0    2.43    0.52
  -2  27   0    2.85    0.63
   2  27   0    2.80    0.59
  -2  27  -1   49.09    1.57
  -2  27  -1   47.75    1.62
   2  27   1   45.61    1.50
  -2  27  -2   10.38    0.69
  -2  27  -2    9.27    0.82
  -2  27  -3    4.06    0.55
  -2 -27  -3    3.95    0.50
  -2  27  -3    4.93    0.80
  -2  27  -4    0.45    0.46
  -2 -27  -4    0.69    0.39
  -2  27  -4    0.62    0.77
  -2  27  -6    0.13    0.92
   2  27   7    3.82    0.77
  -2  27  -7    3.51    1.01
   2  27   8    1.07    0.71
  -2  28   8   -0.48    0.74
  -2  28   7    1.13    0.73
  -2  28   6    8.22    0.81
   2  28  -6    8.44    1.07
  -2  28   5    0.77    0.68
   2 -28  -5    0.93    0.56
   2  28  -5    0.94    0.86
  -2  28   4    0.72    0.65
   2 -28  -4    0.36    0.57
   2  28  -4    1.16    0.84
  -2  28   3    1.14    0.64
   2 -28  -3    0.49    0.60
   2  28  -2    4.36    0.45
  -2  28   2    4.11    0.66
   2 -28  -2    3.53    0.75
   2  28  -2    4.67    0.74
  -2  28   1    0.15    0.59
   2  28  -1    0.20    0.47
   2  28  -1    0.13    0.63
  -2  28   0    5.71    0.66
   2  28   0    4.39    0.54
   2  28   0    4.46    0.63
  -2  28  -1    8.04    0.68
  -2  28  -1    8.04    0.76
   2  28   1    7.51    0.61
  -2  28  -2   61.13    1.88
  -2  28  -2   57.83    1.98
  -2  28  -3    7.58    0.62
  -2 -28  -3    6.92    0.55
  -2  28  -3    8.25    0.85
  -2  28  -4    1.75    0.49
  -2 -28  -4    1.72    0.42
  -2  28  -4    1.99    0.78
  -2  28  -6    6.20    1.03
   2  28   7    2.65    0.75
  -2  28  -7    3.11    1.00
   2  28   8    2.35    0.73
  -2  29   8    1.22    0.76
  -2  29   7    0.36    0.74
  -2  29   6    1.06    0.71
   2  29  -6    1.87    0.98
  -2  29   5    7.81    0.80
   2 -29  -5    7.93    0.67
   2  29  -5    7.91    1.01
  -2  29   4    0.29    0.67
   2 -29  -4    0.48    0.59
   2  29  -4    1.04    0.86
   2 -29  -3    1.27    0.62
   2  29  -3    1.10    0.79
   2  29  -2   10.63    0.57
  -2  29   2   10.82    0.79
   2 -29  -2   10.31    0.84
   2  29  -2   10.22    0.85
  -2  29   1   27.44    1.12
   2  29  -1   26.94    0.97
   2  29  -1   25.88    1.12
  -2  29   0   13.10    0.81
   2  29   0   12.60    0.68
   2  29   0   12.18    0.77
  -2  29  -1    2.45    0.62
   2  29   1    2.53    0.52
  -2  29  -1    2.09    0.67
  -2  29  -2    5.50    0.63
  -2  29  -2    5.85    0.79
  -2  29  -3    3.08    0.58
  -2 -29  -3    3.26    0.52
  -2  29  -3    3.08    0.81
  -2  29  -4    1.31    0.50
  -2  29  -4    1.03    0.79
   2  29   6    1.36    0.73
  -2  29  -6    0.65    0.95
   2  29   7    6.86    0.84
  -2  29  -7    4.91    1.04
   2  29   8    1.99    0.76
  -2  30   7    0.16    0.75
  -2  30   6    2.60    0.78
   2  30  -6    1.87    1.03
  -2  30   5    2.20    0.72
   2 -30  -5    2.66    0.60
   2  30  -5    3.00    0.98
  -2  30   4    3.13    0.71
   2 -30  -4    3.28    0.64
   2  30  -4    2.89    0.87
   2 -30  -3   -0.65    0.64
   2  30  -3    0.65    0.77
  -2  30   2    8.66    0.77
   2  30  -2    8.65    0.55
   2 -30  -2    6.70    0.82
   2  30  -2    7.73    0.82
  -2  30   1    0.58    0.64
   2  30  -1   -0.03    0.47
   2  30  -1    1.07    0.68
  -2  30   0    0.21    0.63
   2  30   0    1.00    0.59
  -2  30  -1    0.26    0.59
  -2  30  -1    0.40    0.65
   2  30   1    0.10    0.52
  -2  30  -2    2.66    0.60
  -2  30  -2    1.13    0.75
  -2  30  -3    1.62    0.57
  -2 -30  -3    1.19    0.50
  -2  30  -3    2.14    0.82
  -2  30  -4    6.05    0.60
  -2  30  -4    6.97    0.90
   2  30   6   13.50    0.90
  -2  30  -6   10.85    1.14
   2  30   7    1.37    0.78
  -2  31   7    0.22    0.77
  -2  31   6    1.15    0.75
   2  31  -6    1.65    1.01
  -2  31   5   -0.39    0.73
   2 -31  -5    0.79    0.61
   2  31  -5   -1.04    0.93
  -2  31   4    1.68    0.73
   2 -31  -4    1.12    0.63
   2  31  -4    0.73    0.87
   2 -31  -3   12.22    0.84
   2  31  -3   11.94    0.97
  -2  31   2    1.02    0.68
   2 -31  -2    0.57    0.73
   2  31  -2    0.36    0.74
   2  31  -1    0.96    0.50
  -2  31   1    0.87    0.67
   2  31  -1    0.57    0.67
  -2  31   0    1.92    0.65
   2  31   0    0.55    0.60
  -2  31  -1   10.73    0.76
   2  31   1    9.84    0.68
  -2  31  -1   10.38    0.85
  -2  31  -2    3.36    0.62
  -2  31  -2    2.03    0.78
  -2  31  -3   25.39    1.00
  -2 -31  -3   22.03    0.92
  -2  31  -3   23.30    1.20
  -2  31  -4    8.43    0.66
  -2  31  -4    9.40    0.96
   2  31   6   11.64    0.91
   2  31   7    6.75    0.86
  -2  32   6    2.79    0.80
   2  32  -6    1.86    1.06
  -2  32   5    1.54    0.76
   2  32  -5    1.19    0.94
  -2  32   4    1.57    0.77
   2 -32  -4    1.37    0.65
   2  32  -4    3.02    0.90
   2 -32  -3    5.59    0.74
   2  32  -3    5.88    0.91
  -2  32   2   -0.10    0.69
   2 -32  -2    0.28    0.77
   2  32  -2   -0.18    0.74
  -2  32   1    2.48    0.71
   2  32  -1    2.43    0.71
  -2  32   0    1.46    0.67
   2  32   0    0.71    0.60
  -2  32  -1    0.50    0.64
  -2  32  -1    0.25    0.68
  -2  32  -2    4.26    0.67
  -2  32  -2    4.04    0.79
  -2  32  -3    1.18    0.60
  -2  32  -3    1.76    0.83
  -2  32  -4    2.90    0.59
  -2  32  -4    3.25    0.89
  -2  32  -5    3.19    0.96
   2  32   6    1.57    0.79
  -2  33   6    3.91    0.82
  -2  33   5   -0.80    0.79
   2  33  -5    1.96    1.00
  -2  33   4    6.15    0.82
   2 -33  -4    4.85    0.71
   2  33  -4    5.67    0.98
   2 -33  -3    0.50    0.69
   2  33  -3    0.24    0.82
  -2  33   2    1.41    0.71
   2 -33  -2    1.41    0.78
   2  33  -2    2.20    0.77
  -2  33   1    2.24    0.73
   2  33  -1    1.73    0.71
  -2  33   0    1.01    0.67
   2  33   0    1.29    0.62
  -2  33  -1    4.60    0.69
  -2  33  -1    3.73    0.76
  -2  33  -2   -0.09    0.62
  -2  33  -2   -0.17    0.76
  -2  33  -3    8.83    0.75
  -2  33  -3    8.65    0.94
  -2  33  -4    1.98    0.60
  -2  33  -4    2.43    0.89
  -2  33  -5    6.36    1.00
   2  33   6    8.90    0.91
  -2  34   5   -0.03    0.77
   2  34  -5    0.50    0.96
  -2  34   4    0.94    0.78
   2 -34  -4    1.07    0.68
   2  34  -4    0.46    0.90
   2 -34  -3    1.49    0.73
   2  34  -3    1.85    0.85
  -2  34   2   -0.57    0.73
   2 -34  -2    0.56    0.80
   2  34  -2    0.30    0.79
  -2  34   1    1.53    0.71
   2  34  -1    0.78    0.72
  -2  34   0    1.59    0.71
   2  34   0    0.47    0.64
  -2  34  -1    0.46    0.66
  -2  34  -1    0.18    0.73
  -2  34  -2    3.23    0.69
  -2  34  -2    3.62    0.82
  -2  34  -3    6.76    0.73
  -2  34  -3    6.40    0.92
  -2  34  -4   -0.17    0.62
  -2  34  -4   -1.02    0.88
  -2  34  -5   -0.53    0.92
  -2  35   5    5.03    0.86
   2  35  -5    6.28    1.03
  -2  35   4    2.67    0.80
   2 -35  -4    1.73    0.70
   2  35  -4    2.13    0.93
   2 -35  -3    8.96    0.84
   2  35  -3   10.63    0.99
  -2  35   2    1.39    0.77
   2 -35  -2    0.49    0.82
   2  35  -2    1.07    0.80
  -2  35   1    1.52    0.73
   2  35  -1    0.62    0.72
  -2  35   0    6.39    0.77
   2  35   0    5.57    0.73
  -2  35  -1    0.41    0.70
  -2  35  -1    1.01    0.74
  -2  35  -2    1.92    0.69
  -2 -35  -2    1.40    0.69
  -2  35  -2    2.37    0.80
  -2  35  -3    1.56    0.66
  -2  35  -3    0.09    0.84
  -2  35  -4    0.50    0.91
   2  35   5    1.28    0.81
  -2  36   4    1.34    0.80
   2  36  -4    0.21    0.94
   2 -36  -3    1.93    0.76
   2  36  -3    3.13    0.91
  -2  36   2   -0.25    0.75
   2 -36  -2    0.69    0.83
   2  36  -2    0.86    0.80
  -2  36   1   -0.16    0.76
   2  36  -1   -0.10    0.73
  -2  36   0    9.53    0.86
   2  36   0   10.07    0.79
  -2  36  -1    0.35    0.71
  -2  36  -2    5.56    0.77
  -2  36  -2    4.45    0.87
  -2  36  -3    0.55    0.67
  -2  36  -3   -0.16    0.84
  -2  36  -4    1.97    0.94
   2  37  -4   10.30    1.08
   2 -37  -3   -0.27    0.75
   2  37  -3   -0.61    0.88
  -2  37   2    0.03    0.78
   2 -37  -2    0.93    0.85
   2  37  -2    0.46    0.82
  -2  37   1    2.76    0.78
   2 -37  -1    2.35    0.97
   2  37  -1    3.01    0.76
  -2  37   0    0.42    0.74
   2  37   0    0.34    0.67
  -2  37  -1    3.22    0.76
  -2  37  -2    1.38    0.74
  -2  37  -2    0.24    0.83
  -2  37  -3    3.33    0.72
  -2  37  -3    3.24    0.88
   2 -38  -3    8.01    0.87
   2  38  -3    8.09    1.02
  -2  38   2   11.86    0.95
   2 -38  -2   10.69    0.99
   2  38  -2    9.06    0.96
  -2  38   1    7.40    0.89
   2 -38  -1    4.74    0.98
   2  38  -1    7.60    0.86
  -2  38   0    1.87    0.78
   2  38   0    0.34    0.70
  -2  38  -1    0.37    0.74
  -2  38  -2    0.79    0.73
  -2  38  -2    1.46    0.87
  -2  38  -3    0.02    0.70
  -2  38  -3    1.60    0.88
   2  39  -3    1.94    0.72
   2  39  -3   -0.69    0.92
  -2  39   2    0.62    0.82
   2 -39  -2    0.72    0.85
   2  39  -2   -0.86    0.85
  -2  39   1    0.06    0.80
   2 -39  -1   -0.03    0.95
   2  39  -1    1.27    0.78
  -2  39   0   -0.14    0.78
  -2  39  -1    4.71    0.83
  -2  39  -2    6.17    0.82
  -2  39  -2    7.14    0.95
  -2  39  -3    1.75    0.73
   2  40  -3    3.60    0.76
   2 -40  -2    5.90    0.93
   2  40  -2    6.07    0.92
   2 -40  -1    6.53    1.03
   2  40  -1    5.97    0.84
  -2  40   0   46.63    1.73
  -2  40  -1    3.93    0.82
  -2  40  -2   32.52    1.32
  -2  40  -2   28.06    1.40
  -2  40  -3    6.47    0.81
   2  41  -3   13.23    0.92
   2  41  -2    0.57    0.75
   2 -41  -2    0.20    0.86
   2  41  -2    0.72    0.86
   2 -41  -1   13.01    1.14
   2  41  -1   13.39    0.98
  -2  41  -1   34.06    1.43
  -2  41  -2    0.03    0.77
   2 -42  -1    2.09    1.00
   2  42  -1    3.35    0.84
   3   0 -11    2.39    1.03
   3   0 -10   21.09    1.23
   3   0  -9    0.92    0.82
   3   0  -8   26.16    1.19
   3   0  -7    0.59    0.65
   3   0  -7   -0.27    0.46
   3   0  -6    3.81    0.60
   3   0  -6    3.52    0.46
   3   0  -5   -0.19    0.37
   3   0  -5    0.31    0.24
   3   0  -5   -0.38    0.46
   3   0  -4    0.64    0.24
   3   0  -4    0.67    0.41
   3   0  -3    0.21    0.25
  -3   0   3   -0.09    0.32
   3   0  -3   -0.15    0.39
   3   0  -2    5.86    0.33
   3   0  -1   -0.07    0.26
  -3   0   1   -0.13    0.28
   3   0   0   21.58    0.68
  -3   0   0   21.84    0.68
   3   0   0   22.71    0.68
   3   0   1    0.23    0.23
   3   0   2  216.73    5.81
  -3   0  -2  211.05    5.80
   3   0   3   -0.53    0.26
  -3   0  -3    0.78    0.32
  -3   0  -4  797.30   21.44
   3   0   4  790.12   21.42
   3   0   5    0.55    0.33
  -3   0  -5    0.10    0.40
   3   0   5    0.58    0.31
   3   0   6    0.68    0.36
  -3   0  -6    0.77    0.49
   3   0   6    1.24    0.37
  -3   0  -7    0.20    0.54
  -3   0  -8    1.37    0.61
  -3   0  -9   -0.58    0.67
   3  -1 -11    7.25    1.06
   3   1 -11    7.94    1.11
   3   1 -10   -0.50    0.89
   3  -1 -10   -0.70    0.87
   3  -1  -9   41.04    1.57
   3   1  -9   38.63    1.58
   3   1  -8   14.08    0.92
   3  -1  -8   13.64    0.92
   3  -1  -7    0.02    0.63
   3   1  -7    0.64    0.66
   3   1  -7    0.05    0.45
   3  -1  -7    0.91    0.47
   3  -1  -6   21.94    0.82
   3   1  -6   21.52    0.79
   3  -1  -6   21.22    0.91
   3   1  -6   21.11    0.95
   3  -1  -5    0.32    0.25
   3   1  -5    0.50    0.36
   3   1  -5    0.76    0.23
   3  -1  -5   -0.01    0.36
   3   1  -5    0.87    0.47
   3  -1  -5    1.06    0.47
   3  -1  -4    5.41    0.31
   3   1  -4    5.25    0.30
   3  -1  -4    5.05    0.45
   3   1  -4    5.52    0.49
   3  -1  -3    3.08    0.30
  -3   1   3    3.68    0.31
   3   1  -3    3.24    0.28
  -3   1   3    3.81    0.37
   3   1  -3    3.39    0.42
  -3  -1   3    3.27    0.38
   3  -1  -3    3.35    0.40
  -3   1   2    0.12    0.27
   3   1  -2    0.16    0.26
   3  -1  -2    0.15    0.26
  -3  -1   2    0.14    0.30
   3  -1  -1   15.33    0.53
   3   1  -1   15.13    0.54
  -3  -1   1   15.29    0.54
   3  -1   0  144.71    3.88
  -3   1   0  144.47    3.88
  -3  -1   0  139.03    3.86
   3   1   0  143.07    3.87
   3  -1   0  139.72    3.86
   3   1   1   48.36    1.34
   3  -1   1   47.42    1.36
   3   1   1   48.05    1.34
   3   1   2  826.09   22.47
   3  -1   2  834.98   22.49
  -3   1  -2  842.04   22.49
  -3  -1  -2  833.93   22.47
   3  -1   3    1.97    0.28
   3   1   3    1.34    0.25
  -3   1  -3    2.39    0.35
  -3  -1  -3    3.07    0.31
   3  -1   4  332.45    9.02
   3   1   4  333.73    9.00
  -3   1  -4  336.14    9.04
  -3  -1  -4  325.27    9.02
   3   1   5    5.61    0.35
   3  -1   5    4.70    0.38
  -3   1  -5    3.67    0.47
  -3  -1  -5    4.68    0.44
   3   1   5    4.32    0.39
   3  -1   5    4.01    0.36
   3  -1   6    0.83    0.12
   3   1   6    1.53    0.38
   3  -1   6    0.92    0.12
   3  -1   6    1.85    0.35
  -3   1  -6    1.21    0.52
  -3  -1  -6    1.45    0.47
   3   1   6    1.33    0.35
   3   1   7    0.33    0.40
  -3  -1  -7    0.20    0.53
  -3   1  -7   -0.61    0.57
  -3  -1  -8    1.05    0.60
  -3   1  -8    0.73    0.64
  -3   1  -9    4.90    0.75
  -3  -1  -9    3.67    0.69
   3   2 -11    1.87    1.02
   3  -2 -10    1.90    0.90
   3   2 -10    0.26    0.91
   3   2  -9    0.75    0.83
   3  -2  -9    0.86    0.79
   3   2  -8   52.88    1.81
   3  -2  -8   50.02    1.76
   3  -2  -7    6.46    0.69
   3   2  -7    6.45    0.75
   3  -2  -7    6.81    0.57
   3   2  -7    6.82    0.53
   3  -2  -6    1.94    0.55
   3   2  -6    2.67    0.62
   3  -2  -6    1.86    0.44
   3   2  -6    2.10    0.40
  -3   2   5    0.49    0.28
   3  -2  -5    0.45    0.38
   3   2  -5    0.98    0.23
   3  -2  -5    0.77    0.44
   3   2  -5    1.18    0.50
   3  -2  -4   22.55    0.73
   3  -2  -4   22.54    0.84
   3   2  -4   23.73    0.86
  -3   2   4   23.20    0.75
  -3   2   4   23.88    0.79
   3  -2  -3    6.70    0.36
  -3   2   3    6.86    0.42
   3  -2  -3    6.47    0.44
  -3  -2   3    6.85    0.44
   3   2  -3    6.45    0.47
  -3   2   3    6.83    0.37
   3   2  -3    6.70    0.33
  -3   2   2  132.58    3.69
   3  -2  -2  131.54    3.70
  -3  -2   2  138.76    3.69
   3  -2  -2  135.70    3.68
  -3   2   2  131.36    3.68
  -3  -2   1   52.63    1.46
   3   2  -1   49.33    1.46
  -3   2   1   52.60    1.47
  -3   2   1   51.13    1.47
   3  -2  -1   53.02    1.47
   3   2  -1   51.41    1.47
  -3   2   0    2.85    0.32
   3  -2   0    3.05    0.32
  -3  -2   0    3.42    0.24
   3   2   0    3.05    0.25
   3  -2   0    3.07    0.25
   3  -2   1 1052.19   28.34
   3   2   1 1051.65   28.32
   3  -2   1 1051.58   28.35
   3  -2   2   29.82    0.92
  -3   2  -2   30.18    0.92
   3   2   2   28.63    0.86
  -3  -2  -2   30.76    0.85
   3   2   3   16.08    0.52
   3  -2   3   15.77    0.59
  -3  -2  -3   16.58    0.56
  -3   2  -3   16.44    0.62
   3  -2   4   17.38    0.65
   3   2   4   17.84    0.58
  -3   2  -4   18.13    0.71
  -3  -2  -4   17.39    0.64
   3  -2   5    8.22    0.29
   3   2   5    8.14    0.47
   3  -2   5    7.61    0.41
  -3   2  -5    7.96    0.55
  -3  -2  -5    8.67    0.49
   3   2   5    8.76    0.40
   3  -2   5    8.77    0.47
   3   2   6   41.92    1.33
   3  -2   6   42.09    1.29
  -3  -2  -6   44.32    1.37
  -3   2  -6   43.72    1.43
   3   2   6   44.72    1.30
   3   2   7    0.77    0.42
   3   2   7    1.07    0.22
  -3  -2  -7    1.09    0.52
  -3   2  -7    0.21    0.59
  -3  -2  -8    2.80    0.60
  -3   2  -8    2.90    0.70
  -3   2  -9    2.30    0.74
   3   3 -11    2.76    1.06
  -3  -3  11    1.32    0.70
   3   3 -10    5.69    0.99
   3  -3 -10    6.85    0.95
   3  -3  -9   51.12    1.81
   3   3  -9   49.07    1.84
   3   3  -8   22.54    1.13
   3  -3  -8   23.09    1.08
   3  -3  -7    1.59    0.63
   3   3  -7    1.32    0.67
   3  -3  -7    0.68    0.51
   3   3  -7    0.58    0.43
   3  -3  -6   26.01    0.98
   3   3  -6   25.20    1.03
  -3   3   6   24.42    0.81
   3  -3  -6   23.95    0.91
   3   3  -6   24.28    0.85
  -3   3   5    0.86    0.30
   3  -3  -5    1.79    0.45
   3   3  -5    1.16    0.50
   3  -3  -5    0.51    0.38
   3   3  -5    0.81    0.22
   3  -3  -4    2.50    0.29
  -3   3   4    3.25    0.36
   3  -3  -4    3.61    0.42
   3   3  -4    2.41    0.46
   3   3  -4    2.54    0.24
  -3   3   4    2.66    0.31
   3  -3  -3   21.72    0.71
   3  -3  -3   22.60    0.76
  -3   3   3   22.10    0.74
   3   3  -3   21.18    0.78
  -3  -3   3   19.87    0.76
   3   3  -3   22.06    0.68
  -3   3   3   21.88    0.72
  -3   3   2  274.30    7.43
   3  -3  -2  271.54    7.44
  -3  -3   2  277.47    7.43
   3  -3  -2  271.14    7.42
  -3   3   2  272.48    7.43
  -3  -3   1  198.16    5.24
  -3   3   1  191.36    5.24
   3   3  -1  190.97    5.24
   3  -3  -1  198.00    5.25
  -3  -3   1  188.81    5.24
  -3   3   1  184.27    5.25
   3   3  -1  196.53    5.25
   3  -3   0    0.04    0.32
  -3  -3   0    0.18    0.21
   3   3   0    0.43    0.22
   3  -3   0    0.27    0.22
  -3   3   0    0.16    0.28
  -3   3   0    0.15    0.21
   3   3   1    0.06    0.14
   3  -3   1    0.14    0.22
   3  -3   1    0.47    0.28
  -3   3  -1    0.49    0.29
   3   3   2    4.30    0.21
   3  -3   2    4.03    0.25
  -3   3  -2    4.24    0.38
   3  -3   2    4.18    0.35
  -3  -3  -2    4.13    0.20
   3  -3   3    0.63    0.20
   3   3   3    0.19    0.18
   3  -3   3    0.58    0.33
  -3   3  -3    0.65    0.38
  -3  -3  -3    0.77    0.24
   3  -3   4   74.10    2.07
  -3   3  -4   77.19    2.19
  -3  -3  -4   75.19    2.13
   3  -3   4   79.72    2.16
   3   3   4   76.31    2.10
   3   3   5    5.03    0.41
   3  -3   5    4.70    0.33
   3   3   5    4.29    0.32
   3  -3   5    4.42    0.43
  -3   3  -5    4.61    0.52
  -3  -3  -5    5.06    0.40
   3   3   6   39.33    1.17
   3  -3   6   38.13    1.15
   3   3   6   38.20    1.22
  -3  -3  -6   38.72    1.24
  -3   3  -6   38.88    1.32
   3   3   7    4.19    0.47
   3   3   7    4.45    0.30
  -3   3  -7    4.17    0.66
  -3  -3  -7    4.94    0.55
  -3   3  -8    0.34    0.66
  -3  -3  -8    1.20    0.57
  -3   3  -9    1.96    0.76
  -3  -4  11    2.21    0.72
   3  -4 -10    8.89    0.97
   3   4 -10    7.92    1.05
   3   4  -9    1.39    0.87
   3  -4  -9    0.61    0.80
   3  -4  -8    1.51    0.71
   3   4  -8    1.55    0.78
   3  -4  -7    2.22    0.62
   3   4  -7    0.80    0.70
   3  -4  -7    1.55    0.53
   3   4  -7    1.14    0.42
   3  -4  -6   16.26    0.73
   3   4  -6   16.15    0.63
  -3   4   6   16.14    0.62
   3   4  -6   15.24    0.52
   3   4  -6   16.60    0.86
   3  -4  -6   17.10    0.78
   3  -4  -5   67.10    1.99
   3   4  -5   66.37    1.89
   3  -4  -5   70.56    2.02
   3   4  -5   70.57    2.07
  -3   4   5   67.67    1.94
   3   4  -4    1.10    0.22
  -3   4   4    1.10    0.30
   3  -4  -4    0.74    0.36
   3  -4  -4    1.28    0.29
  -3   4   4    0.89    0.33
   3  -4  -4    0.82    0.38
   3   4  -4    0.96    0.47
  -3   4   3   31.94    0.98
   3  -4  -3   30.61    0.98
  -3  -4   3   31.18    0.96
   3  -4  -3   31.31    0.94
  -3   4   3   32.04    0.96
   3   4  -3   29.44    0.92
   3  -4  -2    1.54    0.30
  -3   4   2    1.51    0.33
  -3   4   2    1.66    0.33
  -3  -4   2    1.71    0.30
   3  -4  -2    1.85    0.33
  -3  -4   1   18.00    0.60
   3   4  -1   17.90    0.62
   3   4  -1   17.94    0.59
  -3  -4   0   31.59    0.92
   3  -4   0   28.30    0.98
   3   4   0   32.99    0.92
   3  -4   0   31.15    0.95
  -3   4   0   33.58    0.96
   3  -4   0   32.15    0.92
  -3   4   0   32.34    0.93
   3   4   1  145.17    3.96
  -3   4  -1  145.66    4.00
   3  -4   1  149.13    3.99
  -3   4  -1  145.31    4.02
   3  -4   1  149.74    4.02
   3  -4   2   26.52    0.84
  -3   4  -2   24.89    0.84
   3  -4   2   25.55    0.76
   3  -4   3   21.50    0.62
  -3  -4  -3   20.86    0.63
  -3   4  -3   20.62    0.76
   3  -4   3   20.25    0.74
   3   4   3   20.39    0.61
   3  -4   4    9.65    0.32
   3  -4   4   10.41    0.51
   3   4   4    9.76    0.36
  -3   4  -4   10.75    0.55
  -3  -4  -4    9.06    0.41
   3   4   5   18.96    0.72
   3  -4   5   19.47    0.64
   3  -4   5   19.37    0.74
  -3  -4  -5   18.77    0.70
  -3   4  -5   21.01    0.83
   3   4   5   19.95    0.64
   3   4   6    5.23    0.47
   3  -4   6    5.11    0.35
   3   4   6    5.36    0.36
  -3  -4  -6    4.68    0.46
  -3   4  -6    5.65    0.62
  -3   4  -7    6.80    0.70
   3   4   7    6.46    0.52
   3   4   7    6.40    0.36
  -3  -4  -7    7.18    0.56
  -3   4  -8    1.37    0.70
  -3  -4  -8    1.56    0.55
  -3   4  -9    3.82    0.81
  -3  -5  10    8.81    0.77
   3   5 -10   11.77    1.11
   3  -5 -10   11.09    1.00
   3  -5  -9    4.01    0.82
   3   5  -9    3.39    0.88
   3   5  -8    2.60    0.79
   3  -5  -8    2.88    0.70
   3  -5  -7   20.83    0.91
   3   5  -7   21.40    0.80
  -3   5   7   21.34    0.77
   3   5  -7   23.35    1.07
   3  -5  -7   22.92    0.97
   3  -5  -6   38.67    1.24
   3   5  -6   36.36    1.14
   3   5  -6   35.74    1.06
  -3   5   6   38.14    1.15
   3   5  -6   38.05    1.34
   3  -5  -6   38.44    1.27
   3  -5  -5   13.79    0.64
   3  -5  -5   14.59    0.66
   3   5  -5   14.56    0.76
  -3   5   5   14.34    0.57
   3  -5  -4    5.55    0.35
  -3   5   4    5.33    0.38
   3   5  -4    5.32    0.29
   3  -5  -4    5.56    0.43
  -3   5   4    6.04    0.40
  -3  -5   4    5.81    0.39
   3  -5  -4    5.44    0.44
   3   5  -4    5.70    0.54
  -3   5   3   81.51    2.30
   3  -5  -3   81.10    2.31
  -3  -5   3   80.81    2.28
   3  -5  -3   80.64    2.27
  -3   5   3   81.13    2.29
   3  -5  -2  101.86    2.86
  -3   5   2  104.34    2.87
   3  -5  -2  101.32    2.87
  -3  -5   2  102.97    2.86
  -3  -5   2  103.63    2.87
  -3   5   2  104.83    2.87
  -3  -5   1   55.94    1.55
   3   5  -1   55.96    1.57
   3   5  -1   55.02    1.54
   3  -5  -1   51.36    1.55
  -3   5   0  561.94   15.16
   3  -5   0  561.89   15.17
   3   5   0  554.21   15.16
  -3  -5   0  563.23   15.16
  -3   5   0  569.82   15.18
   3  -5   1    9.91    0.33
  -3   5  -1   10.08    0.41
   3   5   1    9.39    0.31
   3  -5   1    9.76    0.47
  -3   5  -1    9.17    0.47
   3  -5   2  119.89    3.29
  -3   5  -2  119.14    3.34
   3  -5   2  122.32    3.35
  -3  -5  -3    1.18    0.19
  -3   5  -3    1.66    0.42
   3   5   3    1.61    0.14
   3  -5   3    0.96    0.41
   3  -5   4  159.17    4.37
   3   5   4  164.73    4.39
   3  -5   4  163.41    4.48
  -3   5  -4  162.79    4.50
  -3  -5  -4  160.81    4.41
   3   5   5    7.24    0.33
  -3   5  -5    6.58    0.58
  -3  -5  -5    6.43    0.41
   3   5   5    7.60    0.47
   3  -5   5    6.17    0.33
   3   5   6   11.04    0.47
   3   5   6   11.55    0.60
  -3   5  -6   13.01    0.75
  -3  -5  -6   11.05    0.56
  -3   5  -7    6.88    0.71
   3   5   7    5.24    0.53
  -3  -5  -7    7.27    0.55
   3   5   7    7.25    0.39
  -3  -5  -8    0.03    0.52
  -3   5  -8   -0.34    0.70
  -3   5  -9    7.07    0.87
  -3  -6  10    2.51    0.66
   3   6 -10    3.58    1.02
   3  -6 -10    5.43    0.92
   3  -6  -9    3.23    0.81
   3   6  -9    1.78    0.89
   3   6  -8    0.14    0.78
   3  -6  -8    0.02    0.66
  -3   6   7    0.43    0.38
   3  -6  -7    0.36    0.60
   3   6  -7    0.62    0.69
   3  -6  -7    0.38    0.55
   3   6  -7    1.00    0.39
  -3   6   6    2.68    0.39
   3  -6  -6    1.93    0.53
   3   6  -6    2.62    0.67
   3   6  -6    1.98    0.36
   3  -6  -6    3.22    0.52
   3   6  -6    2.59    0.23
  -3   6   5    3.06    0.38
   3   6  -5    3.86    0.25
   3  -6  -5    3.65    0.46
   3  -6  -5    4.25    0.48
   3   6  -5    3.09    0.58
   3  -6  -4   42.85    1.32
  -3   6   4   43.29    1.30
   3  -6  -4   44.29    1.32
  -3  -6   4   41.56    1.29
   3   6  -4   44.18    1.38
   3   6  -4   43.39    1.23
  -3   6   4   41.44    1.29
   3  -6  -3   48.42    1.45
  -3   6   3   48.11    1.45
  -3  -6   3   48.37    1.42
   3  -6  -3   49.86    1.42
  -3   6   3   48.20    1.43
   3  -6  -2   66.58    1.86
   3  -6  -2   65.74    1.87
  -3   6   2   65.99    1.88
  -3  -6   2   65.49    1.88
   3   6  -2   65.16    1.90
  -3   6   2   66.19    1.87
  -3  -6   2   64.85    1.85
   3   6  -2   63.97    1.84
   3   6  -1    0.74    0.24
  -3  -6   1    0.74    0.30
   3   6  -1    0.95    0.33
   3  -6   0   23.79    0.75
  -3   6   0   22.65    0.71
  -3  -6   0   23.84    0.71
   3   6   0   24.28    0.73
  -3   6   0   23.70    0.76
  -3   6  -1  212.14    5.68
   3  -6   1  211.35    5.67
  -3  -6  -1  207.48    5.63
   3  -6   1  205.98    5.64
  -3   6  -1  207.45    5.70
   3   6   1  208.17    5.64
   3  -6   1  214.29    5.71
  -3   6  -2   -0.03    0.24
   3  -6   2    0.81    0.21
   3  -6   2   -0.33    0.40
  -3   6  -2    0.29    0.38
   3  -6   3   31.57    0.90
  -3   6  -3   30.61    1.05
   3  -6   3   32.11    1.04
   3  -6   4    0.19    0.15
  -3   6  -4    0.25    0.44
   3   6   4    0.54    0.17
   3  -6   4    0.74    0.40
  -3  -6  -4    0.29    0.23
   3   6   5    5.30    0.28
  -3   6  -5    4.33    0.56
   3   6   5    3.48    0.43
   3  -6   5    5.18    0.28
  -3  -6  -5    5.09    0.37
   3   6   6    8.36    0.39
  -3   6  -6    9.07    0.70
  -3  -6  -6    7.65    0.50
   3   6   6    7.65    0.55
   3   6   7   11.74    0.65
  -3   6  -7   13.42    0.82
  -3  -6  -7   11.27    0.63
   3   6   7   11.82    0.51
  -3  -6  -8    4.89    0.57
  -3   6  -8    5.19    0.77
  -3   6  -9    2.28    0.79
   3   7 -10    0.35    0.98
   3  -7 -10    0.93    0.86
  -3  -7  10    0.29    0.62
   3  -7  -9    3.99    0.80
   3   7  -9    2.69    0.91
  -3  -7   9    3.93    0.61
  -3  -7   8    2.14    0.53
  -3   7   8    2.36    0.42
   3   7  -8    3.06    0.83
   3  -7  -8    1.56    0.69
  -3   7   7    1.77    0.41
   3  -7  -7    1.79    0.55
   3   7  -7    1.18    0.38
   3  -7  -7    1.27    0.59
   3   7  -7    1.25    0.69
  -3   7   6    0.99    0.39
  -3  -7   6    0.79    0.41
   3  -7  -6    1.13    0.51
   3   7  -6   -0.04    0.64
   3   7  -6    0.64    0.34
   3   7  -6    0.51    0.20
   3  -7  -6    0.36    0.52
   3   7  -5   -0.09    0.20
  -3  -7   5    0.18    0.35
  -3   7   5   -0.14    0.35
   3  -7  -5    0.26    0.44
   3  -7  -5   -0.06    0.42
   3   7  -5    0.18    0.52
   3  -7  -4   94.28    2.61
   3  -7  -4   92.39    2.60
  -3  -7   4   90.44    2.57
   3   7  -4   86.91    2.66
  -3   7   4   90.68    2.58
  -3   7   3  178.63    4.91
   3  -7  -3  178.35    4.91
  -3  -7   3  178.87    4.89
   3  -7  -3  178.52    4.92
   3  -7  -3  177.60    4.89
   3  -7  -2   41.68    1.19
   3  -7  -2   40.70    1.20
  -3   7   2   38.90    1.21
   3   7  -2   38.98    1.16
  -3  -7   2   37.62    1.16
  -3  -7   2   41.33    1.21
   3   7  -2   38.78    1.24
   3  -7  -1    7.58    0.46
  -3  -7   1    7.92    0.41
   3   7  -1    7.59    0.45
   3   7  -1    8.04    0.37
  -3   7   0    9.47    0.36
   3  -7   0   10.41    0.43
   3   7   0   10.10    0.41
  -3  -7   0    9.79    0.39
  -3   7   0    9.25    0.45
  -3   7  -1   47.94    1.36
   3  -7   1   47.40    1.30
  -3   7  -1   48.44    1.40
  -3  -7  -1   46.37    1.30
   3   7   1   46.33    1.31
   3  -7   1   48.53    1.41
   3  -7   1   48.87    1.35
   3  -7   2  125.84    3.46
   3  -7   2  129.44    3.54
  -3   7  -2  126.33    3.54
  -3   7  -2  126.47    3.47
   3  -7   3   43.15    1.24
  -3   7  -3   44.85    1.38
   3  -7   3   45.60    1.37
   3   7   4   15.08    0.45
   3  -7   4   14.70    0.65
  -3  -7  -4   13.76    0.48
  -3   7  -4   14.67    0.69
   3   7   5    3.82    0.25
  -3   7  -5    3.38    0.54
   3  -7   5    3.41    0.23
   3   7   5    3.23    0.45
  -3  -7  -5    3.74    0.32
   3   7   6    0.44    0.27
  -3   7  -6    0.49    0.59
   3   7   6    1.28    0.47
  -3  -7  -6    0.82    0.38
  -3   7  -7    0.32    0.68
   3   7   7    0.78    0.49
  -3  -7  -7    0.46    0.43
  -3  -7  -8    2.07    0.50
  -3   7  -8    1.25    0.72
  -3   7  -9    2.06    0.82
  -3   7 -10    1.17    0.88
  -3  -8  10    2.16    0.63
   3  -8 -10    3.62    0.88
   3   8 -10    3.24    1.03
  -3  -8   9    0.60    0.56
   3  -8  -9    0.37    0.77
   3   8  -9    0.45    0.91
  -3  -8   8    0.63    0.50
  -3   8   8    0.70    0.42
   3   8  -8    1.75    0.79
   3  -8  -8    1.67    0.67
  -3  -8   7    1.46    0.47
  -3   8   7    2.04    0.43
   3  -8  -7    1.47    0.57
   3   8  -7    1.98    0.75
   3  -8  -7    2.02    0.58
   3   8  -7    1.84    0.37
  -3  -8   6    0.93    0.41
  -3   8   6    0.54    0.40
   3  -8  -6    0.77    0.51
   3   8  -6   -0.07    0.62
   3   8  -6    0.40    0.32
   3  -8  -6    0.92    0.53
   3   8  -6    0.48    0.20
  -3   8   5    2.43    0.38
   3   8  -5    2.50    0.23
  -3  -8   5    2.63    0.37
   3  -8  -5    2.65    0.47
   3  -8  -5    2.51    0.45
   3   8  -5    1.94    0.56
   3  -8  -4   10.96    0.54
  -3  -8   4   11.05    0.49
   3  -8  -4   11.01    0.56
   3  -8  -3  296.00    8.17
  -3   8   3  303.20    8.18
  -3  -8   3  296.10    8.15
  -3   8   3  302.47    8.18
   3  -8  -3  302.08    8.19
   3   8  -2    0.16    0.26
  -3   8   2    0.35    0.36
   3  -8  -2    0.71    0.33
   3  -8  -2    0.35    0.35
  -3   8   2   -0.04    0.37
   3   8  -2    0.30    0.42
  -3  -8   2    0.33    0.37
   3   8  -1  261.50    7.28
  -3  -8   1  270.19    7.26
   3  -8  -1  268.39    7.28
  -3  -8   0   26.36    0.80
   3   8   0   26.67    0.82
  -3   8   0   25.09    0.77
   3  -8   0   26.74    0.82
  -3   8  -1    1.71    0.29
  -3   8  -1    1.66    0.41
   3  -8   1    1.69    0.42
   3  -8   1    1.96    0.28
  -3  -8  -1    1.59    0.19
   3   8   1    1.89    0.22
  -3   8  -2    4.27    0.30
   3  -8   2    4.37    0.26
  -3   8  -2    4.17    0.46
   3  -8   2    4.32    0.49
   3  -8   3    7.44    0.31
   3  -8   3    8.07    0.55
  -3   8  -3    8.08    0.55
   3   8   4   32.08    0.86
   3  -8   4   28.75    0.85
  -3  -8  -4   30.88    0.88
  -3   8  -4   32.10    1.08
   3   8   5    0.29    0.20
  -3   8  -5   -0.17    0.52
   3   8   5    0.78    0.43
  -3  -8  -5    0.01    0.27
   3   8   6    0.08    0.26
  -3   8  -6    0.87    0.62
   3   8   6   -0.36    0.47
  -3  -8  -6   -0.49    0.35
  -3   8  -7    5.35    0.73
   3   8   7    3.49    0.54
  -3  -8  -7    4.16    0.46
  -3   8  -8    2.25    0.75
  -3   8  -9    2.12    0.83
  -3   8 -10    2.94    0.90
   3   9 -10   -0.43    1.01
  -3  -9  10    0.45    0.61
   3  -9  -9    0.22    0.76
   3   9  -9    1.48    0.91
  -3  -9   9    1.54    0.56
  -3  -9   8    7.24    0.59
  -3   9   8    6.26    0.52
   3  -9  -8    6.90    0.73
   3   9  -8    6.95    0.90
  -3  -9   7   19.21    0.82
   3   9  -7   21.15    1.11
   3  -9  -7   21.49    0.93
  -3   9   7   20.30    0.80
   3  -9  -7   20.83    0.91
   3   9  -7   20.92    0.72
  -3   9   6    3.42    0.44
  -3  -9   6    3.95    0.43
   3   9  -6    3.04    0.23
   3   9  -6    2.78    0.34
   3  -9  -6    3.12    0.56
   3  -9  -6    2.84    0.51
   3   9  -6    3.36    0.71
   3   9  -5   10.24    0.39
  -3   9   5   10.68    0.54
  -3  -9   5   10.57    0.51
   3  -9  -5   10.79    0.58
   3   9  -5    9.79    0.73
   3  -9  -5   10.28    0.62
   3  -9  -4    3.67    0.44
   3  -9  -4    4.51    0.43
  -3  -9   4    4.53    0.36
   3  -9  -3   10.82    0.51
  -3   9   3   10.37    0.52
   3  -9  -3   10.42    0.55
  -3   9   3    9.91    0.50
  -3  -9   3   10.31    0.45
  -3   9   2   32.86    1.03
  -3   9   2   31.85    1.04
   3  -9  -2   32.39    1.03
   3   9  -2   31.58    0.97
   3   9  -2   31.69    1.08
  -3  -9   2   33.20    1.04
   3  -9  -2   33.76    1.01
  -3  -9   1    2.10    0.34
   3   9  -1    2.17    0.40
   3  -9  -1    2.16    0.41
  -3   9   0    6.32    0.40
   3  -9   0    7.06    0.39
  -3  -9   0    6.68    0.35
   3   9   0    6.32    0.38
  -3   9  -1   52.97    1.61
   3  -9   1   56.93    1.55
  -3  -9  -1   54.13    1.50
   3   9   1   52.95    1.52
   3  -9   1   53.72    1.61
   3  -9   2    0.07    0.12
  -3   9  -2    0.28    0.26
   3  -9   2    1.05    0.24
  -3   9  -2   -0.03    0.44
   3  -9   2    0.29    0.47
  -3   9  -3   -0.04    0.42
   3  -9   3   -0.05    0.45
  -3   9  -3    0.44    0.22
  -3   9  -4    1.64    0.50
  -3  -9  -4    1.62    0.19
   3   9   5   11.02    0.39
  -3   9  -5   10.81    0.69
   3   9   5   11.32    0.60
  -3  -9  -5   10.07    0.43
   3   9   6   -0.21    0.26
  -3   9  -6   -0.02    0.60
   3   9   6   -0.07    0.49
  -3  -9  -6   -0.13    0.34
  -3   9  -7    1.38    0.69
   3   9   7    2.02    0.53
  -3  -9  -7    1.62    0.42
  -3   9  -8    1.34    0.75
  -3   9  -9    8.63    0.92
  -3   9 -10   -0.45    0.88
   3  10 -10    2.57    1.06
   3 -10  -9   36.26    1.39
   3  10  -9   34.83    1.56
  -3 -10   9   31.37    1.20
  -3  10   8    0.60    0.46
  -3 -10   8    0.98    0.49
   3 -10  -8    0.84    0.66
   3  10  -8    1.10    0.85
  -3  10   7    1.07    0.43
  -3 -10   7   -0.01    0.44
   3 -10  -7    0.47    0.57
   3  10  -7    0.37    0.76
   3  10  -7    0.53    0.33
   3 -10  -7    0.47    0.57
  -3 -10   6    1.58    0.40
  -3  10   6    1.12    0.44
   3 -10  -6    0.99    0.49
   3  10  -6    1.06    0.67
   3  10  -6    0.91    0.29
   3 -10  -6    1.38    0.55
   3  10  -5    5.79    0.30
  -3 -10   5    6.09    0.42
   3 -10  -5    5.62    0.49
   3  10  -5    6.26    0.67
   3 -10  -5    5.32    0.55
  -3  10   4   -0.13    0.37
   3 -10  -4    0.16    0.42
   3 -10  -4    0.06    0.38
  -3 -10   4    0.28    0.31
  -3  10   3    0.81    0.37
   3 -10  -3    0.32    0.39
  -3  10   3    0.87    0.38
   3 -10  -3    1.37    0.37
  -3 -10   3    0.68    0.28
   3  10  -3    1.01    0.47
   3 -10  -2   12.94    0.59
   3  10  -2   13.07    0.49
   3  10  -2   14.15    0.64
  -3 -10   2   12.92    0.60
  -3  10   2   13.69    0.58
  -3 -10   1   39.07    1.18
   3  10  -1   39.11    1.21
   3 -10  -1   38.10    1.22
   3 -10  -1   39.56    1.20
  -3 -10   0    5.43    0.35
   3  10   0    6.06    0.39
  -3  10   0    6.34    0.41
   3 -10   0    5.48    0.39
   3 -10   1   58.36    1.65
  -3  10  -1   56.59    1.66
  -3 -10  -1   58.56    1.61
   3  10   1   57.53    1.62
  -3  10  -2    2.57    0.30
  -3  10  -2    2.28    0.48
   3 -10   2    2.82    0.48
  -3  10  -3    0.18    0.22
   3 -10   3    0.19    0.46
  -3  10  -3    0.22    0.47
  -3  10  -4    3.19    0.52
  -3 -10  -4    2.17    0.19
   3  10   4    2.36    0.43
   3  10   5   20.86    0.63
   3  10   5   22.30    0.83
  -3  10  -5   20.69    0.92
  -3 -10  -5   19.80    0.65
   3  10   6    0.29    0.26
  -3  10  -6   -0.14    0.64
   3  10   6    0.20    0.50
  -3 -10  -6   -0.13    0.33
  -3  10  -7    2.10    0.73
  -3 -10  -7    3.30    0.42
  -3  10  -8    1.94    0.81
   3  10   8    2.30    0.42
  -3  10  -9    1.01    0.87
  -3  10 -10    2.35    0.94
   3  11 -10    2.47    1.05
   3 -11  -9    3.41    0.78
   3  11  -9    2.36    0.95
  -3 -11   9    2.39    0.56
  -3 -11   8    3.98    0.53
  -3  11   8    3.14    0.50
   3 -11  -8    4.70    0.69
   3  11  -8    4.45    0.94
  -3 -11   7    1.73    0.45
  -3  11   7    1.61    0.47
   3  11  -7    2.12    0.32
   3 -11  -7    1.68    0.61
   3 -11  -7    2.26    0.57
   3  11  -7    1.48    0.80
   3  11  -6   22.75    0.70
  -3  11   6   24.79    0.88
  -3 -11   6   23.38    0.84
   3 -11  -6   24.17    0.93
   3  11  -6   26.34    1.12
   3  11  -6   23.08    0.75
   3 -11  -6   24.52    0.98
  -3 -11   5    3.94    0.39
   3 -11  -5    4.46    0.47
   3  11  -5    3.37    0.66
   3 -11  -5    3.56    0.53
  -3  11   4   -0.11    0.38
   3 -11  -4    0.08    0.45
   3 -11  -4    0.59    0.38
  -3 -11   4    0.21    0.30
  -3  11   3    1.05    0.40
   3 -11  -3    1.29    0.37
  -3  11   3    1.32    0.38
   3  11  -3    0.69    0.49
   3  11  -2   -0.08    0.25
  -3  11   2   -0.06    0.36
   3 -11  -2    0.11    0.41
  -3 -11   2   -0.18    0.39
   3  11  -2    0.24    0.46
   3 -11  -1    3.65    0.48
   3 -11  -1    3.33    0.40
  -3 -11   1    3.14    0.39
   3  11  -1    3.88    0.45
   3 -11  -1    3.33    0.42
  -3  11   0    1.02    0.37
   3  11   0    1.24    0.35
  -3 -11   0    1.05    0.32
   3 -11   0    1.03    0.39
  -3  11  -1    0.99    0.33
   3  11   1    1.04    0.27
  -3  11  -1    1.02    0.15
  -3 -11  -1    1.18    0.26
  -3 -11  -2   21.43    0.61
  -3 -11  -2   20.32    0.61
   3 -11   2   21.39    0.82
  -3  11  -2   19.96    0.82
  -3  11  -3    0.27    0.23
  -3  11  -3    0.43    0.48
  -3 -11  -4    1.21    0.14
  -3  11  -4    1.47    0.52
  -3 -11  -4    1.27    0.16
   3  11   4    2.12    0.42
  -3  11  -5    3.22    0.61
   3  11   5    3.37    0.51
  -3 -11  -5    1.76    0.25
   3  11   6    0.08    0.27
  -3  11  -6    0.92    0.65
   3  11   6    1.55    0.52
  -3 -11  -6    0.30    0.31
  -3  11  -7   14.14    0.89
  -3 -11  -7   10.61    0.54
  -3  11  -8    0.19    0.78
   3  11   8    0.21    0.42
  -3  11  -9   -0.41    0.85
  -3  11 -10   -0.25    0.92
   3  12 -10    2.47    1.05
   3 -12  -9   -0.90    0.74
   3  12  -9    0.14    0.94
  -3 -12   9   -0.16    0.52
  -3  12   8    0.13    0.48
  -3 -12   8    1.12    0.47
   3  12  -8    0.16    0.86
   3 -12  -8    0.10    0.63
  -3  12   7   -0.14    0.46
  -3 -12   7    0.27    0.42
   3 -12  -7    1.05    0.58
   3  12  -7    0.50    0.82
  -3 -12   6    4.19    0.43
   3  12  -6    3.09    0.24
   3 -12  -6    3.39    0.53
   3  12  -6    3.31    0.74
   3 -12  -6    3.35    0.60
   3  12  -6    3.42    0.31
  -3 -12   5    0.36    0.35
  -3  12   5    0.30    0.44
   3 -12  -5    0.36    0.50
   3 -12  -5    0.29    0.44
   3  12  -5   -0.11    0.63
  -3 -12   4   16.75    0.63
   3 -12  -4   17.97    0.71
  -3  12   4   18.35    0.72
   3 -12  -4   18.13    0.77
   3 -12  -3    4.17    0.41
  -3  12   3    3.75    0.43
  -3  12   3    3.59    0.44
   3  12  -3    4.23    0.55
  -3  12   2   35.73    1.12
   3 -12  -2   34.40    1.13
   3 -12  -2   36.18    1.14
   3  12  -2   35.40    1.04
  -3 -12   2   34.14    1.12
   3  12  -2   35.42    1.18
   3 -12  -1    2.71    0.47
   3 -12  -1    3.10    0.44
   3 -12  -1    2.87    0.39
  -3 -12   1    3.41    0.40
   3  12  -1    3.06    0.46
   3 -12   0    1.19    0.42
   3 -12   0    1.61    0.33
  -3  12   0    1.33    0.36
   3  12   0    1.35    0.36
  -3 -12   0    1.66    0.32
  -3  12  -1   48.49    1.34
  -3  12  -1   48.58    1.43
  -3 -12  -1   48.82    1.39
   3  12   1   48.50    1.40
  -3 -12  -2    6.33    0.27
   3 -12   2    6.53    0.56
  -3  12  -2    6.31    0.54
  -3  12  -2    5.80    0.37
   3 -12   2    5.75    0.29
   3 -12   3   13.26    0.41
  -3  12  -3   14.84    0.50
  -3  12  -3   14.99    0.70
  -3  12  -4   -0.07    0.53
  -3 -12  -4    0.02    0.13
   3  12   4    0.06    0.45
  -3  12  -4   -0.17    0.21
  -3 -12  -4    0.04    0.14
  -3 -12  -5    6.13    0.31
  -3  12  -5    6.73    0.66
   3  12   5    7.37    0.58
  -3  12  -6    5.39    0.72
   3  12   6    7.17    0.60
  -3 -12  -6    5.55    0.37
  -3  12  -7    1.42    0.73
  -3  12  -8    0.17    0.80
   3  12   8    0.43    0.44
  -3  12  -9    0.82    0.89
  -3  12 -10   -0.85    0.95
   3  13 -10   -0.34    1.05
   3  13  -9    0.71    1.00
   3 -13  -9   -0.02    0.74
  -3  13   8    6.27    0.57
  -3 -13   8    6.57    0.55
   3  13  -8    6.80    0.95
   3 -13  -8    7.77    0.74
  -3  13   7    1.71    0.50
  -3 -13   7    1.71    0.43
   3 -13  -7    2.62    0.59
   3  13  -7    1.37    0.84
  -3 -13   6    1.14    0.38
   3 -13  -6    1.40    0.57
   3  13  -6    0.96    0.27
   3 -13  -6    0.78    0.49
   3  13  -6    1.49    0.76
  -3  13   5    7.49    0.55
   3 -13  -5    7.35    0.64
   3 -13  -5    8.34    0.55
  -3 -13   5    8.05    0.45
  -3  13   4   69.89    2.08
   3 -13  -4   71.51    2.11
   3 -13  -4   70.40    2.07
  -3  13   3   17.16    0.70
   3  13  -3   16.72    0.80
   3 -13  -3   17.91    0.69
   3 -13  -2    3.55    0.42
  -3  13   2    3.41    0.42
   3 -13  -2    3.92    0.44
   3  13  -2    3.41    0.29
  -3 -13   2    3.57    0.42
   3  13  -2    3.92    0.50
   3 -13  -1    0.20    0.49
   3 -13  -1   -0.02    0.36
   3  13  -1    0.02    0.42
  -3 -13   1   -0.54    0.37
   3 -13  -1   -0.13    0.41
   3 -13   0   18.85    0.70
  -3  13   0   19.44    0.73
  -3 -13   0   20.30    0.69
   3  13   0   19.66    0.71
   3 -13   0   18.91    0.75
  -3  13  -1    7.85    0.44
   3 -13   1    8.22    0.40
  -3 -13  -1    8.01    0.38
   3  13   1    8.32    0.40
  -3  13  -1    8.01    0.28
  -3  13  -2   95.80    2.62
  -3 -13  -2   87.12    2.47
  -3  13  -2   89.91    2.52
   3 -13   2   91.58    2.48
   3 -13   3   75.54    1.97
  -3 -13  -3   69.84    1.96
  -3  13  -3   77.17    2.03
  -3 -13  -3   68.47    1.97
  -3  13  -3   75.84    2.18
  -3  13  -4    7.66    0.33
  -3  13  -4    7.34    0.65
   3  13   4    8.13    0.54
  -3 -13  -4    6.78    0.26
  -3 -13  -4    6.89    0.26
  -3  13  -5    1.70    0.63
  -3 -13  -5    1.79    0.20
   3  13   5    2.39    0.51
  -3 -13  -5    2.04    0.23
  -3  13  -6    1.21    0.70
  -3 -13  -6    0.22    0.28
  -3  13  -7    2.10    0.78
  -3  13  -8   12.55    0.98
   3  13   8   10.90    0.63
  -3  13  -9    1.39    0.90
  -3  13 -10    0.20    0.96
   3  14  -9    3.86    1.03
   3 -14  -9    2.80    0.79
  -3 -14   8    0.78    0.45
  -3  14   8    0.94    0.51
   3 -14  -8    0.49    0.63
   3  14  -8    0.33    0.92
  -3  14   7   32.71    1.15
  -3 -14   7   31.01    1.08
   3 -14  -7   34.71    1.20
   3  14  -7   33.98    1.44
  -3 -14   6    4.05    0.41
   3 -14  -6    3.61    0.54
   3  14  -6    4.50    0.81
   3  14  -6    3.95    0.29
   3 -14  -6    3.90    0.62
  -3  14   5    2.72    0.50
   3 -14  -5    2.11    0.56
   3 -14  -5    3.25    0.49
  -3 -14   5    2.18    0.36
   3 -14  -4    7.81    0.51
   3 -14  -4    7.69    0.58
  -3  14   4    6.95    0.53
   3 -14  -3   36.56    1.16
  -3  14   3   35.29    1.17
   3  14  -3   35.53    1.26
   3 -14  -2    6.52    0.49
   3  14  -2    6.21    0.33
   3 -14  -2    6.09    0.45
   3 -14  -2    5.40    0.47
  -3  14   2    5.61    0.44
   3  14  -2    6.27    0.56
   3 -14  -1    2.24    0.49
   3 -14  -1    2.46    0.42
  -3 -14   1    2.11    0.40
   3  14  -1    1.86    0.44
   3 -14  -1    2.13    0.39
  -3  14   0   39.49    1.26
   3 -14   0   40.76    1.24
  -3 -14   0   40.74    1.23
   3  14   0   41.64    1.26
   3 -14   0   42.16    1.31
   3 -14   1    0.06    0.29
  -3  14  -1    0.35    0.34
  -3  14  -1    0.33    0.14
  -3 -14  -1    0.24    0.28
   3  14   1   -0.01    0.29
  -3  14  -2   11.51    0.67
  -3 -14  -2   12.21    0.45
  -3  14  -2   12.48    0.52
   3 -14   2   12.98    0.45
  -3 -14  -3  239.13    6.47
  -3  14  -3  249.18    6.65
  -3 -14  -3  237.91    6.48
  -3  14  -4    9.51    0.38
  -3  14  -4    8.73    0.69
   3  14   4   10.79    0.60
  -3 -14  -4    8.64    0.30
  -3 -14  -4    7.75    0.31
  -3 -14  -5    0.74    0.20
  -3  14  -5    0.59    0.62
   3  14   5    1.57    0.53
  -3 -14  -5    0.84    0.22
  -3  14  -6    2.34    0.73
  -3 -14  -6    2.42    0.29
  -3  14  -7   -0.13    0.75
  -3  14  -8    0.84    0.84
   3  14   8    0.71    0.48
  -3  14  -9    4.36    0.97
  -3  14 -10    4.09    1.02
   3  15  -9    1.35    1.04
  -3  15   8    3.07    0.55
  -3 -15   8    2.95    0.47
   3  15  -8    1.21    0.90
   3 -15  -8    2.31    0.66
  -3  15   7    1.20    0.52
  -3 -15   7    1.31    0.41
   3 -15  -7    2.13    0.59
   3  15  -7    1.95    0.86
  -3 -15   6    0.82    0.37
   3  15  -6    0.69    0.24
  -3  15   6    1.00    0.52
   3 -15  -6    1.28    0.62
   3  15  -6    0.37    0.74
   3 -15  -6    0.82    0.51
   3 -15  -5    5.27    0.52
  -3  15   5    3.91    0.54
   3 -15  -5    4.53    0.60
   3 -15  -4    0.30    0.42
   3  15  -4    0.80    0.63
   3 -15  -4    0.64    0.51
  -3  15   4    0.44    0.46
   3 -15  -3    0.59    0.41
  -3  15   3    0.99    0.44
   3  15  -3    1.16    0.55
   3 -15  -2   52.36    1.60
  -3  15   2   49.81    1.58
   3 -15  -2   51.67    1.58
   3  15  -2   52.90    1.64
   3  15  -2   53.02    1.49
   3  15  -1    0.48    0.44
  -3 -15   1    0.39    0.38
   3 -15  -1    0.87    0.38
  -3  15   1    0.56    0.39
  -3  15   0  153.94    4.20
   3 -15   0  153.46    4.17
  -3 -15   0  147.08    4.17
   3  15   0  149.98    4.19
  -3  15  -1   16.71    0.64
   3 -15   1   16.68    0.59
  -3 -15  -1   16.37    0.59
   3  15   1   16.06    0.60
  -3  15  -1   16.35    0.49
  -3 -15  -2    8.01    0.37
  -3  15  -2    7.96    0.45
   3 -15   2    8.62    0.37
  -3 -15  -3   19.81    0.59
  -3 -15  -3   19.61    0.61
  -3  15  -3   20.55    0.88
  -3  15  -4    4.31    0.30
  -3  15  -4    4.53    0.64
   3  15   4    4.41    0.51
  -3 -15  -4    3.92    0.21
  -3 -15  -4    4.13    0.23
   3 -15   5   16.52    0.50
  -3  15  -5   25.36    0.98
  -3 -15  -5   18.45    0.55
  -3 -15  -5   17.42    0.55
   3 -15   6   -0.11    0.20
  -3  15  -6   -0.22    0.72
  -3 -15  -6    0.22    0.25
  -3  15  -7    1.66    0.78
  -3  15  -8   -2.01    0.87
   3  15   8    0.33    0.51
  -3  15  -9    0.72    0.92
  -3  15 -10    0.55    0.98
   3  16  -9    0.59    1.00
  -3  16   8   -0.07    0.55
   3  16  -8   -0.99    0.92
   3 -16  -8    0.93    0.64
  -3 -16   7    5.33    0.46
   3  16  -7    7.93    0.98
   3 -16  -7    6.41    0.64
  -3  16   6   -1.14    0.55
   3 -16  -6    0.04    0.62
   3  16  -6    0.36    0.22
   3  16  -6    0.38    0.77
   3 -16  -6    0.14    0.51
   3 -16  -5    2.04    0.50
  -3  16   5    0.96    0.50
   3 -16  -5    1.12    0.59
   3 -16  -4    1.44    0.45
  -3  16   4    1.17    0.48
   3  16  -4    1.90    0.67
   3 -16  -3   19.15    0.75
  -3  16   3   18.75    0.77
   3 -16  -3   18.79    0.81
   3  16  -3   18.46    0.89
   3 -16  -2    1.25    0.47
   3  16  -2    1.37    0.27
   3  16  -2    1.42    0.53
   3 -16  -2    0.88    0.46
  -3  16   1   89.07    2.57
   3 -16  -1   90.63    2.56
   3  16  -1   89.28    2.59
  -3 -16   1   88.77    2.55
   3 -16   0    9.05    0.48
  -3  16   0    8.43    0.51
  -3 -16   0    8.54    0.48
   3  16   0    8.36    0.52
  -3  16  -1   79.07    2.25
   3 -16   1   81.00    2.21
  -3 -16  -1   79.37    2.21
   3  16   1   76.87    2.21
  -3  16  -1   77.14    2.14
  -3 -16  -2    1.98    0.28
   3 -16   2    2.49    0.27
  -3  16  -2    1.59    0.33
  -3 -16  -3   12.50    0.44
  -3  16  -3   13.26    0.54
  -3  16  -3   14.18    0.76
  -3 -16  -3   13.52    0.46
  -3  16  -4   12.17    0.46
  -3  16  -4   11.97    0.77
  -3 -16  -4   10.66    0.37
  -3 -16  -4   10.27    0.39
   3  16   4   13.79    0.67
  -3  16  -5   37.98    0.99
  -3  16  -5   43.69    1.36
  -3  16  -6    0.03    0.71
  -3 -16  -6    0.28    0.24
   3 -16   6    0.41    0.17
  -3  16  -7    1.23    0.78
  -3  16  -8    1.14    0.88
   3  16   8    0.64    0.52
  -3  16  -9    7.13    1.04
  -3  16 -10    2.92    1.00
   3  17  -9    0.79    1.04
  -3  17   8    6.06    0.64
   3 -17  -8    5.73    0.70
   3  17  -8    4.46    1.02
   3 -17  -7   19.49    0.90
   3  17  -7   20.94    1.20
   3 -17  -6   12.12    0.67
   3  17  -6   10.73    0.98
  -3  17   6    9.81    0.68
   3 -17  -5   13.74    0.70
  -3  17   5   12.03    0.72
   3 -17  -5   13.98    0.79
   3 -17  -4   -0.04    0.44
  -3  17   4    0.38    0.49
   3  17  -4   -0.24    0.66
   3 -17  -3    2.46    0.47
   3  17  -3    2.91    0.29
   3 -17  -3    4.36    0.54
  -3  17   3    4.01    0.49
   3  17  -3    3.39    0.60
   3 -17  -2   31.94    1.13
   3 -17  -2   32.82    1.11
   3  17  -2   31.59    1.17
   3  17  -2   33.09    0.98
   3 -17  -1    0.70    0.41
  -3  17   1    0.39    0.42
   3  17  -1    0.48    0.46
  -3  17   0    1.75    0.42
   3 -17   0    2.07    0.39
  -3 -17   0    2.27    0.37
   3  17   0    1.62    0.41
  -3 -17  -1    8.83    0.44
  -3  17  -1    8.97    0.60
   3  17   1    8.24    0.44
  -3  17  -1    8.47    0.30
  -3  17  -1    8.77    0.50
   3 -17   1    9.13    0.45
  -3  17  -2   32.74    1.05
   3 -17   2   33.39    0.99
  -3 -17  -2   32.46    1.00
  -3 -17  -3    4.52    0.27
  -3  17  -3    4.71    0.59
  -3  17  -3    4.73    0.38
  -3 -17  -3    4.14    0.31
   3  17   4   32.18    1.06
  -3 -17  -4   28.31    0.82
  -3  17  -4   31.35    0.90
  -3 -17  -4   25.75    0.83
  -3  17  -4   30.23    1.15
  -3 -17  -5    0.07    0.22
  -3 -17  -5    0.28    0.22
  -3  17  -5   -0.68    0.69
  -3  17  -5    0.20    0.25
  -3  17  -6    4.79    0.79
  -3  17  -7   40.98    1.62
  -3  17  -8    0.44    0.87
   3  17   8    1.64    0.55
  -3  17  -9    4.51    1.00
   3  18  -9   -0.31    1.01
  -3  18   8   -0.15    0.58
   3  18  -8   -0.28    0.94
   3 -18  -8    0.56    0.65
   3  18  -7    0.77    0.90
   3 -18  -7    0.54    0.57
   3 -18  -6    0.99    0.52
  -3  18   6    1.04    0.56
   3 -18  -5   11.74    0.66
   3 -18  -5   12.99    0.79
  -3  18   5   12.77    0.72
   3 -18  -4   21.83    0.84
  -3  18   4   19.85    0.89
   3  18  -4   21.30    1.05
   3 -18  -3   67.53    2.04
   3  18  -3   67.50    1.92
  -3  18   3   67.47    2.05
   3 -18  -3   69.39    2.06
   3  18  -3   68.96    2.12
   3 -18  -2    6.83    0.57
   3 -18  -2    7.43    0.57
   3  18  -2    7.21    0.64
   3  18  -2    6.54    0.36
   3 -18  -1   30.55    1.05
  -3  18   1   30.45    1.06
   3  18  -1   30.83    1.09
   3 -18   0    0.22    0.38
  -3  18   0   -0.27    0.42
  -3 -18   0    0.44    0.39
   3  18   0    0.16    0.42
  -3 -18  -1   18.56    0.67
   3  18   1   17.80    0.67
  -3  18  -1   17.25    0.81
  -3  18  -1   18.75    0.73
   3 -18   1   18.42    0.67
  -3 -18  -2    9.66    0.45
  -3  18  -2   10.23    0.52
  -3 -18  -3   29.19    0.87
  -3  18  -3   29.50    0.95
  -3 -18  -3   29.06    0.89
  -3  18  -3   27.25    1.12
   3  18   4    4.39    0.58
  -3 -18  -4    4.29    0.25
  -3  18  -4    4.14    0.36
  -3 -18  -4    4.06    0.29
  -3  18  -4    4.03    0.67
  -3  18  -5   15.75    0.49
  -3  18  -5   16.02    0.93
  -3  18  -6    2.88    0.82
  -3  18  -7   21.21    1.18
  -3  18  -8    0.93    0.90
   3  18   8    0.34    0.56
  -3  18  -9   18.79    1.26
   3  19  -9    0.90    1.03
  -3  19   8   10.16    0.74
   3 -19  -8    9.39    0.78
   3  19  -8   10.68    1.11
   3 -19  -7    0.57    0.58
   3  19  -7    1.11    0.89
   3 -19  -6   22.66    0.93
  -3  19   6   23.09    0.97
   3 -19  -5   55.74    1.73
   3  19  -5   53.20    1.92
   3 -19  -5   57.66    1.81
  -3  19   5   55.35    1.77
   3 -19  -4    1.16    0.48
  -3  19   4    0.86    0.54
   3  19  -4    1.15    0.70
   3 -19  -3   35.08    1.20
   3  19  -3   34.71    1.05
  -3  19   3   36.01    1.22
   3 -19  -3   33.70    1.21
   3  19  -3   34.33    1.30
   3 -19  -2   35.55    1.22
   3 -19  -2   34.27    1.18
   3  19  -2   34.14    1.24
   3  19  -2   35.06    1.05
   3  19  -1   12.79    0.70
  -3  19   1   12.93    0.65
   3 -19  -1   13.70    0.64
  -3  19   0   23.34    0.87
   3 -19   0   24.63    0.84
  -3 -19   0   22.09    0.82
   3  19   0   22.31    0.86
   3  19   1    0.22    0.36
  -3  19  -1    0.28    0.52
  -3 -19  -1    0.15    0.36
  -3  19  -1    0.58    0.43
   3 -19   1    0.59    0.34
  -3 -19  -2    9.40    0.46
  -3  19  -2   10.01    0.52
  -3 -19  -3    0.40    0.26
   3  19   3    0.88    0.48
  -3  19  -3   -0.19    0.36
  -3 -19  -3    0.16    0.29
  -3 -19  -4   -0.02    0.22
  -3 -19  -4    0.18    0.26
  -3  19  -4   -0.47    0.69
  -3 -19  -5    0.73    0.22
  -3  19  -5    0.82    0.74
  -3  19  -5    0.29    0.28
  -3  19  -6    0.38    0.78
  -3  19  -7   17.12    1.09
  -3  19  -8    3.73    0.94
   3  19   8    3.87    0.64
  -3  19  -9    6.63    1.06
  -3  20   8    0.22    0.60
   3  20  -8    0.40    0.99
   3 -20  -8    0.36    0.65
  -3  20   7    1.23    0.62
   3  20  -7    2.54    0.94
   3 -20  -7    1.39    0.59
   3 -20  -6    4.64    0.58
  -3  20   6    5.01    0.64
   3 -20  -5   60.07    1.81
   3  20  -5   54.34    1.98
  -3  20   5   58.70    1.85
   3 -20  -4    8.67    0.60
  -3  20   4    9.30    0.67
   3  20  -4    7.37    0.79
   3 -20  -3   47.72    1.49
   3  20  -3   46.28    1.34
  -3  20   3   43.63    1.50
   3 -20  -3   44.72    1.50
   3  20  -3   47.06    1.59
   3 -20  -2   17.99    0.79
   3 -20  -2   19.01    0.86
   3  20  -2   18.74    0.63
   3  20  -2   17.25    0.88
   3  20  -1    3.16    0.54
   3 -20  -1    2.88    0.47
  -3  20   1    3.51    0.52
   3  20   0    9.99    0.59
  -3  20   0   10.22    0.61
   3 -20   0   10.44    0.56
   3  20   1    1.10    0.39
  -3  20  -1    1.18    0.54
  -3  20  -1    1.15    0.44
  -3 -20  -1    0.60    0.37
   3  20   2    0.68    0.47
  -3  20  -2    0.39    0.40
  -3 -20  -2    0.09    0.34
  -3 -20  -3    5.18    0.35
  -3  20  -3    5.57    0.44
   3  20   3    6.20    0.56
  -3 -20  -3    4.99    0.37
  -3 -20  -4   16.36    0.59
  -3  20  -4   20.93    1.01
  -3 -20  -4   17.22    0.56
  -3  20  -5   25.15    0.73
  -3  20  -5   25.75    1.12
  -3  20  -6    2.41    0.81
  -3  20  -7   -0.95    0.82
  -3  20  -8    1.14    0.93
   3  20   8    1.20    0.61
  -3  20  -9   -0.36    0.97
  -3  21   8    6.51    0.71
   3  21  -8    7.37    1.08
  -3  21   7    2.72    0.65
   3  21  -7    2.88    0.95
   3 -21  -7    3.95    0.62
  -3  21   6    0.76    0.59
   3 -21  -6    1.23    0.56
  -3  21   5    8.57    0.70
   3 -21  -5    9.50    0.64
   3  21  -5    8.53    0.88
   3 -21  -4    0.44    0.50
   3 -21  -4    0.66    0.60
  -3  21   4   -0.04    0.57
   3  21  -4   -0.20    0.73
   3 -21  -3   42.62    1.41
   3  21  -3   41.58    1.24
  -3  21   3   41.55    1.42
   3 -21  -3   42.86    1.42
   3  21  -3   41.99    1.52
   3 -21  -2   79.09    2.32
   3 -21  -2   76.21    2.36
   3  21  -2   78.61    2.20
   3  21  -2   77.17    2.39
   3  21  -1    0.65    0.53
  -3  21   1    1.01    0.49
   3 -21  -1    0.75    0.47
   3  21   0   34.98    1.20
   3 -21   0   36.72    1.18
  -3  21   0   35.87    1.21
  -3  21  -1    1.81    0.55
   3  21   1    2.22    0.42
  -3 -21  -1    2.04    0.40
  -3  21  -1    1.22    0.45
  -3  21  -2    0.56    0.61
  -3 -21  -2   -0.03    0.36
  -3  21  -2   -0.33    0.44
   3  21   2    0.37    0.48
  -3 -21  -3    9.63    0.45
  -3  21  -3    9.55    0.53
   3  21   3    9.53    0.64
  -3 -21  -3    8.08    0.46
  -3 -21  -4    7.56    0.36
  -3 -21  -4    7.43    0.40
  -3  21  -4    8.16    0.80
  -3  21  -5   -0.25    0.31
  -3  21  -5    0.05    0.72
  -3  21  -6    2.90    0.81
  -3  21  -7    2.35    0.91
   3  21   8    5.52    0.70
  -3  21  -8    5.53    1.01
  -3  21  -9    1.26    1.00
   3  22  -8    2.05    1.08
  -3  22   7    5.25    0.71
   3 -22  -7    6.46    0.68
  -3  22   6    4.37    0.66
   3 -22  -6    3.98    0.60
  -3  22   5    0.16    0.59
   3 -22  -5   -0.23    0.52
   3  22  -5   -0.95    0.81
   3 -22  -4    3.12    0.57
  -3  22   4    2.87    0.61
   3  22  -4    3.00    0.80
   3 -22  -3   86.79    2.56
   3  22  -3   85.32    2.41
  -3  22   3   82.45    2.56
   3 -22  -3   88.14    2.58
   3  22  -3   90.59    2.66
   3 -22  -2   85.34    2.54
   3 -22  -2   84.87    2.58
   3  22  -2   87.40    2.41
   3  22  -2   83.97    2.60
  -3  22   1    3.36    0.54
   3 -22  -1    4.07    0.54
   3  22  -1    3.73    0.58
  -3  22   0   12.59    0.68
   3  22   0   11.61    0.65
  -3 -22  -1   12.15    0.59
   3  22   1   11.43    0.59
  -3  22  -1   12.06    0.75
  -3  22  -1   12.44    0.65
  -3  22  -2    1.69    0.60
  -3 -22  -2    0.51    0.37
   3  22   2    0.75    0.51
  -3  22  -2    1.25    0.46
  -3 -22  -3    0.65    0.34
  -3  22  -3    0.38    0.42
  -3 -22  -3    0.54    0.35
  -3 -22  -4    0.40    0.27
  -3  22  -4    0.20    0.67
  -3  22  -5   19.68    1.04
  -3  22  -5   16.67    0.64
  -3  22  -6    2.17    0.84
  -3  22  -7    6.64    0.97
   3  22   8    3.85    0.68
  -3  22  -8    1.96    0.97
   3  23  -8    3.18    1.06
  -3  23   7    1.30    0.66
   3 -23  -7    3.35    0.64
  -3  23   6    5.02    0.70
   3 -23  -6    7.60    0.64
  -3  23   5   -0.21    0.61
   3 -23  -5    0.94    0.55
   3  23  -5    0.36    0.83
   3 -23  -4   22.77    0.98
  -3  23   4   26.66    1.06
   3  23  -4   26.10    1.20
   3 -23  -3   34.70    1.26
   3  23  -3   35.43    1.07
  -3  23   3   33.64    1.27
   3  23  -3   37.98    1.40
   3 -23  -2   36.09    1.32
   3  23  -2   35.25    1.08
   3  23  -2   36.10    1.33
   3  23  -1    2.55    0.60
  -3  23   1    3.08    0.56
   3  23   0    0.12    0.50
  -3  23   0   -0.21    0.49
  -3  23  -1    0.91    0.61
   3  23   1    0.57    0.43
  -3  23  -1   -0.86    0.50
   3  23   1    0.13    0.48
  -3  23  -2    0.04    0.63
  -3 -23  -2    0.73    0.40
   3  23   2    0.41    0.52
  -3  23  -2   -0.24    0.47
  -3 -23  -3    8.40    0.45
  -3 -23  -3    6.98    0.46
  -3  23  -3    6.92    0.53
  -3 -23  -4   25.39    0.82
  -3  23  -4   28.05    0.93
  -3  23  -4   27.84    1.19
  -3  23  -5    6.27    0.86
  -3  23  -5    7.29    0.44
  -3  23  -6   13.11    1.01
  -3  23  -7   33.68    1.52
   3  23   8    4.72    0.73
  -3  23  -8    5.22    1.03
   3  24  -8   -0.04    1.05
  -3  24   7    0.41    0.69
   3 -24  -7    0.79    0.63
  -3  24   6    5.14    0.70
   3 -24  -6    8.06    0.66
   3  24  -6    5.93    0.98
   3 -24  -5   17.26    0.83
  -3  24   5   17.36    0.91
   3  24  -5   17.72    1.12
  -3  24   4    3.65    0.63
   3 -24  -4    3.60    0.60
   3  24  -4    3.25    0.83
   3 -24  -3   13.17    0.78
   3  24  -3   13.76    0.53
  -3  24   3   12.83    0.78
   3  24  -3   13.67    0.90
   3  24  -2   34.96    1.09
   3  24  -2   36.09    1.35
   3 -24  -2   38.65    1.34
   3  24  -1  115.24    3.43
  -3  24   1  120.89    3.42
   3  24   0   10.83    0.67
   3  24   0    9.57    0.60
  -3  24   0   10.23    0.67
  -3  24  -1    7.99    0.72
   3  24   1    7.21    0.54
   3  24   1    8.47    0.59
  -3  24  -1    6.78    0.60
  -3  24  -2   12.95    0.84
  -3 -24  -2   12.88    0.61
  -3  24  -2   12.91    0.68
  -3  24  -3   10.35    0.61
  -3 -24  -3   10.53    0.52
  -3  24  -4    7.04    0.51
  -3 -24  -4    6.71    0.38
  -3  24  -5    0.21    0.35
  -3  24  -5   -0.11    0.78
  -3  24  -6    4.25    0.90
  -3  24  -7    2.65    0.93
   3  24   8   12.31    0.85
  -3  24  -8   10.44    1.11
  -3  25   7    0.09    0.70
   3  25  -6    1.68    0.97
   3 -25  -6    1.56    0.59
  -3  25   6    2.97    0.67
   3 -25  -5    0.09    0.55
   3  25  -5    0.63    0.86
  -3  25   5    0.33    0.63
   3 -25  -4    2.31    0.57
   3  25  -4    1.94    0.83
  -3  25   4    1.91    0.62
   3 -25  -3    9.85    0.74
   3  25  -3    9.27    0.86
   3  25  -3   10.28    0.51
  -3  25   3   10.50    0.75
   3 -25  -2    5.38    0.73
   3  25  -2    6.22    0.74
   3  25  -2    5.46    0.47
   3  25  -2    6.24    0.38
   3  25  -1    7.12    0.68
  -3  25   1    5.05    0.65
   3  25  -1    5.42    0.51
   3  25   0    2.15    0.56
  -3  25   0    1.36    0.56
   3  25   0    1.89    0.50
  -3  25  -1    3.04    0.65
   3  25   1    3.57    0.49
   3  25   1    3.83    0.53
  -3  25  -1    4.08    0.57
  -3  25  -2   59.50    1.99
  -3  25  -2   62.75    1.89
  -3  25  -3    1.22    0.49
  -3 -25  -3    0.52    0.39
  -3  25  -4    2.41    0.45
  -3 -25  -4    1.70    0.32
  -3  25  -5   19.89    1.12
  -3  25  -5   19.05    0.73
  -3  25  -6    9.42    1.02
  -3  25  -7    6.96    1.00
   3  25   8    5.96    0.77
  -3  25  -8    6.02    1.06
  -3  26   7    0.02    0.71
   3  26  -6    0.42    0.97
   3 -26  -6    0.33    0.59
  -3  26   6    0.54    0.68
  -3  26   5    0.87    0.66
   3 -26  -5    1.10    0.57
   3  26  -5    0.92    0.85
  -3  26   4    4.53    0.70
   3 -26  -4    5.91    0.65
   3  26  -4    4.59    0.84
   3  26  -3    1.97    0.38
  -3  26   3    1.43    0.64
   3 -26  -3    0.20    0.62
   3  26  -3    2.26    0.77
   3 -26  -2   21.82    1.06
   3  26  -2   23.39    1.09
   3  26  -2   23.27    0.83
   3  26  -1   34.39    1.27
  -3  26   1   31.48    1.24
   3  26  -1   34.88    1.14
   3  26   0    4.85    0.59
   3  26   0    5.41    0.55
  -3  26   0    6.13    0.63
   3  26   1   37.83    1.29
  -3  26  -1   39.68    1.43
  -3  26  -1   39.53    1.37
   3  26   1   42.00    1.33
  -3  26  -2    9.50    0.79
  -3  26  -2    9.47    0.65
  -3 -26  -3   44.25    1.42
  -3  26  -3   48.65    1.67
  -3  26  -3   49.08    1.51
  -3  26  -4    4.07    0.50
  -3  26  -5    1.10    0.84
  -3  26  -5    1.29    0.40
  -3  26  -6   22.97    1.29
  -3  26  -7    2.56    0.96
   3  26   8    1.86    0.74
  -3  27   7    0.02    0.71
   3  27  -6    3.65    0.99
   3 -27  -6    3.29    0.64
  -3  27   6    2.89    0.73
  -3  27   5    0.33    0.67
   3 -27  -5    0.59    0.58
   3  27  -5    0.29    0.86
   3 -27  -4   27.69    1.12
  -3  27   4   29.42    1.18
   3  27  -4   27.08    1.30
   3 -27  -3    4.53    0.68
   3  27  -3    5.08    0.78
   3  27  -3    3.93    0.43
  -3  27   3    3.87    0.69
   3 -27  -2    0.78    0.69
   3  27  -2    1.53    0.72
   3  27  -2    1.61    0.43
  -3  27   2    1.10    0.60
   3  27  -1    7.70    0.74
   3  27  -1    7.31    0.55
  -3  27   1    7.92    0.70
   3  27   0   41.15    1.40
  -3  27   0   41.23    1.44
   3  27   0   41.74    1.36
  -3  27  -1    5.03    0.69
   3  27   1    4.35    0.54
  -3  27  -1    4.19    0.61
  -3  27  -2    4.09    0.73
  -3  27  -2    3.02    0.57
  -3 -27  -3    2.08    0.43
  -3  27  -3    1.87    0.53
  -3  27  -3    2.02    0.73
  -3  27  -4    2.32    0.49
  -3  27  -5    2.24    0.84
  -3  27  -6    3.67    0.93
  -3  27  -7    4.14    1.01
   3  27   8    3.65    0.76
  -3  28   7    0.79    0.74
   3  28  -7    1.38    1.02
   3  28  -6   -0.71    0.95
   3 -28  -6   -0.32    0.62
  -3  28   6   -0.95    0.74
  -3  28   5    0.34    0.70
   3 -28  -5    1.44    0.61
   3  28  -5    0.92    0.91
  -3  28   4    0.71    0.67
   3 -28  -4    0.85    0.61
   3  28  -4    0.27    0.82
  -3  28   3    5.13    0.70
   3 -28  -3    6.59    0.70
   3  28  -3    6.78    0.85
   3  28  -2    6.92    0.51
  -3  28   2    6.33    0.72
   3 -28  -2    5.76    0.78
   3  28  -2    6.18    0.81
   3  28  -1   57.63    1.92
  -3  28   1   59.97    1.92
   3  28  -1   59.24    1.80
   3  28   0    4.42    0.56
  -3  28   0    3.79    0.65
   3  28   0    4.05    0.61
  -3  28  -1    6.63    0.66
   3  28   1    5.38    0.57
  -3  28  -1    5.46    0.75
  -3  28  -2    6.69    0.64
  -3  28  -2    5.40    0.76
  -3  28  -3   17.04    0.81
  -3 -28  -3   16.65    0.71
  -3  28  -3   18.04    1.04
  -3  28  -4   12.31    0.68
  -3  28  -5    3.42    0.87
  -3  28  -6    1.34    0.93
   3  28   7   18.81    1.01
  -3  28  -7   15.89    1.24
   3  28   8    5.71    0.80
  -3  29   7   -0.18    0.76
   3  29  -6    2.18    0.98
   3 -29  -6    0.67    0.63
  -3  29   6    0.75    0.74
  -3  29   5    0.70    0.70
   3 -29  -5    0.25    0.60
   3  29  -5    1.47    0.93
  -3  29   4    0.07    0.68
   3 -29  -4    0.92    0.63
   3  29  -4    1.28    0.83
   3 -29  -3    1.83    0.65
   3  29  -3    2.70    0.82
   3  29  -2    6.41    0.52
  -3  29   2    4.44    0.70
   3 -29  -2    4.92    0.78
   3  29  -2    5.18    0.77
   3  29  -1    8.72    0.59
  -3  29   1    8.63    0.74
   3  29  -1    8.08    0.76
  -3  29   0    0.67    0.62
   3  29   0    0.92    0.59
  -3  29  -1    4.09    0.64
   3  29   1    3.58    0.53
  -3  29  -1    3.15    0.69
  -3  29  -2   17.08    0.85
  -3  29  -2   17.44    1.00
  -3  29  -3    0.10    0.54
  -3 -29  -3    0.95    0.45
  -3  29  -3    0.27    0.73
  -3  29  -4   11.84    0.69
  -3  29  -6   -0.20    0.93
   3  29   7    4.00    0.80
  -3  29  -7    4.66    1.01
   3  29   8    1.89    0.78
  -3  30   7   15.92    1.01
  -3  30   6    2.73    0.78
   3  30  -6    4.29    1.07
  -3  30   5   10.52    0.89
   3 -30  -5   10.20    0.76
   3  30  -5   10.64    1.09
  -3  30   4   -0.88    0.72
   3 -30  -4   -0.58    0.65
   3  30  -4    0.75    0.87
   3 -30  -3    3.99    0.72
   3  30  -3    2.78    0.84
  -3  30   2   -0.33    0.67
   3  30  -2    0.26    0.45
   3 -30  -2    0.30    0.73
   3  30  -2    1.40    0.73
  -3  30   1    0.81    0.62
   3  30  -1    1.17    0.50
   3  30  -1    1.47    0.69
  -3  30   0   13.42    0.83
   3  30   0   12.14    0.77
  -3  30  -1    1.00    0.63
   3  30   1    1.26    0.52
  -3  30  -1    2.22    0.70
  -3  30  -2    0.43    0.61
  -3  30  -2    0.52    0.72
  -3  30  -3    3.07    0.58
  -3  30  -3    4.14    0.81
  -3  30  -4    0.93    0.54
  -3  30  -4    0.37    0.86
  -3  30  -6    1.91    0.93
   3  30   7    3.57    0.79
  -3  31   6    0.60    0.77
   3  31  -6    2.59    1.03
  -3  31   5    0.77    0.73
   3 -31  -5    0.42    0.65
   3  31  -5    1.61    0.98
  -3  31   4   -0.62    0.73
   3 -31  -4   -0.75    0.66
   3  31  -4    0.35    0.87
   3 -31  -3   10.96    0.84
   3  31  -3   11.54    0.97
  -3  31   2    0.39    0.69
   3 -31  -2    0.68    0.76
   3  31  -2    0.41    0.74
  -3  31   1    0.42    0.70
   3  31  -1    1.46    0.68
  -3  31   0   15.47    0.87
   3  31   0   13.50    0.80
  -3  31  -1    0.32    0.64
   3  31   1    0.60    0.51
  -3  31  -1   -0.27    0.71
  -3  31  -2   -0.61    0.61
  -3  31  -2    0.21    0.74
  -3  31  -3    3.00    0.62
  -3  31  -3    2.21    0.81
  -3  31  -4    6.88    0.63
  -3  31  -4    5.53    0.95
  -3  31  -6    0.14    0.96
   3  31   7    1.32    0.78
  -3  32   6    0.45    0.78
   3  32  -6   -0.57    1.01
  -3  32   5    7.24    0.85
   3 -32  -5    7.35    0.74
   3  32  -5    6.88    1.06
  -3  32   4    1.87    0.76
   3 -32  -4   -0.02    0.66
   3  32  -4    0.88    0.90
   3 -32  -3    0.76    0.72
   3  32  -3    1.32    0.82
  -3  32   2    1.25    0.72
   3 -32  -2    1.04    0.78
   3  32  -2    1.18    0.78
  -3  32   1    0.48    0.68
   3  32  -1    0.18    0.67
  -3  32   0    1.84    0.70
   3  32   0    2.13    0.63
  -3  32  -1    4.82    0.70
   3  32   1    5.51    0.60
  -3  32  -1    4.48    0.74
  -3  32  -2    1.09    0.63
  -3  32  -2    0.49    0.77
  -3  32  -3    0.33    0.59
  -3  32  -3    0.21    0.80
  -3  32  -4    4.96    0.63
  -3  32  -4    5.86    0.96
  -3  33   5   -0.75    0.76
   3  33  -5   -0.69    0.95
  -3  33   4    1.34    0.76
   3 -33  -4    2.83    0.70
   3  33  -4    3.67    0.95
   3 -33  -3    0.54    0.74
   3  33  -3    0.06    0.82
  -3  33   2   13.79    0.93
   3 -33  -2   13.98    0.99
   3  33  -2   13.07    0.97
  -3  33   1    1.12    0.72
   3 -33  -1    0.09    0.87
   3  33  -1   -0.09    0.68
  -3  33   0    0.17    0.69
   3  33   0    0.04    0.62
  -3  33  -1    0.80    0.67
   3  33   1    0.46    0.55
  -3  33  -2    0.45    0.65
  -3  33  -2    0.03    0.76
  -3  33  -3    4.19    0.67
  -3  33  -3    2.00    0.81
  -3  33  -4    1.05    0.61
  -3  33  -4    1.35    0.87
  -3  34   5    1.12    0.80
   3  34  -5    2.66    1.01
  -3  34   4    5.84    0.85
   3 -34  -4    6.00    0.78
   3  34  -4    7.04    0.99
   3 -34  -3    0.57    0.74
   3  34  -3    0.43    0.85
  -3  34   2    3.88    0.79
   3 -34  -2    4.61    0.86
   3  34  -2    4.59    0.83
  -3  34   1    6.24    0.79
   3 -34  -1    4.56    0.95
   3  34  -1    4.83    0.78
  -3  34   0    1.76    0.73
   3  34   0    3.54    0.64
  -3  34  -1    0.24    0.68
  -3  34  -2   -0.18    0.67
  -3  34  -2    0.09    0.81
  -3  34  -3   15.75    0.88
  -3  34  -3   14.02    1.06
  -3  34  -4   -1.54    0.88
  -3  34  -5    0.84    0.99
   3  35  -5   -0.88    1.03
  -3  35   4    3.59    0.83
   3 -35  -4    4.30    0.75
   3  35  -4    3.20    0.95
   3 -35  -3    2.75    0.79
   3  35  -3    2.10    0.89
  -3  35   2    4.00    0.82
   3 -35  -2    4.32    0.89
   3  35  -2    3.77    0.83
  -3  35   1    1.74    0.76
   3 -35  -1    2.14    0.93
   3  35  -1    1.40    0.74
  -3  35   0    0.53    0.72
   3  35   0    1.01    0.66
  -3  35  -1   -0.71    0.71
  -3  35  -2    1.01    0.69
  -3  35  -2    1.49    0.82
  -3  35  -3    0.67    0.65
  -3  35  -3   -0.53    0.84
  -3  35  -4   -0.23    0.89
  -3  36   4   11.34    0.93
   3 -36  -4    7.47    0.83
   3  36  -4    8.49    1.05
   3 -36  -3   11.74    0.92
   3  36  -3   11.84    1.04
  -3  36   2   -0.34    0.79
   3 -36  -2   -0.49    0.86
   3  36  -2   -0.54    0.81
  -3  36   1    2.01    0.78
   3 -36  -1    2.87    0.97
   3  36  -1    1.05    0.74
  -3  36   0   -0.03    0.74
   3  36   0    1.31    0.66
  -3  36  -1    3.35    0.75
  -3  36  -2    2.49    0.73
  -3  36  -2    3.22    0.87
  -3  36  -3    1.38    0.69
  -3  36  -3    2.71    0.88
  -3  36  -4    3.99    0.93
   3  37  -4    2.57    0.96
   3 -37  -3    4.30    0.85
   3  37  -3    6.01    0.96
  -3  37   2    0.40    0.79
   3 -37  -2   -0.32    0.88
   3  37  -2   -0.69    0.83
  -3  37   1    1.17    0.78
   3 -37  -1    2.93    1.00
   3  37  -1    1.56    0.76
  -3  37   0    2.63    0.78
   3  37   0    1.71    0.68
  -3  37  -1   -0.51    0.73
  -3  37  -2   -0.27    0.71
  -3  37  -2    0.03    0.81
  -3  37  -3    0.39    0.70
  -3  37  -3    1.13    0.90
   3 -38  -3   22.34    1.16
   3  38  -3   22.90    1.26
  -3  38   2    6.98    0.91
   3 -38  -2    7.17    0.96
   3  38  -2    7.89    0.94
  -3  38   1    0.77    0.79
   3 -38  -1    0.54    0.96
   3  38  -1   -0.31    0.74
  -3  38   0   -0.80    0.76
   3  38   0    0.73    0.67
  -3  38  -1    9.92    0.89
  -3  38  -2    2.08    0.76
  -3  38  -2    1.54    0.86
  -3  38  -3    0.59    0.71
  -3  38  -3    1.09    0.88
   3 -39  -3   10.83    0.95
   3  39  -3   10.56    1.06
   3 -39  -2    0.03    0.88
   3  39  -2    1.09    0.86
  -3  39   1    8.45    0.92
   3 -39  -1    9.96    1.11
   3  39  -1    8.91    0.88
  -3  39   0    7.07    0.88
   3  39   0    6.12    0.77
  -3  39  -1    4.24    0.82
  -3  39  -2    9.09    0.88
  -3  39  -3    0.86    0.73
   3 -40  -2    0.64    0.90
   3  40  -2    0.71    0.83
   3 -40  -1    7.11    1.08
   3  40  -1    5.50    0.84
  -3  40   0    1.69    0.81
  -3  40  -1   28.79    1.30
  -3  40  -2    2.12    0.79
   3 -41  -2    0.86    0.91
   3  41  -2   -0.24    0.85
   3 -41  -1    5.05    1.05
   3  41  -1    4.94    0.83
  -3  41  -2   19.83    1.11
   3 -42  -2    0.37    0.90
   4   0 -10    0.99    0.94
   4   0  -9   -0.17    0.82
   4   0  -8   10.92    0.89
   4   0  -8   10.99    0.67
   4   0  -7    0.48    0.66
   4   0  -7    0.74    0.49
   4   0  -6   28.87    0.95
   4   0  -6   26.37    0.85
   4   0  -6   26.46    1.08
   4   0  -5   -0.28    0.28
   4   0  -5    0.57    0.48
   4   0  -4    2.60    0.30
   4   0  -4    3.39    0.43
   4   0  -3    0.10    0.28
   4   0  -3    0.12    0.39
  -4   0   3   -0.31    0.35
   4   0  -2   51.18    1.48
  -4   0   1   -0.16    0.31
   4   0  -1    0.02    0.29
   4   0  -1   -0.16    0.31
   4   0   0  378.77   10.30
   4   0   0  385.94   10.31
  -4   0   0  377.70   10.31
   4   0   1   -0.33    0.23
   4   0   2   61.12    1.72
  -4   0  -2   60.89    1.71
   4   0   3    1.01    0.30
  -4   0  -3    0.41    0.29
  -4   0  -4 1458.89   39.18
   4   0   4 1447.49   39.17
   4   0   5    0.37    0.31
  -4   0  -5   -0.38    0.37
   4   0   6    8.74    0.51
   4   0   6    9.72    0.48
  -4   0  -6    9.47    0.59
  -4   0  -7   -0.01    0.51
   4   0   7    0.13    0.14
   4   0   7    0.07    0.40
  -4   0  -8    3.18    0.61
   4   1 -10    1.37    0.94
   4  -1 -10    2.31    0.92
   4  -1  -9    3.53    0.86
   4   1  -9    4.64    0.88
   4  -1  -8    5.51    0.77
   4   1  -8    4.30    0.77
   4  -1  -8    3.44    0.58
   4   1  -8    3.45    0.54
   4  -1  -7    2.26    0.67
   4   1  -7    2.45    0.70
   4  -1  -7    2.26    0.51
   4   1  -7    2.33    0.48
   4   1  -6   11.93    0.48
   4  -1  -6   10.83    0.61
   4   1  -6   11.96    0.59
   4   1  -6   11.27    0.75
   4  -1  -6   12.20    0.73
   4   1  -5   15.15    0.74
   4  -1  -5   15.53    0.73
   4  -1  -5   14.91    0.55
   4   1  -5   14.58    0.54
   4   1  -4    7.94    0.53
   4  -1  -4    7.22    0.51
   4  -1  -4    6.77    0.38
  -4   1   3    8.70    0.48
  -4  -1   3    9.09    0.47
   4  -1  -3   10.03    0.51
   4   1  -3    9.21    0.41
   4  -1  -3    8.58    0.42
   4  -1  -2   17.35    0.61
   4   1  -2   16.97    0.60
   4  -1  -1  334.10    8.97
  -4  -1   1  328.10    8.96
  -4   1   1  332.06    8.97
   4  -1  -1  331.30    8.97
   4   1  -1  331.26    8.97
  -4   1   1  326.87    8.97
  -4   1   0   19.09    0.66
   4   1   0   20.12    0.64
   4  -1   0   20.61    0.66
  -4  -1   0   19.12    0.65
   4  -1   0   20.70    0.64
   4   1   1   -0.33    0.22
   4  -1   1    0.03    0.26
   4  -1   1   -0.01    0.24
   4   1   2   37.38    1.08
   4  -1   2   36.76    1.11
  -4   1  -2   37.14    1.09
   4   1   3   74.65    2.09
   4  -1   3   77.75    2.11
  -4  -1  -3   73.75    2.09
  -4   1  -3   73.38    2.11
  -4  -1  -4  289.66    7.87
  -4   1  -4  293.75    7.89
   4   1   4  286.80    7.86
   4  -1   4  287.93    7.87
  -4  -1  -5    5.51    0.43
  -4   1  -5    5.13    0.47
   4   1   5    6.81    0.36
   4  -1   5    5.19    0.40
   4  -1   6   23.74    0.74
   4   1   6   25.65    0.89
   4  -1   6   27.60    0.87
   4   1   6   26.76    0.85
  -4  -1  -6   26.23    0.92
  -4   1  -6   26.18    0.95
  -4  -1  -7    2.15    0.51
  -4   1  -7    1.25    0.54
   4  -1   7    0.80    0.39
   4   1   7    1.40    0.22
   4   1   7    1.58    0.43
  -4   1  -8    1.34    0.60
  -4  -1  -8    2.74    0.56
   4  -2 -11    2.11    1.01
   4   2 -10    0.16    0.95
   4  -2 -10    2.41    0.94
   4   2  -9    1.93    0.86
   4  -2  -9    0.65    0.83
   4  -2  -8    2.62    0.76
   4   2  -8    0.95    0.78
   4   2  -8    1.34    0.50
   4  -2  -8    1.73    0.56
   4  -2  -7    3.15    0.65
   4   2  -7    2.19    0.70
   4   2  -7    2.37    0.47
   4  -2  -7    3.68    0.56
   4  -2  -6    0.35    0.55
   4   2  -6   -0.06    0.59
   4  -2  -6    0.50    0.46
   4   2  -6    0.19    0.41
   4   2  -6    0.47    0.27
   4   2  -5    0.84    0.26
   4  -2  -5    0.52    0.29
   4   2  -5    1.37    0.52
   4  -2  -5    0.92    0.46
   4  -2  -4   36.61    1.09
   4  -2  -4   36.23    1.18
   4   2  -4   35.29    1.18
   4   2  -4   35.91    1.07
  -4   2   3   11.82    0.55
   4  -2  -3   11.64    0.57
  -4   2   3   11.81    0.51
   4   2  -3   12.23    0.48
  -4  -2   3   12.70    0.54
  -4  -2   2    0.15    0.33
   4  -2  -2    0.28    0.31
  -4  -2   2    0.24    0.32
   4  -2  -1   69.22    1.96
   4  -2  -1   63.83    1.96
  -4  -2   1   70.03    1.95
  -4   2   1   69.86    1.97
   4   2  -1   72.93    1.96
  -4   2   1   70.51    1.96
  -4  -2   0  149.21    4.21
  -4   2   0  156.35    4.23
   4   2   0  152.19    4.21
   4  -2   0  157.25    4.23
   4  -2   0  158.26    4.21
   4   2   1    3.14    0.21
   4  -2   1    2.64    0.30
   4  -2   1    3.42    0.29
   4   2   2   10.87    0.41
   4  -2   2   11.95    0.48
  -4   2  -2   10.88    0.46
   4   2   3    7.42    0.34
   4  -2   3    7.38    0.40
  -4   2  -3    7.22    0.42
  -4  -2  -3    7.31    0.34
  -4   2  -4  176.65    4.87
  -4  -2  -4  176.05    4.83
   4  -2   4  179.44    4.86
   4   2   4  175.25    4.82
   4  -2   5   11.38    0.40
   4   2   5   12.73    0.47
   4  -2   5   11.04    0.54
  -4  -2  -5   11.18    0.52
  -4   2  -5   11.82    0.59
   4  -2   6   62.78    1.81
   4   2   6   70.28    1.95
   4  -2   6   68.51    1.90
   4   2   6   69.65    1.89
  -4   2  -6   68.61    1.99
  -4  -2  -6   67.88    1.94
  -4  -2  -7    0.38    0.48
  -4   2  -7   -0.12    0.54
   4  -2   7    0.11    0.36
   4   2   7    0.29    0.43
  -4   2  -8    1.02    0.61
  -4  -2  -8    0.85    0.54
  -4   2  -9    2.10    0.69
   4  -3 -11    2.42    1.01
  -4  -3  10    2.34    0.71
   4   3 -10    2.66    0.96
   4  -3 -10    2.72    0.93
   4  -3  -9    1.45    0.80
   4   3  -9   -0.54    0.85
   4  -3  -8   33.20    1.32
   4   3  -8   33.51    1.36
   4  -3  -8   32.59    1.18
   4   3  -8   30.96    1.11
   4  -3  -7    1.20    0.63
   4   3  -7    0.63    0.69
   4   3  -7    0.07    0.43
   4  -3  -7   -0.02    0.52
   4  -3  -6    6.37    0.61
   4   3  -6    5.51    0.68
   4   3  -6    6.62    0.35
   4   3  -6    6.27    0.47
   4  -3  -6    6.47    0.54
   4  -3  -5   24.73    0.81
   4   3  -5   24.15    0.78
   4  -3  -5   25.00    0.89
   4  -3  -5   25.11    0.95
   4   3  -5   25.79    0.98
  -4   3   5   25.66    0.84
   4  -3  -4    0.85    0.29
  -4  -3   4    0.92    0.36
   4  -3  -4    0.86    0.39
   4   3  -4    0.62    0.46
   4   3  -4    0.68    0.26
  -4   3   4    0.56    0.33
   4  -3  -3    3.48    0.34
  -4   3   3    4.00    0.40
   4  -3  -3    4.01    0.42
  -4   3   3    3.97    0.35
  -4  -3   3    4.05    0.37
   4   3  -3    4.00    0.31
  -4  -3   2   16.76    0.60
  -4  -3   2   16.80    0.60
   4   3  -2   14.14    0.62
   4  -3  -2   15.30    0.58
  -4   3   2   15.78    0.59
  -4  -3   1  104.48    2.86
  -4   3   1   98.26    2.88
  -4   3   1  105.03    2.87
   4   3  -1  103.49    2.86
   4   3  -1  105.17    2.87
   4  -3  -1  104.06    2.87
   4  -3   0   42.13    1.25
  -4  -3   0   42.68    1.23
   4  -3   0   43.70    1.27
   4   3   0   44.05    1.23
   4  -3   0   42.28    1.23
   4  -3   1   23.30    0.72
   4   3   1   22.07    0.66
  -4  -3  -1   22.46    0.69
   4  -3   1   23.53    0.73
   4   3   2   14.10    0.44
   4  -3   2   14.60    0.48
   4   3   2   13.42    0.46
   4  -3   2   14.02    0.54
  -4   3  -2   13.95    0.54
   4  -3   3    6.82    0.34
   4   3   3    8.66    0.31
   4  -3   3    6.56    0.41
  -4   3  -3    7.33    0.45
  -4  -3  -3    7.79    0.32
   4  -3   4   28.26    0.83
  -4  -3  -4   27.64    0.86
  -4   3  -4   27.65    0.95
   4   3   4   28.25    0.83
   4  -3   4   29.52    0.92
   4  -3   5    7.99    0.32
   4   3   5    8.68    0.38
   4  -3   5    8.68    0.49
  -4  -3  -5    8.60    0.44
  -4   3  -5    9.02    0.55
   4   3   6    2.98    0.34
  -4  -3  -6    2.73    0.43
  -4   3  -6    2.97    0.52
   4   3   6    3.00    0.46
   4  -3   6    3.13    0.36
  -4  -3  -7    3.19    0.49
  -4   3  -7    2.79    0.59
   4  -3   7    2.73    0.37
   4   3   7    2.14    0.46
  -4  -3  -8    4.27    0.56
  -4   3  -8    5.25    0.69
   4   3   8    3.66    0.51
  -4   3  -9    0.26    0.69
   4   4 -10   -0.10    0.94
   4  -4 -10    0.64    0.90
  -4  -4  10   -0.07    0.65
  -4  -4   9    0.83    0.61
   4   4  -9   -0.28    0.86
   4  -4  -9    0.68    0.80
   4  -4  -8   52.09    1.73
   4   4  -8   54.33    1.67
   4   4  -8   57.96    1.91
   4  -4  -8   55.04    1.85
   4  -4  -7   60.25    1.83
   4   4  -7   57.37    1.76
   4   4  -7   58.02    1.96
   4  -4  -7   60.35    1.90
   4  -4  -6    2.73    0.51
   4   4  -6    1.91    0.28
   4  -4  -6    2.62    0.57
   4   4  -6    1.99    0.66
   4  -4  -5   36.59    1.19
   4  -4  -5   35.76    1.21
   4   4  -5   37.09    1.28
   4  -4  -5   36.50    1.11
  -4   4   5   36.19    1.13
  -4  -4   5   36.48    1.18
   4  -4  -4    3.40    0.33
   4  -4  -4    2.95    0.41
   4   4  -4    3.08    0.51
  -4  -4   4    3.35    0.38
   4   4  -4    3.01    0.28
  -4   4   4    3.24    0.35
   4  -4  -3    5.85    0.38
  -4   4   3    6.69    0.43
   4  -4  -3    6.00    0.46
  -4  -4   3    6.65    0.43
  -4   4   3    6.75    0.42
  -4  -4   2   30.86    0.97
  -4  -4   2   30.91    0.96
   4   4  -2   31.55    1.00
  -4   4   2   30.98    0.98
  -4  -4   1   13.77    0.53
  -4   4   1   13.84    0.54
   4   4  -1   15.03    0.52
   4   4  -1   14.79    0.54
   4  -4  -1   14.21    0.55
  -4  -4   0    5.90    0.31
   4  -4   0    5.54    0.42
   4  -4   0    5.96    0.32
   4   4   0    5.94    0.32
   4  -4   0    5.54    0.37
  -4   4   0    5.63    0.38
  -4   4   0    5.67    0.32
  -4  -4  -1    1.32    0.21
   4  -4   1    1.00    0.32
   4   4   1    0.54    0.16
   4  -4   1    1.11    0.28
   4   4   2   68.70    1.86
   4  -4   2   68.78    1.91
   4   4   2   67.37    1.87
   4  -4   2   67.85    1.95
  -4   4  -2   68.73    1.95
   4  -4   3   82.91    2.29
   4   4   3   82.25    2.26
  -4   4  -3   82.95    2.36
   4  -4   3   79.99    2.35
  -4  -4  -3   83.58    2.26
   4  -4   4  111.62    3.10
  -4   4  -4  109.69    3.20
  -4  -4  -4  115.73    3.11
   4   4   4  113.37    3.10
   4  -4   4  115.85    3.18
  -4  -4  -5    0.40    0.30
  -4   4  -5    0.84    0.46
   4   4   5    0.55    0.24
   4  -4   5    0.03    0.40
   4   4   6   15.36    0.56
   4   4   6   15.30    0.69
   4  -4   6   15.25    0.58
  -4  -4  -6   15.18    0.63
  -4   4  -6   16.68    0.77
  -4  -4  -7   -0.26    0.44
  -4   4  -7    0.78    0.59
   4   4   7    0.76    0.46
  -4   4  -8    4.25    0.70
  -4  -4  -8    4.59    0.54
   4   4   8    3.89    0.53
  -4   4  -9    0.57    0.71
  -4  -5  11   -0.36    0.70
  -4  -5  10    2.70    0.69
   4   5 -10    1.47    1.00
   4  -5 -10    1.93    0.90
  -4  -5   9    0.43    0.61
   4   5  -9   -0.31    0.88
   4  -5  -9    0.32    0.80
  -4  -5   8    0.42    0.55
   4  -5  -8    0.42    0.59
   4   5  -8    1.05    0.46
   4  -5  -8   -0.07    0.68
   4   5  -8    0.58    0.77
  -4  -5   7    4.35    0.56
   4   5  -7    4.29    0.46
   4  -5  -7    4.66    0.60
   4  -5  -7    3.42    0.66
   4   5  -7    5.10    0.78
  -4   5   6    1.70    0.38
  -4  -5   6    1.78    0.47
   4  -5  -6    1.07    0.54
   4   5  -6    0.94    0.64
   4  -5  -6    1.63    0.50
   4   5  -6    1.46    0.26
   4   5  -5    1.14    0.26
  -4  -5   5    1.60    0.40
  -4   5   5    1.04    0.36
   4  -5  -5    1.24    0.44
   4  -5  -5    0.94    0.32
   4  -5  -5    0.97    0.46
   4   5  -5    1.70    0.54
   4  -5  -4   54.88    1.63
   4  -5  -4   57.46    1.68
  -4  -5   4   55.93    1.66
   4   5  -4   54.49    1.72
   4   5  -4   57.36    1.60
  -4   5   4   55.72    1.65
  -4   5   3  124.88    3.53
   4  -5  -3  128.62    3.55
  -4  -5   3  127.47    3.53
   4  -5  -3  129.00    3.52
  -4   5   3  124.65    3.53
   4  -5  -2    4.58    0.37
   4  -5  -2    4.77    0.42
  -4   5   2    4.23    0.43
  -4  -5   2    5.00    0.38
   4   5  -2    4.35    0.45
  -4   5   2    4.48    0.38
  -4  -5   2    4.73    0.36
   4   5  -2    4.30    0.33
   4   5  -1   37.94    1.17
  -4  -5   1   38.27    1.15
  -4   5   1   38.78    1.15
   4   5  -1   40.88    1.15
  -4  -5   0   22.39    0.69
   4  -5   0   22.83    0.79
  -4   5   0   21.68    0.70
   4  -5   0   22.46    0.69
   4   5   0   22.52    0.70
  -4   5   0   22.85    0.74
   4  -5   0   22.34    0.73
  -4  -5  -1   21.36    0.61
   4   5   1   20.78    0.60
   4  -5   1   20.26    0.72
  -4   5  -1   21.07    0.69
   4  -5   1   19.13    0.66
   4  -5   1   19.71    0.62
  -4   5  -2   76.55    2.18
   4  -5   2   76.23    2.12
   4  -5   2   76.62    2.18
   4  -5   3  157.02    4.30
  -4   5  -3  155.56    4.37
   4  -5   3  161.43    4.37
   4  -5   4   37.10    1.06
  -4   5  -4   37.05    1.20
  -4  -5  -4   36.45    1.06
   4  -5   4   36.84    1.17
   4   5   4   37.16    1.04
   4   5   5   13.66    0.45
   4  -5   5   11.91    0.41
  -4  -5  -5   13.22    0.50
  -4   5  -5   12.57    0.68
   4   5   6    5.86    0.34
  -4  -5  -6    5.94    0.43
  -4   5  -6    5.81    0.63
   4  -5   6    5.95    0.36
   4   5   6    6.39    0.54
  -4   5  -7    2.24    0.63
  -4  -5  -7    2.65    0.44
   4   5   7    3.28    0.50
  -4   5  -8    1.09    0.67
   4   5   8    0.96    0.50
  -4   5  -9    0.90    0.73
  -4  -6  10   12.23    0.84
   4   6 -10   13.21    1.14
   4  -6 -10   13.90    1.06
  -4  -6   9    1.68    0.61
   4   6  -9    1.51    0.89
   4  -6  -9    3.40    0.82
  -4  -6   8    5.03    0.58
   4  -6  -8    5.16    0.74
   4   6  -8    4.16    0.81
   4  -6  -8    5.10    0.66
  -4  -6   7    6.15    0.56
  -4   6   7    6.31    0.49
   4   6  -7    6.33    0.48
   4  -6  -7    6.80    0.63
   4  -6  -7    6.16    0.70
   4   6  -7    5.79    0.77
   4   6  -6   22.08    0.71
   4  -6  -6   22.31    0.90
   4   6  -6   24.08    1.02
   4  -6  -6   22.56    0.93
  -4   6   6   22.28    0.81
  -4  -6   6   23.26    0.87
   4  -6  -5   14.50    0.67
  -4  -6   5   13.77    0.62
   4  -6  -5   13.20    0.67
   4   6  -5   13.77    0.78
  -4   6   5   14.46    0.61
   4   6  -5   13.44    0.50
   4  -6  -4   58.99    1.74
  -4  -6   4   57.68    1.71
   4  -6  -4   58.06    1.69
   4   6  -4   58.48    1.65
  -4   6   4   57.15    1.70
  -4   6   3   75.25    2.16
   4  -6  -3   77.34    2.17
  -4  -6   3   77.34    2.16
   4  -6  -3   74.43    2.15
  -4   6   3   73.50    2.16
   4  -6  -2  139.75    3.84
  -4   6   2  138.86    3.86
   4  -6  -2  135.58    3.85
   4   6  -2  139.42    3.83
  -4  -6   2  138.36    3.84
  -4   6   2  139.25    3.85
   4   6  -2  139.54    3.87
  -4  -6   2  141.59    3.85
  -4   6   1    0.63    0.29
   4   6  -1    0.56    0.29
  -4  -6   1    0.70    0.31
   4   6  -1    0.97    0.34
   4  -6   0    0.03    0.40
   4   6   0    0.41    0.26
  -4  -6   0    0.17    0.24
  -4   6   0    0.19    0.33
  -4   6   0    0.39    0.23
  -4  -6  -1   68.83    1.88
   4   6   1   65.75    1.88
   4  -6   1   68.73    1.89
   4  -6   1   70.90    1.97
   4  -6   1   70.09    1.93
  -4   6  -1   70.99    1.94
  -4   6  -2   13.07    0.59
   4  -6   2   13.99    0.48
   4  -6   2   13.87    0.61
  -4   6  -3   47.85    1.50
   4  -6   3   51.27    1.50
   4   6   4   10.87    0.34
  -4   6  -4   10.25    0.60
  -4  -6  -4   10.48    0.36
   4  -6   4   10.30    0.56
   4  -6   4   10.80    0.38
   4   6   5   19.20    0.56
  -4  -6  -5   18.39    0.60
  -4   6  -5   19.75    0.82
   4  -6   5   17.12    0.53
   4  -6   5   17.42    0.59
   4   6   6   33.13    0.97
   4   6   6   33.30    1.13
   4  -6   6   32.41    0.98
  -4  -6  -6   32.32    1.02
  -4   6  -6   34.04    1.21
  -4  -6  -7    1.40    0.40
  -4   6  -7    0.57    0.64
   4   6   7    0.68    0.49
  -4   6  -8    0.09    0.68
  -4   6  -9    1.01    0.76
  -4  -7  10    2.15    0.66
   4   7 -10    2.84    1.03
   4  -7 -10    2.40    0.90
  -4  -7   9    4.68    0.64
   4  -7  -9    5.05    0.85
   4   7  -9    4.37    0.96
  -4  -7   8    0.07    0.52
   4  -7  -8    1.30    0.70
   4   7  -8   -0.14    0.81
   4  -7  -8    1.33    0.63
  -4   7   7    5.13    0.48
  -4  -7   7    5.23    0.55
   4  -7  -7    4.96    0.65
   4   7  -7    5.43    0.78
   4   7  -7    4.93    0.45
   4  -7  -7    5.79    0.64
  -4   7   6    0.04    0.41
  -4  -7   6    0.43    0.44
   4  -7  -6   -0.35    0.53
   4   7  -6   -0.02    0.66
   4   7  -6    0.02    0.25
   4  -7  -6   -0.49    0.51
   4   7  -5    3.07    0.28
  -4  -7   5    3.59    0.43
  -4   7   5    3.45    0.43
   4  -7  -5    2.97    0.48
   4  -7  -5    4.44    0.51
   4   7  -5    4.28    0.62
  -4  -7   4    7.03    0.44
   4  -7  -4    7.25    0.50
  -4   7   4    7.21    0.46
   4  -7  -4    7.14    0.43
   4  -7  -3    5.66    0.40
  -4   7   3    6.21    0.42
  -4  -7   3    5.85    0.39
   4  -7  -3    5.51    0.45
  -4   7   3    5.41    0.42
   4  -7  -2  299.25    7.88
   4  -7  -2  290.01    7.90
  -4   7   2  285.07    7.90
   4   7  -2  289.11    7.87
  -4  -7   2  286.42    7.89
   4   7  -2  285.28    7.91
  -4   7   2  288.98    7.89
   4   7  -1  162.69    4.53
  -4  -7   1  164.05    4.51
   4   7  -1  166.71    4.51
  -4   7   0    0.17    0.31
  -4   7   0    0.28    0.24
   4  -7   0    0.11    0.32
   4  -7   0    0.08    0.36
  -4  -7   0    0.06    0.23
   4   7   0   -0.07    0.27
   4  -7   1   91.83    2.53
  -4  -7  -1   88.39    2.48
   4  -7   1   90.10    2.57
   4  -7   1   93.56    2.49
   4   7   1   91.23    2.49
  -4   7  -1   92.08    2.54
   4  -7   2   27.19    0.82
  -4   7  -2   26.64    0.85
   4  -7   2   27.68    0.94
  -4   7  -2   27.12    0.92
  -4   7  -3    0.76    0.43
   4  -7   3    0.34    0.43
   4  -7   3    0.69    0.23
   4  -7   4    1.48    0.21
  -4   7  -4    1.12    0.45
   4   7   5   16.95    0.52
   4  -7   5   16.26    0.55
  -4   7  -5   17.74    0.79
  -4  -7  -5   16.44    0.55
   4   7   6    0.31    0.24
  -4   7  -6   -0.78    0.57
  -4  -7  -6    0.77    0.32
   4   7   6    0.87    0.50
   4  -7   6    1.18    0.25
  -4  -7  -7    4.71    0.43
  -4   7  -7    6.75    0.72
   4   7   7    6.48    0.56
  -4   7  -8    9.16    0.83
  -4   7  -9    6.69    0.86
  -4  -8  10   -0.04    0.64
   4  -8 -10    0.03    0.88
  -4  -8   9    1.54    0.60
   4  -8  -9    3.75    0.82
   4   8  -9    2.89    0.93
  -4  -8   8    3.97    0.57
  -4   8   8    3.59    0.48
   4  -8  -8    4.42    0.71
   4   8  -8    3.01    0.86
   4  -8  -8    5.16    0.67
  -4   8   7    8.00    0.54
  -4  -8   7    7.76    0.58
   4  -8  -7    8.64    0.71
   4   8  -7    7.23    0.81
   4  -8  -7    7.64    0.67
   4   8  -7    7.54    0.48
  -4   8   6    1.75    0.43
  -4  -8   6    2.16    0.45
   4  -8  -6    1.08    0.54
   4  -8  -6    1.16    0.54
   4   8  -6    0.95    0.68
   4  -8  -5   28.30    1.00
   4   8  -5   27.49    1.10
   4  -8  -5   28.38    1.00
  -4   8   5   27.70    0.95
   4   8  -5   27.10    0.85
  -4  -8   5   26.71    0.94
   4  -8  -4    2.55    0.46
   4  -8  -4    2.05    0.42
  -4  -8   4    2.14    0.37
  -4   8   4    1.89    0.39
   4  -8  -3    9.79    0.47
   4  -8  -3    9.49    0.51
  -4   8   3    8.38    0.50
   4   8  -3    9.18    0.58
  -4   8   3    8.54    0.48
  -4  -8   3    9.75    0.46
   4  -8  -2  214.12    5.96
   4  -8  -2  217.58    5.97
  -4   8   2  214.33    5.98
   4   8  -2  218.35    5.94
   4   8  -2  218.31    5.99
  -4  -8   2  219.53    5.96
  -4   8   2  220.60    5.97
  -4  -8   1  135.27    3.76
   4   8  -1  135.67    3.79
   4   8  -1  138.71    3.76
  -4   8   0    0.66    0.23
  -4   8   0    0.65    0.34
   4  -8   0    0.39    0.32
  -4  -8   0    0.63    0.26
   4   8   0    0.71    0.31
   4  -8   1   26.03    0.80
  -4  -8  -1   24.79    0.72
   4  -8   1   25.93    0.87
   4  -8   1   25.65    0.73
  -4   8  -1   25.65    0.86
   4   8   1   22.90    0.74
  -4   8  -1   26.30    0.82
   4  -8   2   27.45    0.83
  -4   8  -2   26.09    0.85
   4  -8   2   28.00    0.95
  -4   8  -2   27.61    0.94
  -4   8  -3   50.15    1.59
   4  -8   3   53.48    1.59
   4  -8   3   52.28    1.47
   4  -8   4    1.47    0.21
  -4   8  -4    1.62    0.47
   4   8   5   57.38    1.59
  -4   8  -5   62.62    1.82
  -4  -8  -5   55.15    1.60
   4   8   5   63.22    1.75
   4  -8   5   57.60    1.60
   4   8   6   14.19    0.49
   4   8   6   15.46    0.72
  -4  -8  -6   15.05    0.54
  -4   8  -6   13.46    0.83
  -4  -8  -7    4.21    0.40
  -4   8  -7    4.36    0.69
   4   8   7    4.83    0.56
  -4   8  -8    1.05    0.71
  -4   8  -9    1.76    0.80
  -4  -9  10    2.62    0.65
   4   9 -10    2.73    1.05
   4  -9 -10    4.44    0.91
  -4  -9   9    8.24    0.70
   4  -9  -9    8.75    0.89
   4   9  -9   10.82    1.07
  -4  -9   8    0.44    0.51
  -4   9   8    0.08    0.45
   4  -9  -8   -0.31    0.68
   4   9  -8    2.14    0.85
   4  -9  -8    0.31    0.63
  -4  -9   7    3.81    0.51
  -4   9   7    4.64    0.50
   4  -9  -7    4.38    0.64
   4   9  -7    4.02    0.82
   4  -9  -7    4.46    0.64
   4   9  -7    3.50    0.40
  -4   9   6    0.84    0.42
   4   9  -6    0.54    0.25
  -4  -9   6    0.38    0.44
   4  -9  -6    0.63    0.56
   4  -9  -6    0.74    0.55
   4   9  -6    0.74    0.67
   4  -9  -5   13.97    0.69
   4  -9  -5   13.57    0.68
  -4  -9   5   13.10    0.60
   4   9  -5   14.02    0.79
   4   9  -5   13.55    0.50
  -4   9   5   13.78    0.63
   4  -9  -4   18.90    0.76
  -4  -9   4   19.22    0.70
   4  -9  -4   19.23    0.76
  -4   9   4   19.28    0.74
   4  -9  -3   25.77    0.91
   4   9  -3   27.44    0.97
  -4  -9   3   25.94    0.86
  -4   9   3   27.31    0.91
   4  -9  -2   19.73    0.71
  -4   9   2   18.78    0.76
   4  -9  -2   18.19    0.72
   4   9  -2   19.22    0.65
  -4   9   2   19.00    0.72
   4   9  -2   19.75    0.76
  -4  -9   2   19.74    0.70
   4   9  -1   22.56    0.80
  -4  -9   1   23.29    0.76
   4  -9  -1   21.83    0.82
  -4   9   0    4.14    0.29
  -4   9   0    4.10    0.40
   4  -9   0    4.30    0.37
  -4  -9   0    3.80    0.31
   4   9   0    4.68    0.36
  -4   9  -1    2.45    0.34
   4  -9   1    2.30    0.45
  -4   9  -1    2.15    0.40
   4  -9   1    2.26    0.32
  -4  -9  -1    1.82    0.20
   4   9   1    1.42    0.25
   4  -9   2   14.56    0.51
  -4   9  -2   13.55    0.53
   4  -9   2   14.16    0.66
  -4   9  -2   13.51    0.64
   4  -9   2   14.51    0.44
   4  -9   3    0.14    0.22
   4  -9   3    0.75    0.46
  -4   9  -3    0.10    0.43
   4  -9   4    4.95    0.27
  -4   9  -4    4.68    0.52
   4   9   5    4.56    0.20
  -4   9  -5    6.11    0.61
   4  -9   5    5.33    0.24
   4   9   5    4.49    0.51
  -4  -9  -5    4.00    0.21
   4   9   6    1.89    0.54
   4   9   6    1.29    0.23
  -4  -9  -6    1.32    0.27
  -4   9  -6    1.12    0.63
  -4  -9  -7    1.60    0.34
  -4   9  -7    1.44    0.69
  -4   9  -8   11.83    0.90
  -4   9  -9    2.06    0.83
   4 -10 -10    5.55    0.94
   4  10 -10    4.64    1.10
  -4 -10   9    3.42    0.59
   4 -10  -9    3.10    0.82
   4  10  -9    1.70    0.96
  -4 -10   8    0.97    0.51
  -4  10   8    0.88    0.48
   4 -10  -8    1.57    0.65
   4 -10  -8    0.62    0.67
   4  10  -8    1.30    0.84
  -4 -10   7   18.66    0.82
   4 -10  -7   22.86    0.96
   4  10  -7   19.03    1.10
  -4  10   7   20.64    0.82
   4 -10  -7   20.43    0.93
   4  10  -7   19.20    0.72
  -4  10   6    4.03    0.49
  -4 -10   6    4.76    0.48
   4  10  -6    3.89    0.29
   4 -10  -6    4.07    0.60
   4 -10  -6    3.59    0.57
   4  10  -6    4.15    0.76
   4 -10  -5   13.94    0.68
  -4 -10   5   14.34    0.61
  -4  10   5   13.70    0.65
   4  10  -5   14.01    0.51
   4 -10  -5   15.26    0.73
   4 -10  -4   12.17    0.62
  -4 -10   4   12.57    0.55
  -4  10   4   13.55    0.61
   4 -10  -4   13.31    0.64
   4 -10  -3    5.57    0.46
   4 -10  -3    5.33    0.47
   4  10  -3    5.39    0.52
   4 -10  -2   11.81    0.60
   4  10  -2   13.32    0.51
   4  10  -2   13.45    0.63
  -4 -10   2   13.13    0.58
   4 -10  -2   13.30    0.57
   4 -10  -1    0.86    0.44
  -4 -10   1    1.09    0.34
   4  10  -1    1.01    0.40
  -4  10   0   10.69    0.42
   4 -10   0   10.59    0.51
   4  10   0   11.03    0.49
  -4 -10   0   11.07    0.45
  -4  10   0   11.19    0.51
  -4  10  -1    0.58    0.32
   4 -10   1    0.49    0.44
  -4  10  -1    0.60    0.42
   4 -10   1    0.93    0.32
  -4 -10  -1    0.64    0.20
   4  10   1    0.32    0.25
   4 -10   2  113.75    3.04
  -4  10  -2  109.87    3.05
   4 -10   2  110.32    3.12
   4 -10   2  108.39    2.99
  -4  10  -2  109.95    3.12
   4 -10   3   11.10    0.43
  -4  10  -3   12.36    0.46
  -4  10  -3   12.04    0.63
  -4  10  -4    0.95    0.49
   4 -10   5    0.84    0.13
   4  10   5   -0.05    0.46
  -4  10  -5   -0.04    0.57
   4  10   6    3.45    0.56
   4  10   6    2.17    0.23
  -4 -10  -6    2.33    0.26
  -4  10  -6    2.03    0.66
  -4  10  -7    2.98    0.74
  -4  10  -8    3.40    0.80
  -4  10  -9    8.56    0.96
  -4  10 -10    2.81    0.92
   4  11 -10   -0.04    1.04
  -4 -11   9    4.78    0.60
   4 -11  -9    6.42    0.83
   4  11  -9    4.38    1.04
  -4  11   8   15.67    0.76
  -4 -11   8   17.25    0.78
   4 -11  -8   15.53    0.92
   4  11  -8   18.81    1.11
  -4 -11   7   15.01    0.70
   4  11  -7   15.59    1.02
   4 -11  -7   15.24    0.83
  -4  11   7   14.39    0.71
   4 -11  -7   15.21    0.83
   4  11  -7   14.08    0.59
   4  11  -6    2.80    0.27
  -4 -11   6    3.13    0.45
  -4  11   6    2.91    0.48
   4 -11  -6    3.57    0.57
   4  11  -6    3.38    0.73
   4 -11  -6    2.52    0.59
   4 -11  -5    0.34    0.51
  -4  11   5    0.35    0.45
  -4 -11   5    0.40    0.37
   4 -11  -5    0.07    0.46
   4 -11  -4    0.89    0.45
  -4 -11   4    0.80    0.34
   4 -11  -4    1.25    0.42
   4  11  -3   33.33    1.18
   4 -11  -3   34.30    1.11
   4  11  -2   -0.14    0.27
  -4  11   2   -0.38    0.38
   4 -11  -2    0.09    0.41
  -4 -11   2    0.29    0.34
   4  11  -2    0.25    0.45
  -4 -11   1   21.52    0.76
   4  11  -1   23.06    0.81
   4 -11  -1   21.25    0.84
   4 -11  -1   23.69    0.81
  -4  11   0    1.25    0.25
   4 -11   0    1.17    0.36
  -4 -11   0    1.12    0.29
   4  11   0    0.92    0.35
  -4  11  -1    0.39    0.33
   4 -11   1    0.19    0.46
  -4  11  -1    1.56    0.45
   4 -11   1    1.36    0.33
  -4 -11  -1    1.49    0.22
   4  11   1    0.68    0.26
  -4  11  -2    1.33    0.31
   4 -11   2    1.75    0.49
  -4  11  -2    1.55    0.45
   4 -11   2    2.00    0.28
  -4  11  -3    1.36    0.27
  -4  11  -3    1.37    0.48
  -4  11  -4    3.19    0.54
  -4  11  -5    1.27    0.57
   4  11   5    2.54    0.50
  -4  11  -6   11.94    0.80
   4  11   6   11.32    0.66
  -4  11  -7    1.57    0.70
  -4  11  -8    5.01    0.85
  -4  11  -9    6.56    0.92
  -4  11 -10    0.79    0.90
   4 -12  -9    2.50    0.79
   4  12  -9    0.60    0.96
  -4 -12   9    0.96    0.55
  -4 -12   8    2.04    0.51
  -4  12   8    1.55    0.53
   4 -12  -8    1.53    0.68
   4  12  -8    1.91    0.91
  -4 -12   7    4.00    0.49
  -4  12   7    3.36    0.52
   4 -12  -7    3.42    0.65
   4 -12  -7    3.73    0.63
   4  12  -7    3.38    0.79
  -4 -12   6   21.92    0.81
   4 -12  -6   19.62    0.89
   4  12  -6   23.14    1.09
  -4  12   6   20.19    0.85
   4 -12  -6   21.81    0.95
   4 -12  -5   -0.65    0.47
  -4  12   5    0.69    0.46
  -4 -12   5    0.19    0.36
   4 -12  -5   -0.38    0.54
   4 -12  -4    3.22    0.49
   4 -12  -4    2.84    0.45
   4  12  -4    2.78    0.58
   4 -12  -3    9.99    0.55
  -4  12   3    9.65    0.55
   4  12  -3    8.53    0.63
   4 -12  -2  235.82    6.56
   4  12  -2  237.44    6.50
   4  12  -2  240.91    6.57
  -4 -12   2  237.02    6.53
  -4  12   2  241.62    6.55
   4 -12  -2  237.68    6.54
   4 -12  -1    2.39    0.46
   4 -12  -1    2.06    0.42
  -4 -12   1    1.91    0.36
   4  12  -1    1.91    0.42
  -4  12   0    0.20    0.23
   4 -12   0    0.31    0.35
  -4 -12   0    0.18    0.30
   4  12   0    0.03    0.37
  -4  12  -1   20.40    0.71
   4 -12   1   20.28    0.69
  -4 -12  -1   19.83    0.62
   4  12   1   19.41    0.64
   4 -12   1   17.76    0.77
  -4  12  -1   17.30    0.76
  -4  12  -2   73.32    2.16
  -4  12  -2   73.74    2.08
   4 -12   2   78.18    2.07
  -4 -12  -2   71.91    1.99
  -4  12  -3    9.52    0.42
  -4  12  -3    8.53    0.60
   4 -12   3    8.51    0.28
  -4  12  -4   -0.19    0.54
   4  12   5   11.33    0.67
  -4  12  -5   11.52    0.77
  -4  12  -6    0.94    0.67
  -4  12  -7    0.22    0.75
  -4  12  -8    8.23    0.90
  -4  12  -9    0.94    0.88
  -4  12 -10    6.29    0.98
  -4 -13   9    1.63    0.55
   4  13  -9    1.95    1.03
   4 -13  -9   -0.20    0.77
  -4 -13   8    3.35    0.52
  -4  13   8    1.90    0.54
   4 -13  -8    3.49    0.71
   4  13  -8    3.53    0.95
  -4  13   7   26.47    0.99
  -4 -13   7   23.59    0.93
   4 -13  -7   27.69    1.06
   4  13  -7   25.68    1.22
   4 -13  -7   25.72    1.08
  -4  13   6    4.64    0.55
  -4 -13   6    5.06    0.46
   4 -13  -6    5.64    0.60
   4  13  -6    5.36    0.78
   4 -13  -6    5.24    0.65
   4 -13  -5    1.16    0.49
  -4 -13   5    0.73    0.37
   4 -13  -5    1.13    0.54
   4 -13  -4    3.76    0.53
   4 -13  -4    4.43    0.47
   4  13  -4    3.64    0.61
   4 -13  -3    2.11    0.42
  -4  13   3    1.99    0.43
   4  13  -3    2.34    0.53
   4 -13  -2    1.94    0.43
  -4  13   2    1.63    0.40
   4 -13  -2    1.90    0.43
   4  13  -2    2.17    0.29
   4  13  -2    1.58    0.48
  -4 -13   1  175.35    4.73
   4  13  -1  166.60    4.76
   4 -13  -1  171.95    4.79
  -4  13   0    0.07    0.38
  -4 -13   0    0.01    0.30
   4  13   0    0.05    0.36
  -4 -13  -1   14.27    0.50
   4  13   1   14.27    0.53
  -4  13  -2    1.87    0.48
  -4  13  -2    1.18    0.32
  -4 -13  -2    1.44    0.16
  -4  13  -3   14.32    0.72
  -4  13  -3   13.61    0.53
  -4  13  -4    4.00    0.58
  -4  13  -5   10.78    0.78
   4  13   5   12.31    0.69
  -4  13  -6    2.25    0.69
  -4  13  -7    0.38    0.75
  -4  13  -8    1.64    0.82
  -4  13  -9    3.94    0.93
  -4  13 -10    2.28    0.95
   4  14  -9    2.68    1.02
   4 -14  -9    3.58    0.81
  -4 -14   8    3.87    0.52
  -4  14   8    3.38    0.57
   4 -14  -8    3.48    0.72
   4  14  -8    3.13    0.92
  -4  14   7   16.85    0.78
  -4 -14   7   14.94    0.69
   4 -14  -7   16.32    0.84
   4  14  -7   16.63    1.07
   4 -14  -7   16.47    0.89
  -4  14   6    0.63    0.51
  -4 -14   6    0.43    0.40
   4 -14  -6    0.86    0.61
   4  14  -6    0.95    0.77
   4 -14  -6    1.00    0.54
   4 -14  -5    2.34    0.59
   4 -14  -5    2.25    0.50
  -4  14   4    0.69    0.45
   4 -14  -4    1.86    0.50
   4 -14  -4    1.54    0.46
   4  14  -4    1.13    0.57
   4 -14  -3   10.04    0.56
   4  14  -3    9.85    0.44
  -4  14   3    8.03    0.55
   4  14  -3    9.10    0.65
   4 -14  -2    5.26    0.49
   4  14  -2    5.89    0.35
  -4  14   2    4.69    0.49
   4 -14  -2    4.72    0.45
   4  14  -2    5.63    0.55
  -4  14   1   39.95    1.26
   4 -14  -1   40.14    1.25
  -4 -14   1   40.55    1.23
   4  14  -1   39.21    1.28
   4 -14  -1   40.73    1.32
  -4  14   0    2.60    0.41
  -4 -14   0    3.16    0.34
   4  14   0    2.85    0.39
   4  14   1    0.64    0.29
  -4  14  -1    0.69    0.35
  -4  14  -1    0.80    0.16
  -4 -14  -1    0.55    0.26
  -4  14  -2  181.11    5.04
  -4 -14  -2  178.21    4.89
  -4  14  -2  185.49    4.96
  -4  14  -3   17.78    0.62
  -4  14  -3   17.24    0.81
   4 -14   3   17.02    0.54
  -4  14  -4    2.57    0.29
  -4  14  -4    2.77    0.59
   4  14   5   30.36    1.10
  -4  14  -5   30.35    1.20
  -4  14  -6    3.37    0.74
  -4  14  -7    3.95    0.78
  -4  14  -8    3.05    0.85
  -4  14  -9    2.62    0.91
  -4  14 -10    1.36    0.95
   4  15  -9    4.71    1.08
   4 -15  -9    4.90    0.80
  -4  15   8   19.07    0.88
  -4 -15   8   18.26    0.80
   4 -15  -8   20.08    0.99
   4  15  -8   22.06    1.26
  -4  15   7   -0.02    0.53
  -4 -15   7    0.42    0.43
   4 -15  -7    0.36    0.64
   4 -15  -7    0.10    0.59
   4  15  -7   -0.70    0.83
  -4  15   6   11.32    0.69
   4 -15  -6   12.42    0.72
   4 -15  -6   13.18    0.80
   4 -15  -5   15.40    0.75
   4 -15  -5   14.86    0.79
   4 -15  -4    5.86    0.53
  -4  15   4    4.34    0.53
   4  15  -4    4.13    0.66
   4 -15  -3    9.12    0.56
   4  15  -3    8.67    0.43
  -4  15   3    8.65    0.57
   4  15  -3    9.33    0.68
   4 -15  -2   16.87    0.72
   4  15  -2   15.03    0.56
   4 -15  -2   14.07    0.67
   4  15  -2   15.53    0.74
   4 -15  -1   13.76    0.61
  -4  15   1   13.57    0.62
  -4 -15   1   12.99    0.58
   4  15  -1   14.28    0.66
   4 -15  -1   13.24    0.72
  -4  15   0    3.48    0.42
   4 -15   0    3.92    0.40
  -4 -15   0    3.20    0.35
   4  15   0    3.64    0.42
  -4  15  -1   15.42    0.48
   4 -15   1   15.22    0.58
  -4  15  -1   15.44    0.62
  -4 -15  -1   15.41    0.55
   4  15   1   15.00    0.58
  -4 -15  -2   64.44    1.80
  -4  15  -2   65.87    1.98
   4 -15   2   65.28    1.83
  -4  15  -3   14.09    0.76
   4 -15   3   14.69    0.48
  -4  15  -3   14.40    0.57
  -4  15  -4   -0.55    0.29
  -4  15  -4    0.29    0.58
  -4  15  -5   13.21    0.85
  -4  15  -6    0.89    0.71
  -4  15  -7    1.04    0.77
  -4  15  -8    1.11    0.84
  -4  15  -9    2.26    0.91
  -4  15 -10    0.66    0.94
   4  16  -9    3.53    1.06
   4 -16  -9    2.60    0.78
  -4  16   8    0.95    0.57
  -4 -16   8    0.83    0.47
   4  16  -8   -0.07    0.96
   4 -16  -8    1.43    0.67
  -4  16   7   28.86    1.12
   4  16  -7   30.84    1.39
   4 -16  -7   31.23    1.16
   4 -16  -6    0.65    0.54
   4 -16  -6    0.53    0.64
   4 -16  -5    0.41    0.51
  -4  16   5    0.08    0.53
   4 -16  -5    0.87    0.60
   4 -16  -4   10.22    0.61
  -4  16   4    9.56    0.64
   4  16  -4    9.08    0.79
   4 -16  -3    0.24    0.46
  -4  16   3    0.31    0.46
   4 -16  -3    0.16    0.47
   4  16  -3    0.43    0.29
   4  16  -3    0.45    0.58
   4 -16  -2    3.53    0.52
   4 -16  -2    1.68    0.43
   4  16  -2    2.23    0.31
   4  16  -2    1.92    0.53
  -4  16   1    2.09    0.43
   4 -16  -1    2.05    0.43
  -4 -16   1    2.59    0.40
   4  16  -1    1.97    0.47
   4 -16  -1    2.79    0.53
   4 -16   0   20.25    0.72
  -4  16   0   18.65    0.76
  -4 -16   0   19.91    0.70
   4  16   0   19.80    0.76
   4 -16   1   40.07    1.18
  -4  16  -1   39.35    1.22
  -4 -16  -1   38.42    1.15
   4  16   1   38.02    1.18
  -4  16  -1   38.72    1.09
  -4  16  -2    5.35    0.52
   4  16   2    4.70    0.27
   4 -16   2    4.76    0.33
  -4 -16  -2    4.51    0.28
   4 -16   3    4.84    0.27
  -4 -16  -3    3.43    0.15
  -4  16  -3    4.02    0.60
  -4 -16  -3    3.44    0.16
  -4  16  -3    4.63    0.37
  -4  16  -4   -0.01    0.30
  -4  16  -4    1.06    0.58
   4  16   4    0.52    0.50
  -4  16  -5    0.65    0.65
  -4  16  -6    1.86    0.74
  -4  16  -7    8.21    0.89
  -4  16  -8   13.02    1.04
  -4  16  -9    3.53    0.96
  -4  16 -10    5.02    1.02
   4  17  -9    1.27    1.05
  -4  17   8    2.48    0.61
   4  17  -8    2.80    1.01
   4 -17  -8    2.48    0.71
  -4  17   7   15.27    0.82
   4  17  -7   15.19    1.09
   4 -17  -7   18.02    0.87
   4 -17  -6    2.79    0.67
   4 -17  -6    3.16    0.57
  -4  17   5    0.23    0.54
   4 -17  -5    1.26    0.59
   4 -17  -5    2.70    0.53
   4  17  -5    1.07    0.76
   4 -17  -4    2.82    0.52
  -4  17   4    3.66    0.55
   4  17  -4    3.13    0.72
   4 -17  -3   16.58    0.75
   4  17  -3   16.27    0.60
  -4  17   3   15.69    0.76
   4 -17  -3   17.93    0.78
   4  17  -3   15.81    0.85
   4 -17  -2    3.32    0.48
   4  17  -2    3.57    0.32
   4  17  -2    3.53    0.56
   4 -17  -2    2.88    0.53
   4 -17  -1    7.63    0.65
   4 -17  -1    7.85    0.51
  -4  17   1    7.98    0.55
   4  17  -1    7.67    0.57
  -4  17   0    0.27    0.41
   4 -17   0    0.92    0.38
  -4 -17   0    0.54    0.36
   4  17   0    0.52    0.40
  -4  17  -1   23.61    0.86
   4 -17   1   24.83    0.81
  -4 -17  -1   23.37    0.78
   4  17   1   23.16    0.80
  -4  17  -1   24.70    0.71
   4  17   2    3.05    0.27
   4 -17   2    2.64    0.31
  -4 -17  -2    2.91    0.28
   4 -17   3   13.11    0.43
  -4 -17  -3   11.19    0.37
  -4  17  -3   12.35    0.75
  -4 -17  -3   10.62    0.38
  -4  17  -3   12.40    0.53
  -4  17  -4    5.01    0.38
  -4  17  -4    4.60    0.68
   4  17   4    6.86    0.59
  -4  17  -5    0.49    0.72
  -4  17  -6    0.92    0.71
  -4  17  -7    3.27    0.83
  -4  17  -8    1.55    0.86
  -4  17  -9    0.52    0.93
   4  18  -9    4.35    1.08
  -4  18   8    0.43    0.60
   4  18  -8   -0.36    0.98
   4 -18  -8    0.85    0.70
  -4  18   7   11.27    0.76
   4  18  -7   11.93    1.05
   4 -18  -7   11.12    0.77
   4 -18  -6   -0.30    0.55
   4 -18  -6    0.96    0.68
   4 -18  -5   24.05    0.96
   4  18  -5   24.40    1.13
   4 -18  -5   22.56    1.01
  -4  18   5   22.65    0.97
   4 -18  -4   91.02    2.69
  -4  18   4   90.50    2.71
   4  18  -4   96.77    2.82
   4 -18  -3   23.98    0.92
   4  18  -3   22.77    0.77
  -4  18   3   23.38    0.93
   4 -18  -3   23.44    0.94
   4  18  -3   22.47    1.02
   4 -18  -2    0.12    0.51
   4 -18  -2    1.29    0.47
   4  18  -2    0.81    0.29
   4  18  -2    1.71    0.56
  -4  18   1   49.12    1.57
   4 -18  -1   51.26    1.55
   4  18  -1   51.29    1.60
   4 -18  -1   50.40    1.65
  -4  18   0   89.47    2.58
   4 -18   0   89.59    2.55
  -4 -18   0   89.63    2.54
   4  18   0   87.88    2.56
   4  18   1    0.10    0.33
  -4  18  -1    0.47    0.40
   4 -18   1   -0.20    0.35
  -4  18  -1    0.31    0.17
  -4 -18  -1    0.32    0.32
   4  18   2   17.66    0.59
  -4 -18  -2   17.03    0.60
  -4  18  -2   16.99    0.69
   4 -18   2   17.95    0.62
  -4 -18  -3    0.90    0.19
  -4  18  -3    0.59    0.36
  -4 -18  -3    0.77    0.21
  -4  18  -3    0.87    0.59
  -4  18  -4   31.63    0.99
  -4  18  -4   31.05    1.25
  -4  18  -5    3.07    0.32
  -4  18  -5    3.85    0.72
  -4  18  -6    2.30    0.77
  -4  18  -7    1.72    0.80
  -4  18  -8    2.37    0.89
  -4  18  -9   10.46    1.08
  -4  19   8    0.64    0.62
   4  19  -8    1.57    0.97
   4 -19  -8    2.30    0.71
  -4  19   7    5.29    0.67
   4 -19  -7    5.81    0.67
   4  19  -7    5.40    0.97
   4 -19  -6   14.86    0.78
   4 -19  -6   13.79    0.89
   4 -19  -5   24.71    0.96
   4  19  -5   22.25    1.18
   4 -19  -5   22.74    1.02
  -4  19   5   22.97    0.99
   4 -19  -4    2.93    0.55
  -4  19   4    2.46    0.56
   4  19  -4    2.60    0.73
   4 -19  -3   11.23    0.69
   4  19  -3   11.35    0.49
  -4  19   3   10.24    0.66
   4 -19  -3   10.41    0.68
   4  19  -3   10.08    0.80
   4 -19  -2   89.66    2.69
   4  19  -2   92.09    2.56
   4  19  -2   90.48    2.71
   4 -19  -2   91.22    2.66
   4 -19  -1   -0.12    0.58
   4 -19  -1    0.27    0.44
  -4  19   1    0.27    0.44
   4  19  -1    0.39    0.51
   4 -19   0    0.77    0.40
  -4  19   0    0.25    0.45
  -4 -19   0    0.55    0.40
   4  19   0    0.09    0.43
  -4  19  -1   40.72    1.30
   4 -19   1   42.95    1.26
  -4 -19  -1   39.54    1.24
   4  19   1   39.49    1.25
  -4  19  -1   41.80    1.15
  -4  19  -1   36.89    1.37
   4  19   2    0.12    0.26
  -4  19  -2    0.16    0.40
   4 -19   2    0.37    0.32
  -4 -19  -2    0.09    0.29
  -4 -19  -3    0.29    0.22
  -4 -19  -3   -0.05    0.23
  -4  19  -3    0.43    0.58
  -4  19  -4    4.94    0.40
  -4  19  -4    3.76    0.68
  -4  19  -5    4.24    0.35
  -4  19  -5    4.96    0.77
  -4  19  -6    2.18    0.75
  -4  19  -7   -0.70    0.82
  -4  19  -8    6.26    0.96
  -4  19  -9   20.04    1.27
  -4  20   8    2.62    0.66
   4  20  -8    2.89    1.05
   4 -20  -8    1.39    0.70
  -4  20   7   13.57    0.82
   4 -20  -7   13.30    0.82
   4 -20  -6   29.78    1.13
  -4  20   5   14.60    0.83
   4  20  -5   14.66    0.98
   4 -20  -5   16.44    0.78
  -4  20   4   -0.74    0.57
   4 -20  -4    0.09    0.58
   4  20  -4    1.31    0.73
   4 -20  -4   -0.62    0.52
  -4  20   3  108.87    3.21
   4 -20  -3  114.34    3.22
   4  20  -3  108.76    3.28
   4 -20  -3  110.71    3.21
   4 -20  -2    0.15    0.51
   4  20  -2    0.32    0.58
   4 -20  -2    0.18    0.57
  -4  20   1   99.99    2.91
   4 -20  -1  101.61    2.89
   4  20  -1  100.86    2.93
   4 -20  -1   98.73    2.98
  -4  20   0   54.39    1.68
   4 -20   0   57.67    1.65
  -4 -20   0   52.24    1.62
   4  20   0   52.73    1.66
   4  20   1    0.33    0.38
  -4  20  -1    0.69    0.55
  -4  20  -1    0.06    0.18
  -4 -20  -1   -0.08    0.35
  -4  20  -1    0.66    0.44
   4 -20   1    0.04    0.39
  -4 -20  -2   26.92    0.88
   4 -20   2   29.78    0.90
  -4  20  -2   27.41    0.98
  -4 -20  -3    0.31    0.24
  -4 -20  -3    0.13    0.25
  -4  20  -3    0.02    0.64
  -4  20  -4    2.55    0.37
  -4  20  -4    1.31    0.69
  -4  20  -5    6.28    0.40
  -4  20  -5    8.11    0.81
  -4  20  -6    1.92    0.80
  -4  20  -7    2.17    0.84
  -4  20  -8   -0.19    0.91
  -4  20  -9    9.99    1.10
  -4  21   8    1.40    0.66
   4 -21  -8    1.15    0.70
   4  21  -8    3.28    1.03
   4 -21  -7   24.10    1.03
  -4  21   7   20.53    1.01
  -4  21   6    1.27    0.62
   4  21  -6    1.51    0.87
   4 -21  -6    2.21    0.60
  -4  21   5    7.35    0.71
   4 -21  -5    8.12    0.66
   4  21  -5    8.39    0.92
   4 -21  -4   15.72    0.77
   4  21  -4   14.12    0.93
  -4  21   4   13.62    0.80
   4 -21  -4   15.24    0.84
   4 -21  -3    4.24    0.62
   4  21  -3    4.52    0.73
   4 -21  -3    4.79    0.62
  -4  21   3    4.14    0.61
   4 -21  -2  104.52    3.09
   4  21  -2  105.13    3.10
   4 -21  -2  105.38    3.05
   4 -21  -1   52.08    1.77
  -4  21   1   53.12    1.69
   4 -21  -1   55.69    1.66
   4  21  -1   51.41    1.69
   4  21   0    2.08    0.50
   4 -21   0    1.88    0.45
  -4  21   0    0.88    0.49
  -4  21  -1    0.15    0.53
   4  21   1    0.21    0.39
  -4  21  -1    0.28    0.18
  -4 -21  -1    0.10    0.37
  -4  21  -1   -0.39    0.46
   4 -21   1    0.03    0.38
  -4 -21  -2    7.62    0.42
  -4  21  -2    6.85    0.54
  -4 -21  -3    0.12    0.27
  -4 -21  -3    0.50    0.28
  -4  21  -3    0.35    0.65
  -4 -21  -4    0.63    0.14
  -4  21  -4    1.00    0.37
  -4  21  -4    0.98    0.66
  -4  21  -5    0.89    0.34
  -4  21  -5    1.95    0.78
  -4  21  -6    2.98    0.81
  -4  21  -7    7.24    0.97
  -4  21  -8    1.70    0.92
  -4  21  -9    2.59    1.00
   4  22  -8    3.05    1.04
  -4  22   8    3.44    0.70
   4 -22  -7    2.50    0.66
  -4  22   6    1.81    0.65
   4  22  -6    1.51    0.92
   4 -22  -6    2.41    0.60
  -4  22   5    7.08    0.71
   4 -22  -5    8.24    0.65
   4  22  -5    7.24    0.89
   4 -22  -4    0.50    0.55
   4  22  -4    1.49    0.79
  -4  22   4    0.18    0.59
   4 -22  -4    1.61    0.64
   4 -22  -3    1.88    0.60
   4  22  -3    2.42    0.73
   4 -22  -3    3.24    0.60
  -4  22   3    0.95    0.58
   4 -22  -2  132.10    3.87
   4 -22  -2  136.19    3.83
   4  22  -2  133.67    3.89
   4 -22  -1    4.55    0.55
  -4  22   1    5.31    0.58
   4 -22  -1    3.98    0.73
   4  22  -1    4.49    0.62
  -4  22   0   31.36    1.11
   4 -22   0   29.42    1.06
   4  22   0   32.67    1.10
  -4 -22  -1    9.12    0.51
   4  22   1    8.41    0.52
  -4  22  -1    8.47    0.33
  -4  22  -1    8.83    0.70
   4 -22   1    8.69    0.52
  -4  22  -1    8.60    0.60
  -4  22  -2    1.15    0.47
  -4 -22  -2    1.56    0.35
  -4 -22  -3   12.50    0.50
  -4 -22  -3   12.53    0.49
  -4 -22  -4    2.54    0.20
  -4  22  -4    2.87    0.42
  -4  22  -4    2.53    0.74
  -4  22  -5    6.71    0.43
  -4  22  -5    8.36    0.85
  -4  22  -6    0.84    0.81
  -4  22  -7   -0.63    0.87
  -4  22  -8   30.19    1.47
   4  23  -8    5.85    1.13
  -4  23   8    5.94    0.75
   4 -23  -7    5.89    0.71
  -4  23   6    4.07    0.68
   4  23  -6    6.25    1.00
   4 -23  -6    4.25    0.64
  -4  23   5   -0.56    0.63
   4 -23  -5    1.09    0.57
   4  23  -5   -0.54    0.81
   4 -23  -4   15.57    0.81
   4  23  -4   15.60    0.98
   4 -23  -4   15.72    0.87
  -4  23   4   13.81    0.82
   4 -23  -3   34.17    1.29
   4  23  -3   35.72    1.38
  -4  23   3   35.02    1.29
   4 -23  -3   36.85    1.29
   4 -23  -2   15.28    0.88
   4  23  -2   15.57    0.89
   4 -23  -2   15.39    0.79
   4 -23  -1   56.63    1.90
   4  23  -1   56.16    1.82
  -4  23   1   56.40    1.81
   4 -23  -1   58.92    1.78
   4  23   0   45.31    1.46
  -4  23   0   43.96    1.47
   4 -23   0   45.77    1.44
   4  23   1    5.22    0.48
  -4  23  -1    5.05    0.65
  -4  23  -1    5.04    0.26
  -4 -23  -1    4.37    0.46
   4 -23   1    6.24    0.49
  -4  23  -1    4.26    0.55
  -4 -23  -2    3.01    0.38
  -4  23  -2    2.17    0.50
  -4 -23  -3   26.67    0.85
  -4  23  -4    2.72    0.75
  -4  23  -4    2.48    0.43
  -4  23  -5    0.41    0.72
  -4  23  -5    0.49    0.36
  -4  23  -6    0.66    0.86
  -4  23  -7    4.44    0.94
  -4  23  -8    5.23    1.00
   4  23   8    3.76    0.70
  -4  24   8    1.06    0.70
   4 -24  -7    6.12    0.73
  -4  24   6    0.53    0.66
   4 -24  -6    0.18    0.62
   4  24  -6   -0.03    0.94
   4 -24  -5    5.29    0.63
   4  24  -5    6.05    0.92
  -4  24   5    4.04    0.70
   4 -24  -4    0.67    0.58
  -4  24   4   -0.47    0.64
   4 -24  -4    0.46    0.68
   4  24  -4   -0.08    0.79
  -4  24   3    4.69    0.63
   4 -24  -3    4.60    0.67
   4 -24  -3    4.68    0.66
   4  24  -3    6.68    0.81
   4 -24  -2   28.59    1.17
   4 -24  -2   29.03    1.10
   4  24  -2   26.10    1.16
  -4  24   1    0.67    0.57
   4 -24  -1    0.31    0.52
   4 -24  -1    0.53    0.72
   4  24  -1    0.61    0.59
   4  24   0   28.97    1.05
   4 -24   0   28.65    1.03
  -4  24   0   27.88    1.09
   4  24   1   11.61    0.60
  -4  24  -1   12.05    0.76
  -4  24  -1   10.63    0.38
  -4  24  -1    9.91    0.67
  -4  24  -2    1.73    0.64
  -4 -24  -2    1.79    0.39
  -4  24  -2    1.68    0.53
  -4  24  -3    2.87    0.50
  -4 -24  -3    2.92    0.35
  -4  24  -4   26.27    1.21
  -4  24  -4   26.82    0.94
  -4  24  -5    1.69    0.81
  -4  24  -5    0.78    0.38
  -4  24  -6    7.10    0.91
  -4  24  -7    0.30    0.91
  -4  24  -8    1.61    0.98
   4  24   8    0.94    0.67
  -4  25   8    9.29    0.84
   4  25  -7    3.24    1.03
   4 -25  -7    2.60    0.68
  -4  25   6   -0.31    0.69
   4 -25  -6   -0.04    0.63
   4  25  -6    1.35    0.96
   4 -25  -5   14.13    0.82
   4  25  -5   11.97    1.07
  -4  25   5   14.26    0.87
   4 -25  -4    0.20    0.59
  -4  25   4   -0.40    0.62
   4  25  -4   -0.11    0.81
   4 -25  -3    0.43    0.64
  -4  25   3   -0.49    0.60
   4 -25  -3    0.46    0.64
   4  25  -3   -0.31    0.76
   4 -25  -2    0.32    0.57
   4 -25  -2    0.95    0.69
   4  25  -2   -0.02    0.67
   4 -25  -1   21.15    1.11
   4  25  -1   21.86    0.99
   4 -25  -1   22.43    0.93
  -4  25   1   22.55    0.97
   4  25   0   12.90    0.72
  -4  25   0   11.81    0.74
  -4  25  -1   13.14    0.74
  -4  25  -1   13.04    0.44
   4  25   1   13.92    0.66
  -4  25  -1   12.93    0.81
  -4  25  -2   15.17    0.76
  -4  25  -2   14.56    0.88
  -4  25  -3    2.83    0.50
  -4 -25  -3    3.01    0.38
  -4  25  -4    2.03    0.78
  -4  25  -4    2.30    0.45
  -4  25  -5    1.16    0.78
  -4  25  -5    1.06    0.40
  -4  25  -6   20.61    1.19
  -4  25  -7    1.24    0.92
  -4  25  -8    5.80    1.05
   4  25   8    4.96    0.74
  -4  26   8    1.35    0.73
   4  26  -7    3.30    1.06
   4 -26  -7    4.35    0.71
  -4  26   6    1.17    0.70
   4 -26  -6    1.85    0.65
   4  26  -6    1.98    0.99
  -4  26   5    0.35    0.67
   4 -26  -5    1.59    0.62
   4  26  -5    0.32    0.91
  -4  26   4    1.07    0.64
   4 -26  -4    2.35    0.62
   4  26  -4    2.24    0.84
  -4  26   3    4.54    0.71
   4 -26  -3    5.44    0.70
   4  26  -3    5.45    0.81
   4 -26  -2   16.29    0.96
  -4  26   2   15.85    0.89
   4  26  -2   17.71    0.94
  -4  26   1    0.96    0.59
   4 -26  -1    0.34    0.76
   4  26  -1    0.06    0.61
   4  26   0    4.50    0.59
  -4  26   0    4.29    0.62
  -4  26  -1    0.42    0.62
   4  26   1    0.71    0.46
  -4  26  -1    0.10    0.19
  -4  26  -1    0.05    0.55
  -4  26  -2    3.43    0.57
  -4  26  -2    4.97    0.73
  -4  26  -3   24.03    0.92
  -4 -26  -3   21.81    0.78
  -4  26  -4    0.11    0.44
  -4  26  -4    1.22    0.76
  -4  26  -5   10.08    0.97
  -4  26  -6    2.45    0.91
  -4  26  -7    2.24    0.98
   4  26   8    0.82    0.72
  -4  27   8    0.90    0.74
   4  27  -7    4.34    1.12
   4  27  -6    0.69    1.01
   4 -27  -6    1.02    0.65
  -4  27   6   -0.28    0.71
  -4  27   5    3.21    0.70
   4 -27  -5    3.73    0.66
   4  27  -5    4.05    0.97
  -4  27   4    3.06    0.69
   4 -27  -4    1.77    0.64
   4  27  -4    1.84    0.86
  -4  27   3   -0.11    0.65
   4 -27  -3    0.42    0.68
   4  27  -3   -0.98    0.77
  -4  27   2    4.72    0.66
   4 -27  -2    3.47    0.75
   4  27  -2    4.30    0.73
  -4  27   1    9.11    0.74
   4 -27  -1    8.90    0.89
   4  27  -1   11.48    0.77
   4  27   0   43.95    1.44
  -4  27   0   45.50    1.53
   4  27   0   44.47    1.48
   4  27   1    0.03    0.46
  -4  27  -1   -0.22    0.19
  -4  27  -1    0.72    0.57
  -4  27  -2   -0.16    0.56
  -4  27  -2   -0.63    0.72
  -4 -27  -3   23.35    0.84
  -4  27  -3   25.95    0.98
  -4  27  -4   10.22    0.62
  -4  27  -5    0.40    0.84
  -4  27  -6    0.94    0.89
  -4  27  -7    2.81    0.97
   4  27   8    3.01    0.76
  -4  28   8    2.23    0.77
   4  28  -7    1.73    1.08
   4  28  -6    1.39    1.00
   4 -28  -6    0.68    0.66
  -4  28   6    0.85    0.74
  -4  28   5    0.10    0.71
   4 -28  -5    0.77    0.63
   4  28  -5    0.53    0.90
  -4  28   4    8.89    0.79
   4 -28  -4    9.43    0.77
   4  28  -4    9.59    0.96
   4 -28  -3    6.19    0.75
   4  28  -3    4.46    0.82
   4  28  -2    0.72    0.45
  -4  28   2    0.32    0.61
   4 -28  -2    0.30    0.73
   4  28  -2    0.19    0.72
   4  28  -1    0.08    0.48
  -4  28   1   -0.13    0.65
   4 -28  -1    0.33    0.80
   4  28  -1    0.42    0.65
  -4  28   0    0.23    0.61
   4  28   0   -0.45    0.56
  -4  28  -1   14.15    0.81
   4  28   1   14.52    0.71
  -4  28  -2    2.96    0.58
  -4  28  -2    2.46    0.69
  -4  28  -3   11.25    0.69
  -4  28  -3   10.08    0.90
  -4  28  -4   19.55    0.83
  -4  28  -5    6.64    0.93
  -4  28  -6   -0.63    0.90
  -4  28  -7    9.52    1.06
   4  28   8    6.26    0.81
   4  29  -6    1.47    1.00
   4 -29  -6    2.47    0.69
  -4  29   6    2.09    0.78
   4 -29  -5    3.06    0.68
   4  29  -5    2.99    0.93
  -4  29   5    1.60    0.74
   4 -29  -4   -0.02    0.68
   4  29  -4    0.62    0.84
  -4  29   4    0.30    0.68
   4 -29  -3   10.40    0.83
   4  29  -3    9.80    0.93
   4 -29  -2    0.21    0.76
   4  29  -2    0.17    0.72
  -4  29   2   -0.37    0.65
   4  29  -2    0.06    0.46
   4 -29  -1    4.39    0.88
  -4  29   1    4.65    0.69
   4  29  -1    5.24    0.56
   4  29  -1    5.53    0.71
  -4  29   0    7.28    0.73
   4  29   0    7.98    0.67
  -4  29  -1   46.77    1.53
   4  29   1   41.88    1.41
  -4  29  -2    2.24    0.60
  -4  29  -2    2.32    0.72
  -4  29  -3    8.43    0.67
  -4  29  -3   11.57    0.87
  -4  29  -5    4.92    0.90
  -4  29  -6   -0.58    0.96
   4  30  -6    0.37    0.98
   4 -30  -6   -0.19    0.67
  -4  30   6   -0.11    0.76
  -4  30   5    0.29    0.75
   4 -30  -5    0.22    0.66
   4  30  -5    1.55    0.92
  -4  30   4   -0.28    0.72
   4 -30  -4    0.50    0.69
   4  30  -4   -0.06    0.86
   4 -30  -3    2.47    0.72
   4  30  -3    2.75    0.82
  -4  30   2    2.87    0.72
   4 -30  -2    3.92    0.80
   4  30  -2    3.25    0.76
   4 -30  -1   14.78    1.07
   4  30  -1   15.57    0.88
  -4  30   1   15.18    0.90
  -4  30   0    0.75    0.65
   4  30   0    0.91    0.58
  -4  30  -1    7.19    0.73
   4  30   1    7.34    0.60
  -4  30  -2   16.31    0.86
  -4  30  -2   15.46    0.99
  -4  30  -3    0.37    0.57
  -4  30  -3    0.03    0.78
  -4  30  -5    4.72    0.95
  -4  30  -6    2.12    0.94
  -4  31   6    1.56    0.81
   4  31  -6    0.30    1.00
  -4  31   5   -0.22    0.79
   4 -31  -5    1.23    0.70
   4  31  -5    0.49    0.94
  -4  31   4    4.91    0.81
   4 -31  -4    6.18    0.77
   4  31  -4    3.72    0.92
   4 -31  -3   -0.62    0.71
   4  31  -3    0.06    0.83
  -4  31   2    0.15    0.68
   4 -31  -2    0.41    0.78
   4  31  -2    0.88    0.75
  -4  31   1   -0.14    0.67
   4 -31  -1   -0.18    0.83
   4  31  -1    0.60    0.67
  -4  31   0    0.16    0.66
   4  31   0    0.44    0.60
  -4  31  -1    1.55    0.66
   4  31   1    1.51    0.52
  -4  31  -2    9.07    0.75
  -4  31  -2    8.64    0.87
  -4  31  -3    9.77    0.73
  -4  31  -3    9.72    0.93
  -4  31  -6    0.42    0.93
  -4  32   6   -0.57    0.80
  -4  32   5    0.84    0.77
   4 -32  -5    0.87    0.68
   4  32  -5   -0.28    0.95
  -4  32   4   -0.81    0.77
   4 -32  -4    1.25    0.73
   4  32  -4    0.86    0.90
   4 -32  -3    3.11    0.78
   4  32  -3    1.19    0.85
  -4  32   2   -0.03    0.72
   4 -32  -2   -0.53    0.81
   4  32  -2    1.00    0.77
  -4  32   1   12.42    0.87
   4 -32  -1   12.00    1.06
   4  32  -1   12.36    0.86
  -4  32   0    2.12    0.69
   4  32   0    1.87    0.61
  -4  32  -1    0.34    0.64
   4  32   1    1.63    0.53
  -4  32  -2    0.81    0.64
  -4  32  -2    0.61    0.75
  -4  32  -3   -0.28    0.61
  -4  32  -3    0.39    0.81
  -4  32  -4    2.23    0.91
  -4  33   5    4.35    0.82
   4 -33  -5    3.27    0.73
   4  33  -5    3.97    1.06
  -4  33   4   14.57    1.01
   4 -33  -4   14.17    0.94
   4  33  -4   13.25    1.12
   4 -33  -3    0.99    0.76
   4  33  -3    0.12    0.84
  -4  33   2    3.63    0.77
   4 -33  -2    2.92    0.84
   4  33  -2    3.22    0.82
  -4  33   1    3.61    0.75
   4 -33  -1    1.24    0.91
   4  33  -1    1.70    0.71
  -4  33   0   -0.29    0.70
   4  33   0   -0.08    0.60
  -4  33  -1    1.02    0.69
   4  33   1   -0.28    0.53
  -4  33  -2    0.02    0.65
  -4  33  -2    0.28    0.76
  -4  33  -3   -0.56    0.64
  -4  33  -3    0.94    0.84
  -4  33  -4   -0.51    0.86
  -4  34   5    1.20    0.82
   4 -34  -5    1.63    0.73
   4  34  -5    2.17    1.03
  -4  34   4    0.17    0.78
   4 -34  -4    0.93    0.76
   4  34  -4   -1.25    0.93
   4 -34  -3    1.57    0.80
   4  34  -3    0.97    0.86
  -4  34   2    1.96    0.77
   4 -34  -2    3.08    0.88
   4  34  -2    2.91    0.81
  -4  34   1    0.16    0.73
   4 -34  -1    0.78    0.94
   4  34  -1   -0.31    0.71
  -4  34   0    0.08    0.71
   4  34   0    0.44    0.62
  -4  34  -1    0.02    0.70
   4  34   1    0.41    0.55
  -4  34  -2    2.35    0.70
  -4  34  -2    1.45    0.82
  -4  34  -3    0.64    0.66
  -4  34  -3    0.56    0.83
  -4  34  -4    0.72    0.88
  -4  35   4    1.81    0.83
   4 -35  -4    1.00    0.75
   4  35  -4    1.33    0.95
   4 -35  -3   10.08    0.92
   4  35  -3    9.60    0.99
  -4  35   2    1.63    0.79
   4 -35  -2    2.41    0.88
   4  35  -2    1.87    0.82
  -4  35   1    9.63    0.88
   4 -35  -1    8.71    1.05
   4  35  -1    9.03    0.84
  -4  35   0    3.02    0.77
   4  35   0    1.78    0.66
  -4  35  -1    0.62    0.73
  -4  35  -2    3.10    0.73
  -4  35  -3    1.12    0.68
  -4  35  -3    2.99    0.91
  -4  35  -4    2.57    0.93
   4 -36  -4    0.18    0.77
   4  36  -4    1.20    0.95
   4 -36  -3   -0.66    0.80
   4  36  -3    0.47    0.87
  -4  36   2    0.68    0.80
   4 -36  -2    0.39    0.88
   4  36  -2    0.36    0.81
  -4  36   1    0.06    0.76
   4 -36  -1    0.24    0.95
   4  36  -1    0.54    0.73
  -4  36   0   -0.21    0.74
   4  36   0    0.12    0.65
  -4  36  -1    0.03    0.73
  -4  36  -2    4.89    0.76
  -4  36  -3   -0.72    0.70
  -4  36  -3    1.06    0.85
   4 -37  -4    3.91    0.81
   4  37  -4    5.91    1.02
   4 -37  -3    1.18    0.84
   4  37  -3    1.20    0.91
  -4  37   2   32.80    1.40
   4 -37  -2   30.86    1.45
   4  37  -2   32.31    1.41
  -4  37   1    3.72    0.83
   4 -37  -1    4.00    1.01
   4  37  -1    3.29    0.77
  -4  37   0    1.85    0.79
   4  37   0    2.05    0.68
  -4  37  -1    0.76    0.75
  -4  37  -2    0.40    0.74
  -4  37  -3    0.49    0.70
  -4  37  -3    2.18    0.88
   4 -38  -3    1.05    0.83
   4  38  -3   -0.96    0.89
  -4  38   2    6.30    0.90
   4 -38  -2    7.52    1.00
   4  38  -2    7.33    0.93
  -4  38   1    3.06    0.84
   4 -38  -1    2.45    1.01
   4  38  -1    1.40    0.77
  -4  38   0   14.47    1.00
  -4  38  -1    5.20    0.84
  -4  38  -2    1.93    0.78
   4 -39  -3    9.41    0.98
   4  39  -3   11.16    1.05
   4 -39  -2    1.50    0.92
   4  39  -2    2.67    0.89
  -4  39   1   -0.77    0.86
   4 -39  -1   -0.25    1.00
   4  39  -1    1.60    0.78
  -4  39   0    1.20    0.81
   4 -39   0   -1.55    1.10
  -4  39  -1    0.82    0.80
  -4  39  -2    3.18    0.80
   4 -40  -3    4.96    0.90
   4 -40  -2    1.48    0.92
   4  40  -2    2.88    0.87
   4 -40  -1    7.56    1.11
   4  40  -1    7.62    0.87
   4 -40   0    4.45    1.13
  -4  40  -1    3.67    0.85
  -4  40  -2   38.75    1.52
   4 -41  -2    1.97    0.95
   4  41  -2    0.41    0.85
   4 -41  -1    7.89    1.11
  -4  41  -2   11.92    0.97
  -5   0  10    1.03    0.72
   5   0 -10   -0.43    0.92
   5   0  -9    0.48    0.86
   5   0  -8   10.75    0.89
   5   0  -8   10.06    0.69
   5   0  -7    0.48    0.70
   5   0  -7    0.64    0.51
   5   0  -6  100.42    2.93
   5   0  -6   97.98    2.77
   5   0  -5    0.38    0.52
   5   0  -5    0.29    0.31
  -5   0   4    4.16    0.41
   5   0  -4    3.81    0.46
   5   0  -4    3.69    0.34
   5   0  -3    0.19    0.30
  -5   0   3    0.41    0.34
   5   0  -2   10.62    0.50
  -5   0   2   12.40    0.51
   5   0  -2   10.37    0.51
   5   0  -1    0.13    0.34
  -5   0   1    0.10    0.33
  -5   0   1    0.08    0.32
   5   0  -1   -0.07    0.34
   5   0   0   12.86    0.51
  -5   0   0   13.17    0.52
   5   0   0   12.94    0.50
   5   0   1    0.03    0.23
   5   0   2  112.74    3.11
   5   0   3    0.22    0.29
  -5   0  -3   -0.15    0.26
  -5   0  -4  165.08    4.49
   5   0   4  161.78    4.49
  -5   0  -5   -0.06    0.36
   5   0   5   -0.71    0.32
   5   0   6  373.35   10.19
   5   0   6  375.21   10.18
  -5   0  -6  374.19   10.21
  -5   0  -7    0.04    0.47
   5   0   7    0.41    0.42
  -5   0  -8    3.56    0.55
  -5  -1  10    0.92    0.71
   5  -1 -10    0.29    0.94
   5   1 -10    0.64    0.93
   5  -1  -9    7.11    0.94
   5   1  -9    7.39    0.94
   5  -1  -8    2.32    0.77
   5   1  -8    1.90    0.78
   5  -1  -8    2.04    0.60
   5   1  -8    2.79    0.56
   5  -1  -7   83.00    2.42
   5   1  -7   82.77    2.44
   5  -1  -7   75.07    2.29
   5   1  -7   73.09    2.27
   5   1  -6   20.32    0.96
   5  -1  -6   20.99    0.95
   5   1  -6   21.01    0.72
   5  -1  -6   20.79    0.83
   5  -1  -5    0.28    0.52
   5   1  -5   -0.22    0.48
   5   1  -5   -0.08    0.30
   5  -1  -5    0.31    0.31
  -5  -1   4   12.11    0.58
   5   1  -4   11.95    0.50
   5  -1  -4   12.41    0.61
   5   1  -4   12.17    0.62
  -5  -1   3    0.20    0.36
   5  -1  -3   -0.02    0.30
   5   1  -3    0.08    0.31
  -5  -1   2    4.34    0.38
  -5   1   2    4.13    0.39
   5   1  -2    4.20    0.37
   5  -1  -2    4.40    0.36
   5   1  -2    4.66    0.43
  -5  -1   1    3.03    0.35
  -5   1   1    2.16    0.37
   5  -1  -1    2.75    0.34
   5   1  -1    2.73    0.37
   5  -1  -1    2.58    0.33
   5  -1  -1    3.01    0.37
  -5   1   1    2.11    0.32
   5   1   0   82.40    2.28
   5   1   0   81.46    2.27
  -5  -1   0   80.62    2.27
  -5   1   0   79.15    2.29
   5  -1   0   82.22    2.29
   5  -1   0   82.20    2.27
   5  -1   1   20.67    0.68
   5   1   1   21.26    0.66
   5   1   2   16.50    0.57
   5   1   2   17.17    0.58
   5  -1   2   16.72    0.61
   5   1   3   99.31    2.75
   5  -1   3   98.78    2.77
  -5   1  -3   96.49    2.76
  -5  -1  -3  101.24    2.74
  -5  -1  -4   25.25    0.79
  -5   1  -4   25.24    0.83
   5   1   4   23.96    0.78
   5  -1   4   24.74    0.81
  -5   1  -5    1.82    0.41
  -5  -1  -5    2.08    0.36
   5   1   5    2.48    0.31
   5  -1   5    1.10    0.34
   5  -1   6   24.96    0.81
   5   1   6   27.62    0.94
   5  -1   6   28.07    0.92
   5  -1   6   26.97    0.91
   5   1   6   29.17    0.88
  -5   1  -6   26.79    0.97
  -5  -1  -6   27.13    0.93
  -5   1  -7    8.69    0.62
   5   1   7    8.39    0.55
   5  -1   7    8.21    0.52
  -5  -1  -7    9.51    0.58
  -5   1  -8    2.06    0.56
  -5  -1  -8    2.06    0.52
   5  -2 -10    8.61    1.03
   5   2 -10    9.09    1.06
  -5  -2  10    8.09    0.82
  -5  -2   9    9.65    0.78
   5  -2  -9    8.62    0.95
   5   2  -9   12.32    1.02
   5  -2  -8    0.84    0.74
   5   2  -8    0.27    0.77
   5  -2  -8    0.81    0.58
   5   2  -8    0.97    0.52
   5   2  -7    1.01    0.49
   5  -2  -7    1.10    0.54
   5   2  -7    1.19    0.71
   5  -2  -7    1.66    0.67
   5   2  -6  134.92    3.77
   5  -2  -6  130.13    3.74
   5   2  -6  130.37    3.59
   5  -2  -6  124.95    3.67
   5   2  -5    1.39    0.54
   5  -2  -5    0.56    0.49
   5  -2  -5    1.11    0.34
  -5  -2   5    1.22    0.43
   5  -2  -4  137.40    3.85
  -5  -2   4  139.33    3.89
   5   2  -4  138.87    3.93
   5  -2  -4  144.30    3.92
   5   2  -4  138.02    3.84
  -5  -2   3    0.83    0.35
   5  -2  -3    0.41    0.31
   5   2  -3    0.14    0.30
  -5  -2   2   11.19    0.49
  -5  -2   2    9.49    0.48
   5   2  -2   10.66    0.53
   5  -2  -2    9.80    0.47
   5  -2  -1    9.48    0.47
  -5   2   1    9.77    0.49
   5  -2  -1    9.69    0.46
  -5  -2   1    9.88    0.45
   5   2  -1    8.85    0.46
  -5   2   1    9.56    0.46
   5  -2  -1    9.39    0.43
   5  -2   0  192.77    5.42
  -5  -2   0  196.73    5.40
   5  -2   0  201.62    5.42
   5   2   0  200.74    5.40
  -5   2   0  198.60    5.43
   5  -2   0  198.11    5.41
   5  -2   1    3.93    0.35
   5   2   1    3.43    0.25
   5  -2   1    3.96    0.34
   5  -2   1    3.40    0.29
   5   2   2   97.88    2.69
   5  -2   2   98.38    2.73
   5   2   2   97.15    2.69
   5   2   3  154.69    4.25
   5  -2   3  156.80    4.29
  -5   2  -3  155.73    4.28
   5   2   4    9.34    0.37
   5  -2   4    7.46    0.43
  -5   2  -4    7.88    0.47
  -5  -2  -4    8.58    0.39
   5  -2   5   12.21    0.46
   5  -2   5   11.01    0.55
   5   2   5   13.05    0.48
  -5   2  -5   13.36    0.61
  -5  -2  -5   12.06    0.52
   5  -2   6    8.64    0.37
  -5   2  -6    9.30    0.59
   5   2   6    9.38    0.55
   5  -2   6    9.44    0.50
   5   2   6    9.05    0.45
  -5  -2  -6    8.79    0.50
  -5  -2  -7    1.73    0.45
  -5   2  -7    1.58    0.54
   5  -2   7    0.98    0.40
   5   2   7    2.67    0.48
  -5   2  -8   17.28    0.85
   5   3 -10    0.07    0.97
   5  -3 -10    0.74    0.92
  -5  -3  10    1.90    0.70
   5  -3  -9    2.01    0.65
  -5  -3   9    1.26    0.63
   5  -3  -9    0.86    0.83
   5   3  -9    0.62    0.87
  -5  -3   8    1.29    0.58
   5  -3  -8    2.95    0.63
   5   3  -8    2.46    0.53
   5   3  -8    2.31    0.84
   5  -3  -8    2.38    0.75
   5  -3  -7   29.84    1.18
   5   3  -7   32.67    1.25
   5   3  -7   28.16    1.02
   5  -3  -7   28.23    1.08
  -5  -3   7   28.41    1.09
   5   3  -6   19.48    0.95
   5  -3  -6   16.17    0.88
   5  -3  -6   18.30    0.81
   5   3  -6   17.99    0.65
  -5  -3   6   20.02    0.81
   5  -3  -5    0.76    0.49
   5   3  -5    1.96    0.58
  -5  -3   5    1.37    0.43
   5  -3  -4   14.81    0.56
  -5  -3   4   14.14    0.60
   5  -3  -4   13.18    0.66
   5   3  -4   14.27    0.55
   5  -3  -3   48.11    1.45
  -5  -3   3   47.25    1.43
   5   3  -3   47.28    1.39
  -5  -3   2    7.34    0.44
  -5   3   2    7.12    0.42
   5   3  -2    7.17    0.39
   5  -3  -2    6.94    0.41
  -5  -3   2    6.80    0.43
   5   3  -2    6.53    0.48
   5  -3  -1    0.24    0.37
  -5   3   1    0.59    0.36
   5   3  -1    0.56    0.35
  -5  -3   1    0.54    0.31
   5  -3  -1    0.44    0.34
  -5   3   1    0.42    0.32
   5  -3   0   89.60    2.55
   5   3   0   92.56    2.53
   5  -3   0   91.01    2.56
  -5   3   0   88.77    2.56
  -5  -3   0   92.52    2.52
   5  -3   0   90.64    2.53
   5  -3   1    3.19    0.34
   5   3   1    3.19    0.23
   5  -3   1    2.86    0.37
  -5  -3  -1    3.34    0.29
   5  -3   1    3.05    0.32
   5   3   2    8.17    0.31
   5  -3   2    6.59    0.35
   5  -3   2    7.41    0.41
   5   3   2    7.16    0.33
   5  -3   3   26.95    0.80
   5   3   3   25.32    0.77
   5  -3   3   24.31    0.85
  -5   3  -3   25.50    0.85
   5  -3   4   47.57    1.33
   5   3   4   46.38    1.31
   5  -3   4   45.42    1.39
  -5  -3  -4   45.76    1.32
  -5   3  -4   45.23    1.40
   5  -3   5    0.37    0.24
  -5   3  -5    0.27    0.43
  -5  -3  -5    0.22    0.29
   5   3   5    1.75    0.26
   5  -3   5    1.68    0.36
   5  -3   6   13.25    0.46
   5   3   6   14.52    0.66
   5  -3   6   13.22    0.58
   5   3   6   14.35    0.53
  -5   3  -6   14.48    0.71
  -5  -3  -6   13.96    0.59
  -5   3  -7    1.15    0.55
  -5  -3  -7    0.91    0.43
   5  -3   7    0.71    0.38
   5   3   7    1.46    0.48
  -5   3  -8    2.11    0.60
   5   4 -10    0.73    0.97
   5  -4 -10    2.10    0.92
  -5  -4  10    0.90    0.70
   5  -4  -9    1.89    0.67
  -5  -4   9    0.54    0.64
   5  -4  -9    0.51    0.84
   5   4  -9    1.70    0.90
   5   4  -8   28.91    1.27
   5  -4  -8   26.28    1.19
  -5  -4   8   25.41    1.05
   5  -4  -8   25.95    1.08
   5   4  -8   25.54    0.97
  -5  -4   7    6.19    0.60
   5  -4  -7    5.63    0.71
   5   4  -7    4.78    0.76
   5  -4  -7    5.41    0.59
   5   4  -7    4.49    0.50
  -5  -4   6    0.89    0.49
   5  -4  -6    1.31    0.56
   5   4  -6    0.70    0.62
   5   4  -6    0.92    0.31
   5  -4  -6   -0.01    0.49
   5   4  -5    5.04    0.58
   5  -4  -5    4.62    0.53
   5   4  -5    4.65    0.34
  -5  -4   5    5.04    0.48
   5  -4  -4   24.96    0.91
  -5  -4   4   23.88    0.86
   5  -4  -4   23.45    0.80
  -5   4   4   24.31    0.84
   5   4  -4   23.80    0.78
   5  -4  -3   47.07    1.43
   5  -4  -3   46.86    1.39
  -5   4   3   46.40    1.40
  -5  -4   3   46.37    1.41
  -5  -4   2    2.31    0.35
   5   4  -2    1.98    0.38
   5   4  -2    2.38    0.32
   5  -4  -2    2.77    0.35
  -5   4   2    2.08    0.36
  -5   4   2    1.96    0.37
  -5  -4   2    2.01    0.36
   5   4  -1   47.82    1.36
  -5   4   1   45.89    1.38
  -5  -4   1   45.24    1.34
   5  -4  -1   45.11    1.37
   5   4  -1   46.17    1.35
  -5   4   1   44.85    1.35
   5  -4   0    1.80    0.36
  -5  -4   0    2.25    0.27
   5   4   0    2.33    0.30
   5  -4   0    2.12    0.33
   5  -4   0    2.11    0.28
   5   4   1   35.31    1.03
   5  -4   1   36.02    1.13
  -5  -4  -1   36.82    1.04
   5  -4   1   36.52    1.10
   5  -4   1   35.65    1.09
   5  -4   1   36.13    1.06
   5   4   2    0.92    0.17
   5   4   2    0.93    0.21
   5  -4   2    0.56    0.32
   5  -4   2    1.25    0.25
   5  -4   3   90.11    2.45
   5   4   3   87.62    2.40
   5   4   3   85.87    2.41
   5  -4   3   90.07    2.50
  -5   4  -3   90.08    2.49
   5  -4   4    3.98    0.29
   5   4   4    2.76    0.21
   5  -4   4    3.05    0.39
  -5   4  -4    4.34    0.44
  -5  -4  -4    3.74    0.23
  -5   4  -5    2.00    0.46
  -5  -4  -5    1.55    0.28
   5   4   5    1.37    0.24
   5  -4   5    1.55    0.24
   5   4   6    0.49    0.27
  -5   4  -6    0.21    0.52
  -5  -4  -6    0.37    0.33
   5  -4   6    0.29    0.33
   5   4   6    0.84    0.47
  -5   4  -7    2.61    0.59
  -5  -4  -7    1.74    0.39
   5  -4   7    1.45    0.36
   5   4   7    2.26    0.50
  -5   4  -8    0.79    0.61
  -5  -5  10    0.37    0.67
   5   5 -10   -0.46    0.96
   5  -5 -10    0.35    0.91
  -5  -5   9   13.04    0.85
   5  -5  -9   13.78    0.86
   5  -5  -9   14.50    1.01
   5   5  -9   13.95    1.09
   5  -5  -8   19.10    1.03
   5   5  -8   20.26    1.10
  -5  -5   8   19.55    0.90
   5  -5  -8   19.32    0.91
   5   5  -8   18.57    0.80
   5  -5  -7   28.77    1.12
   5   5  -7   28.14    1.21
  -5  -5   7   26.46    1.02
   5   5  -7   24.87    0.93
   5  -5  -7   24.57    1.03
  -5  -5   6    2.32    0.50
   5   5  -6    2.71    0.33
   5  -5  -6    1.77    0.52
   5  -5  -6    2.65    0.60
   5   5  -6    3.36    0.68
  -5  -5   5   35.66    1.18
   5  -5  -5   35.47    1.21
   5   5  -5   34.78    1.27
   5   5  -5   35.13    1.08
  -5   5   5   36.57    1.15
   5  -5  -4   23.19    0.87
  -5  -5   4   23.69    0.83
  -5   5   4   23.41    0.83
   5   5  -4   23.80    0.77
   5  -5  -3   38.69    1.17
   5  -5  -3   39.69    1.21
  -5  -5   3   39.53    1.19
   5   5  -3   36.02    1.24
  -5   5   3   37.29    1.19
  -5  -5   2   -0.24    0.35
   5   5  -2    0.05    0.41
  -5   5   2    0.19    0.36
   5   5  -2    0.27    0.29
  -5   5   2    0.03    0.33
  -5  -5   2   -0.11    0.35
   5   5  -1   12.34    0.53
  -5  -5   1   12.69    0.51
  -5   5   1   12.87    0.60
  -5   5   1   12.23    0.51
   5   5  -1   13.21    0.52
   5  -5   0    5.55    0.43
  -5  -5   0    5.75    0.32
   5  -5   0    5.58    0.33
   5   5   0    4.94    0.34
  -5   5   0    5.51    0.39
   5  -5   0    5.73    0.38
  -5  -5  -1    1.10    0.22
   5  -5   1    0.98    0.36
   5   5   1    0.68    0.21
   5  -5   1    0.99    0.31
   5  -5   1    0.77    0.24
   5   5   2   78.14    2.20
  -5   5  -2   82.73    2.30
   5  -5   2   82.02    2.26
   5  -5   2   81.07    2.30
   5   5   2   83.21    2.21
   5   5   3    0.34    0.12
   5  -5   3   -0.02    0.25
   5   5   3    1.09    0.13
   5  -5   3    0.61    0.34
  -5   5  -3    0.19    0.38
   5  -5   4   40.42    1.13
  -5   5  -4   38.71    1.24
   5   5   4   37.86    1.08
   5  -5   4   41.33    1.24
   5   5   5    9.40    0.36
  -5  -5  -5    9.81    0.39
  -5   5  -5    9.95    0.61
   5   5   6   35.09    0.98
   5  -5   6   30.92    0.94
   5   5   6   37.42    1.14
   5  -5   6   33.20    1.02
  -5  -5  -6   34.27    1.02
  -5   5  -6   35.72    1.19
  -5   5  -7    6.39    0.66
  -5  -5  -7    4.87    0.41
   5   5   7    5.99    0.56
   5  -5   7    4.96    0.39
  -5   5  -8    5.59    0.72
  -5   5  -9    3.40    0.74
  -5  -6  10    0.39    0.68
   5   6 -10    1.77    0.99
   5  -6 -10    1.12    0.91
  -5  -6   9    0.63    0.64
   5   6  -9    0.52    0.92
   5  -6  -9    0.86    0.83
  -5  -6   8    1.22    0.56
   5  -6  -8    0.97    0.63
   5  -6  -8   -0.02    0.70
   5   6  -8    1.16    0.80
   5   6  -7   15.62    1.00
   5  -6  -7   16.09    0.88
  -5  -6   7   15.50    0.77
   5   6  -7   15.56    0.69
   5  -6  -7   14.24    0.81
  -5  -6   6    3.80    0.52
  -5   6   6    4.22    0.48
   5  -6  -6    3.57    0.56
   5  -6  -6    4.07    0.60
   5   6  -6    3.56    0.71
   5  -6  -5   13.32    0.69
   5   6  -5   13.80    0.80
  -5   6   5   13.43    0.63
   5   6  -5   13.55    0.53
  -5  -6   5   14.11    0.64
   5   6  -4    5.04    0.36
  -5  -6   4    5.76    0.44
  -5   6   4    5.51    0.45
   5  -6  -4    5.26    0.51
   5  -6  -3    0.90    0.33
   5  -6  -3    1.18    0.38
   5   6  -3    1.34    0.45
  -5  -6   3    1.38    0.35
  -5   6   3    1.73    0.38
   5  -6  -2  167.97    4.63
  -5  -6   2  166.29    4.63
   5   6  -2  166.90    4.61
   5   6  -2  170.02    4.65
  -5   6   2  169.43    4.65
   5   6  -1  253.44    6.94
  -5  -6   1  252.02    6.92
  -5   6   1  255.13    6.93
   5   6  -1  256.18    6.93
   5  -6   0   41.49    1.23
  -5  -6   0   38.29    1.14
   5  -6   0   41.23    1.15
   5   6   0   37.59    1.15
   5  -6   0   39.67    1.18
  -5   6   0   39.75    1.21
  -5   6   0   38.62    1.16
  -5  -6  -1   11.86    0.42
   5   6   1   12.33    0.42
   5  -6   1   12.17    0.50
   5  -6   1   12.44    0.44
   5  -6   1   11.76    0.55
   5  -6   2   11.36    0.43
   5   6   2   10.77    0.33
   5   6   2   10.91    0.35
   5  -6   2   10.50    0.55
  -5   6  -2   11.12    0.53
  -5   6  -3   89.66    2.58
   5  -6   3   92.62    2.59
   5  -6   3   89.81    2.51
  -5   6  -4   10.92    0.60
   5  -6   4   11.11    0.43
   5  -6   4   11.61    0.59
   5   6   5   59.40    1.62
  -5  -6  -5   58.45    1.63
  -5   6  -5   62.21    1.81
   5  -6   5   56.67    1.64
   5   6   6   13.80    0.47
   5   6   6   14.50    0.69
   5  -6   6   13.13    0.53
  -5  -6  -6   13.92    0.51
  -5   6  -6   14.69    0.76
  -5   6  -7    0.93    0.58
  -5  -6  -7    0.94    0.34
   5   6   7    1.82    0.52
  -5   6  -8    7.25    0.74
  -5   6  -9    1.62    0.73
  -5  -7  10    4.32    0.71
   5   7 -10    4.44    1.04
   5  -7 -10    5.63    0.97
  -5  -7   9    5.09    0.66
   5   7  -9    3.30    0.95
   5  -7  -9    3.79    0.85
  -5  -7   8    1.41    0.57
   5  -7  -8    0.77    0.71
   5   7  -8    1.42    0.85
   5  -7  -8    0.37    0.64
  -5  -7   7    0.02    0.48
   5  -7  -7    0.02    0.64
   5   7  -7    0.81    0.74
   5  -7  -7    0.19    0.56
   5   7  -7    0.10    0.42
  -5   7   6    0.56    0.44
  -5  -7   6    0.24    0.47
   5  -7  -6    0.34    0.55
   5   7  -6    0.30    0.65
   5  -7  -6    0.21    0.54
  -5  -7   5    6.95    0.51
  -5   7   5    8.17    0.52
   5   7  -5    7.00    0.39
   5  -7  -5    8.19    0.59
   5   7  -5    7.32    0.69
   5  -7  -5    6.78    0.57
  -5  -7   4    0.19    0.38
  -5   7   4    0.21    0.39
   5  -7  -4    0.31    0.42
  -5   7   3    6.57    0.45
  -5  -7   3    6.89    0.44
   5  -7  -3    6.37    0.46
   5   7  -3    7.07    0.53
   5  -7  -2   62.02    1.81
  -5  -7   2   63.01    1.81
  -5   7   2   60.07    1.83
   5  -7  -2   60.12    1.84
   5   7  -2   64.08    1.80
   5   7  -2   64.91    1.85
  -5   7   2   63.23    1.83
  -5  -7   1  126.02    3.49
  -5   7   1  123.95    3.50
   5   7  -1  128.38    3.49
   5   7  -1  126.80    3.51
  -5  -7   0  110.08    3.07
   5  -7   0  114.84    3.15
   5   7   0  109.58    3.09
  -5   7   0  112.39    3.08
  -5   7   0  114.06    3.13
  -5  -7  -1   18.87    0.58
   5   7   1   18.77    0.59
  -5   7  -1   18.82    0.68
   5  -7   1   18.32    0.72
   5  -7   1   19.81    0.60
   5  -7   2   21.42    0.68
   5  -7   2   20.83    0.79
  -5   7  -2   20.56    0.77
   5  -7   3   55.36    1.67
  -5   7  -3   55.36    1.66
  -5   7  -4   49.28    1.55
   5  -7   4   50.50    1.43
   5   7   5    2.12    0.14
  -5   7  -5    2.70    0.53
   5  -7   5    2.42    0.24
   5   7   6    4.23    0.25
  -5  -7  -6    3.48    0.28
  -5   7  -6    4.37    0.60
   5   7   6    5.04    0.54
   5  -7   6    4.29    0.33
  -5   7  -7   10.29    0.76
   5   7   7    9.64    0.66
  -5   7  -8    4.92    0.74
  -5   7  -9    1.28    0.76
  -5  -8  10   -0.20    0.65
   5  -8 -10    0.73    0.91
   5   8 -10   -0.55    1.02
   5  -8  -9   19.64    1.10
   5   8  -9   17.99    1.22
  -5  -8   9   16.77    0.90
  -5  -8   8    8.24    0.67
   5  -8  -8    9.38    0.83
   5   8  -8    9.54    0.98
   5  -8  -8   10.10    0.76
  -5  -8   7    3.34    0.53
  -5   8   7    2.52    0.49
   5  -8  -7    3.35    0.65
   5   8  -7    2.99    0.78
   5   8  -7    2.77    0.44
   5  -8  -7    3.83    0.61
  -5   8   6   -0.29    0.46
   5   8  -6    0.06    0.28
  -5  -8   6    0.41    0.46
   5  -8  -6    0.82    0.57
   5   8  -6   -0.42    0.70
   5  -8  -6    0.20    0.53
   5  -8  -5    0.91    0.50
  -5  -8   5   -0.19    0.41
  -5   8   5   -0.50    0.44
   5   8  -5    0.25    0.28
   5  -8  -5   -0.37    0.49
  -5   8   4    0.36    0.40
  -5  -8   4   -0.29    0.34
   5  -8  -4    0.40    0.42
  -5   8   3    0.88    0.37
  -5  -8   3    0.45    0.34
   5  -8  -3    0.88    0.42
   5   8  -3    0.96    0.47
   5  -8  -2   22.18    0.77
   5  -8  -2   20.53    0.78
   5   8  -2   22.59    0.73
   5   8  -2   21.14    0.82
  -5  -8   2   21.66    0.76
  -5   8   2   22.43    0.80
  -5  -8   1  183.14    5.01
  -5   8   1  180.47    5.01
   5   8  -1  180.43    5.03
   5   8  -1  186.31    5.01
  -5   8   0    3.21    0.41
  -5   8   0    2.78    0.29
   5  -8   0    2.74    0.36
   5  -8   0    3.25    0.48
   5  -8   0    2.67    0.41
  -5  -8   0    2.94    0.29
   5   8   0    2.87    0.34
   5  -8   1   11.69    0.51
  -5  -8  -1   11.99    0.42
   5  -8   1   12.95    0.43
   5  -8   1   12.37    0.59
   5   8   1   12.31    0.44
  -5   8  -1   11.92    0.53
   5  -8   2    1.02    0.19
  -5   8  -2    0.13    0.39
   5  -8   2    0.27    0.43
   5  -8   2   -0.40    0.27
  -5   8  -3    0.89    0.43
   5  -8   3    1.40    0.45
   5  -8   3    1.69    0.25
   5  -8   4    1.60    0.26
  -5   8  -4    1.20    0.46
   5  -8   5    0.48    0.22
  -5   8  -5    0.45    0.52
   5   8   6   11.44    0.37
   5   8   6   14.18    0.69
   5  -8   6   13.37    0.45
  -5   8  -6   13.21    0.76
  -5   8  -7    1.40    0.65
  -5   8  -8   -0.89    0.70
  -5   8  -9    1.06    0.76
  -5  -9  10    2.29    0.67
   5  -9 -10    1.88    0.90
  -5  -9   9   -0.02    0.59
   5  -9  -9    1.52    0.81
   5   9  -9   -0.27    0.92
  -5  -9   8   -1.04    0.56
   5  -9  -8    0.91    0.67
   5  -9  -8   -0.14    0.70
   5   9  -8    0.31    0.87
  -5   9   7   15.60    0.73
  -5  -9   7   15.45    0.74
   5   9  -7   14.28    0.63
   5  -9  -7   16.03    0.85
   5  -9  -7   14.91    0.86
   5   9  -7   14.07    0.99
   5  -9  -6   19.72    0.86
   5   9  -6   19.64    1.01
   5  -9  -6   18.77    0.87
  -5   9   6   19.22    0.79
   5   9  -6   17.28    0.64
  -5  -9   6   19.42    0.79
   5  -9  -5    6.15    0.58
   5   9  -5    6.47    0.38
  -5  -9   5    5.93    0.48
  -5   9   5    6.76    0.52
   5  -9  -5    6.11    0.56
  -5   9   4    0.71    0.41
  -5  -9   4    0.55    0.36
   5  -9  -4    0.10    0.43
   5  -9  -3   56.17    1.72
   5   9  -3   59.92    1.77
  -5   9   3   56.06    1.71
   5  -9  -2    8.81    0.55
   5   9  -2    9.42    0.44
  -5   9   2    9.34    0.51
  -5  -9   2   10.35    0.49
   5   9  -2    9.17    0.55
  -5   9   1   63.81    1.89
   5   9  -1   67.46    1.92
  -5  -9   1   65.52    1.89
   5   9  -1   68.45    1.89
   5  -9   0   14.90    0.59
  -5  -9   0   13.88    0.52
   5  -9   0   14.75    0.68
  -5   9   0   14.59    0.52
   5  -9   0   14.39    0.63
   5   9   0   14.59    0.56
  -5   9   0   14.34    0.61
   5  -9   1   97.85    2.70
  -5  -9  -1   95.90    2.64
   5  -9   1   96.42    2.75
   5   9   1   96.30    2.66
  -5   9  -1   96.29    2.72
  -5   9  -2    3.69    0.34
  -5   9  -2    3.96    0.44
   5  -9   2    4.50    0.23
   5  -9   2    4.55    0.46
   5  -9   2    3.48    0.31
  -5   9  -3    9.79    0.57
   5  -9   3    9.62    0.40
  -5   9  -4   28.96    1.05
   5  -9   4   29.62    0.89
   5  -9   5   19.51    0.62
  -5   9  -5   21.78    0.89
  -5   9  -6    0.17    0.61
   5  -9   6    0.87    0.23
   5   9   6    0.77    0.51
  -5   9  -7    1.41    0.67
  -5   9  -8    0.31    0.71
  -5   9  -9    0.84    0.78
   5 -10 -10    1.44    0.91
  -5 -10   9   -0.17    0.58
   5  10  -9    1.38    0.98
   5 -10  -9    0.37    0.80
  -5  10   8    5.46    0.57
  -5 -10   8    5.75    0.61
   5 -10  -8    6.03    0.76
   5  10  -8    5.64    0.91
  -5 -10   7   40.65    1.38
   5 -10  -7   43.30    1.48
   5  10  -7   41.69    1.61
  -5  10   7   41.66    1.38
   5 -10  -7   43.50    1.47
  -5  10   6    0.49    0.48
  -5 -10   6    1.06    0.45
   5 -10  -6    0.68    0.55
   5  10  -6    1.89    0.69
   5 -10  -6    0.12    0.57
   5 -10  -5    4.70    0.56
   5 -10  -5    3.64    0.54
  -5  10   5    4.31    0.50
   5  10  -5    4.16    0.34
  -5 -10   5    4.35    0.46
   5 -10  -4   22.88    0.86
   5 -10  -4   21.73    0.86
  -5  10   4   21.70    0.83
  -5 -10   4   21.89    0.79
   5  10  -4   20.16    0.94
   5 -10  -3   26.83    0.98
   5  10  -3   28.91    1.03
  -5  10   3   28.54    0.98
   5 -10  -2   34.47    1.13
   5  10  -2   34.51    1.05
  -5  10   2   35.43    1.12
  -5 -10   2   32.58    1.07
   5  10  -2   33.95    1.14
  -5 -10   1    8.77    0.46
   5  10  -1    9.16    0.51
  -5  10   1    9.62    0.44
  -5  10   0    0.92    0.38
  -5  10   0    1.01    0.27
   5 -10   0    0.82    0.38
   5 -10   0    1.25    0.35
  -5 -10   0    0.84    0.27
   5  10   0    1.24    0.34
  -5  10  -1    3.71    0.38
   5 -10   1    2.75    0.43
   5 -10   1    3.09    0.35
  -5 -10  -1    3.31    0.23
   5  10   1    3.03    0.28
  -5  10  -2    7.65    0.42
  -5  10  -2    7.98    0.51
   5 -10   2    7.77    0.30
   5 -10   2    7.34    0.39
  -5  10  -3   48.77    1.54
   5 -10   3   50.19    1.43
  -5  10  -4   10.89    0.66
   5 -10   4   10.17    0.42
  -5  10  -5   26.47    1.05
  -5  10  -6    4.15    0.66
   5  10   6    3.77    0.55
   5 -10   6    3.88    0.23
  -5  10  -7    8.37    0.77
  -5  10  -8    1.12    0.72
  -5  10  -9    1.55    0.80
   5 -11 -10   -0.89    0.91
  -5 -11   9    1.76    0.60
   5  11  -9    1.02    0.95
   5 -11  -9    1.09    0.78
  -5  11   8    0.52    0.51
  -5 -11   8    0.94    0.54
   5 -11  -8    0.23    0.71
   5  11  -8    0.13    0.88
  -5  11   7   13.68    0.73
  -5 -11   7   12.80    0.69
   5 -11  -7   14.55    0.84
   5  11  -7   13.71    1.02
   5 -11  -7   14.06    0.83
  -5  11   6    3.18    0.52
  -5 -11   6    3.61    0.47
   5 -11  -6    3.23    0.60
   5 -11  -6    3.41    0.61
   5  11  -6    1.96    0.76
  -5  11   5   24.25    0.92
  -5 -11   5   24.82    0.88
   5 -11  -5   24.24    0.97
   5 -11  -5   22.84    0.95
   5 -11  -4   10.98    0.63
   5 -11  -4   10.40    0.60
   5  11  -4   10.33    0.71
  -5  11   4   11.25    0.60
   5 -11  -3    7.65    0.52
  -5  11   3    7.51    0.51
   5  11  -3    5.87    0.59
   5 -11  -2   44.92    1.42
   5  11  -2   45.11    1.44
  -5  11   2   46.37    1.42
   5  11  -2   46.03    1.35
   5  11  -1   43.18    1.37
  -5 -11   1   45.58    1.33
   5 -11   0    7.39    0.45
  -5  11   0    8.59    0.37
   5  11   0    7.34    0.42
  -5 -11   0    7.01    0.37
  -5  11   0    7.81    0.46
   5 -11   1    7.53    0.43
  -5 -11  -1    7.87    0.32
  -5  11  -1    7.66    0.45
   5  11   1    7.59    0.37
  -5  11  -2    0.77    0.32
   5 -11   2    0.68    0.17
  -5  11  -2    1.07    0.43
   5 -11   2    1.46    0.31
   5 -11   3    1.73    0.18
  -5  11  -3    1.87    0.47
   5 -11   3    1.39    0.25
  -5  11  -4    3.32    0.54
   5 -11   4    2.25    0.27
  -5  11  -5    2.28    0.60
  -5  11  -6    1.01    0.65
  -5  11  -7    0.30    0.70
  -5  11  -8    2.01    0.75
  -5  11  -9    5.30    0.87
   5 -12 -10    2.53    0.89
  -5 -12   9   -0.20    0.57
   5  12  -9    0.07    1.01
   5 -12  -9    2.35    0.80
  -5  12   8    0.02    0.52
  -5 -12   8    0.08    0.52
   5 -12  -8    1.68    0.72
   5  12  -8    0.58    0.87
  -5  12   7    2.11    0.53
  -5 -12   7    1.48    0.48
   5 -12  -7    1.78    0.63
   5  12  -7    0.90    0.81
   5 -12  -7   -0.02    0.64
   5 -12  -6    3.32    0.60
  -5  12   6    2.36    0.52
  -5 -12   6    2.07    0.46
   5 -12  -6    2.37    0.60
   5 -12  -5   -0.14    0.49
  -5  12   5    0.43    0.47
  -5 -12   5    0.04    0.41
   5 -12  -5   -0.30    0.56
  -5  12   4    0.14    0.45
   5 -12  -4    0.27    0.49
   5 -12  -4    0.81    0.46
   5  12  -4    0.23    0.60
   5 -12  -3    0.16    0.43
  -5  12   3    0.23    0.44
   5  12  -3    0.33    0.49
   5 -12  -2   11.81    0.63
   5  12  -2   11.12    0.50
  -5  12   2   12.43    0.61
   5  12  -2   11.71    0.65
   5  12  -1   11.77    0.58
  -5 -12   1   11.98    0.52
   5 -12  -1   11.90    0.64
  -5  12   0   35.51    1.03
  -5 -12   0   33.90    1.04
   5  12   0   34.56    1.08
  -5  12   0   33.91    1.10
  -5  12  -1   13.08    0.56
   5 -12   1   13.21    0.54
  -5 -12  -1   12.41    0.44
   5  12   1   13.24    0.50
  -5  12  -2   14.88    0.59
  -5  12  -2   14.93    0.68
   5 -12   2   15.01    0.57
  -5  12  -3    4.06    0.36
  -5  12  -3    4.50    0.54
   5 -12   3    4.56    0.22
   5 -12   3    5.80    0.34
  -5  12  -4   12.85    0.73
  -5  12  -5   12.71    0.78
  -5  12  -6    3.85    0.70
  -5  12  -7    8.85    0.82
  -5  12  -8    2.33    0.77
  -5  12  -9    0.50    0.83
  -5 -13   9    1.07    0.55
   5  13  -9    1.10    1.00
   5 -13  -9   -0.26    0.77
  -5 -13   8    1.13    0.51
  -5  13   8    1.22    0.55
   5 -13  -8    2.34    0.72
   5  13  -8    2.24    0.95
  -5  13   7    0.61    0.51
  -5 -13   7    0.52    0.48
   5 -13  -7    0.68    0.61
   5  13  -7    0.71    0.81
   5 -13  -7    0.77    0.66
   5 -13  -6    6.38    0.69
   5 -13  -6    5.96    0.62
  -5  13   6    6.77    0.58
  -5 -13   6    6.17    0.51
   5 -13  -5   21.27    0.90
  -5  13   5   21.77    0.89
   5 -13  -5   21.52    0.92
  -5  13   4    0.60    0.47
   5 -13  -4   -0.06    0.51
   5 -13  -4    1.11    0.47
   5  13  -4   -0.08    0.58
  -5  13   3    2.39    0.48
   5  13  -3    3.06    0.57
   5 -13  -3    2.34    0.46
  -5  13   2    1.99    0.43
   5  13  -2    1.41    0.49
   5 -13  -2    1.76    0.47
   5 -13  -1   27.26    1.02
  -5 -13   1   28.98    0.91
   5  13  -1   28.72    0.97
  -5  13   1   26.50    0.95
  -5  13   0    8.69    0.52
  -5  13   0    9.32    0.39
  -5 -13   0    9.01    0.43
   5  13   0    8.87    0.48
  -5  13  -1    2.68    0.38
   5 -13   1    2.60    0.36
  -5 -13  -1    3.06    0.25
   5  13   1    2.91    0.32
  -5  13  -2    0.79    0.49
   5  13   2    0.78    0.15
   5 -13   2    1.25    0.32
  -5 -13  -2    0.82    0.13
  -5  13  -2    0.69    0.33
   5 -13   3    4.32    0.31
  -5  13  -3    3.06    0.35
  -5  13  -3    3.19    0.54
  -5  13  -4    6.44    0.63
  -5  13  -5   24.19    1.04
  -5  13  -6    1.62    0.67
  -5  13  -7    3.10    0.74
  -5  13  -8    2.75    0.79
  -5  13  -9    2.62    0.88
   5  14  -9    0.75    1.02
   5 -14  -9    0.78    0.79
  -5  14   8    1.96    0.58
  -5 -14   8    1.17    0.52
   5 -14  -8    2.50    0.72
   5  14  -8    1.90    0.99
  -5 -14   7    7.31    0.58
  -5  14   7    8.46    0.64
   5 -14  -7    8.20    0.72
   5  14  -7    6.89    0.90
   5 -14  -7    9.57    0.77
   5 -14  -6    3.91    0.66
   5 -14  -6    3.47    0.60
  -5  14   6    3.62    0.56
   5 -14  -5   35.48    1.24
   5 -14  -5   35.07    1.26
   5  14  -5   34.08    1.37
  -5  14   5   36.13    1.23
   5 -14  -4   13.56    0.69
   5 -14  -4   11.87    0.70
   5  14  -4   12.07    0.80
  -5  14   4   11.74    0.67
   5  14  -3    3.20    0.58
   5 -14  -3    2.89    0.47
   5  14  -2    3.59    0.52
   5 -14  -2    3.32    0.49
   5 -14  -1   31.99    1.15
  -5 -14   1   33.68    1.04
   5  14  -1   31.50    1.08
  -5  14   0   19.15    0.74
  -5 -14   0   18.17    0.65
   5  14   0   18.97    0.71
  -5  14   0   18.69    0.62
  -5  14  -1    1.59    0.38
  -5 -14  -1    2.10    0.25
   5  14   1    2.15    0.32
  -5  14  -2    5.05    0.40
   5 -14   2    5.96    0.38
  -5 -14  -2    5.03    0.22
  -5  14  -2    4.73    0.54
   5  14   2    5.57    0.24
  -5  14  -3    0.86    0.34
  -5  14  -3    0.90    0.50
   5 -14   4    0.71    0.12
  -5  14  -4    1.14    0.57
  -5  14  -5   27.07    1.12
  -5  14  -6    0.80    0.68
  -5  14  -7    3.89    0.78
  -5  14  -8   -0.11    0.80
  -5  14  -9    0.09    0.87
   5  15  -9    0.42    1.01
   5 -15  -9    1.88    0.80
  -5 -15   8   10.78    0.67
  -5  15   8   12.87    0.76
   5  15  -8   12.35    1.11
   5 -15  -8   10.38    0.86
  -5  15   7    0.13    0.55
   5 -15  -7    0.12    0.60
   5  15  -7   -0.12    0.83
   5 -15  -6   12.23    0.74
  -5  15   6   12.34    0.73
   5 -15  -6   12.47    0.81
  -5  15   5    5.03    0.60
   5 -15  -5    7.36    0.67
   5 -15  -5    7.67    0.61
   5  15  -5    5.84    0.75
   5 -15  -4    0.42    0.49
  -5  15   4    0.08    0.49
   5  15  -4   -0.06    0.61
   5 -15  -3    5.26    0.54
   5  15  -3    6.40    0.63
   5 -15  -3    7.22    0.58
   5 -15  -2   20.97    0.85
   5  15  -2   21.77    0.90
   5 -15  -2   24.17    0.90
   5 -15  -1    3.84    0.55
  -5 -15   1    3.83    0.40
   5  15  -1    4.09    0.48
  -5 -15   0   11.35    0.49
   5  15   0   11.08    0.56
  -5  15   0   11.32    0.44
  -5  15  -1   14.48    0.62
  -5 -15  -1   14.54    0.51
   5  15   1   14.30    0.56
   5  15   2   27.61    0.78
  -5  15  -2   26.47    1.02
  -5  15  -2   25.53    0.89
  -5 -15  -2   26.31    0.77
  -5  15  -3   16.88    0.82
  -5  15  -3   17.59    0.66
  -5  15  -4   23.98    0.99
   5 -15   4   21.45    0.65
  -5  15  -4   22.84    0.75
  -5  15  -5   27.33    1.02
   5 -15   5   18.91    0.55
  -5  15  -6    0.09    0.69
  -5  15  -7    4.23    0.78
  -5  15  -8    0.31    0.81
  -5  15  -9    1.76    0.90
  -5  15 -10    0.95    0.93
   5  16  -9    4.32    1.09
   5 -16  -9    4.35    0.82
  -5  16   8    4.56    0.64
   5  16  -8    2.97    1.00
   5 -16  -8    3.84    0.76
  -5  16   7    4.29    0.61
   5 -16  -7    4.41    0.65
   5  16  -7    4.03    0.90
   5 -16  -6    1.61    0.65
   5 -16  -6    1.38    0.59
  -5  16   6    2.08    0.58
   5 -16  -5   23.85    0.97
   5 -16  -5   24.43    1.01
   5  16  -5   21.74    1.11
  -5  16   5   24.12    0.98
   5 -16  -4   11.42    0.68
   5  16  -4   11.68    0.81
   5 -16  -3    7.80    0.59
   5 -16  -3    9.24    0.62
   5  16  -3    7.95    0.68
   5 -16  -2    0.21    0.51
   5 -16  -2    0.46    0.47
   5  16  -2    0.49    0.51
   5 -16  -1    0.42    0.51
   5  16  -1   -0.10    0.46
   5 -16  -1   -0.17    0.40
  -5  16   0    0.20    0.26
   5  16   0    0.01    0.39
  -5 -16   0    0.50    0.32
  -5  16  -1    6.49    0.48
  -5 -16  -1    7.08    0.36
   5  16   1    6.83    0.41
  -5  16  -2    1.18    0.51
   5  16   2    1.74    0.22
  -5 -16  -2    1.25    0.20
  -5  16  -2    1.45    0.38
  -5  16  -3   25.37    0.85
  -5  16  -3   26.40    1.02
   5 -16   3   24.37    0.77
  -5  16  -4    4.68    0.38
  -5  16  -4    5.22    0.67
   5 -16   4    4.48    0.24
  -5  16  -5   18.90    0.97
  -5  16  -6   15.46    0.95
  -5  16  -7   11.68    0.93
  -5  16  -8   -0.29    0.85
  -5  16  -9    6.39    0.97
  -5  16 -10    0.55    0.93
   5  17  -9    2.08    1.05
   5 -17  -9    1.56    0.79
  -5  17   8    2.01    0.63
   5  17  -8    2.35    0.98
   5 -17  -8    2.36    0.75
  -5  17   7    2.54    0.59
   5 -17  -7    2.88    0.66
   5 -17  -6   10.69    0.79
   5 -17  -6   10.88    0.73
  -5  17   6   11.08    0.71
   5 -17  -5   23.62    0.97
   5 -17  -5   24.00    1.04
   5  17  -5   25.06    1.17
  -5  17   5   23.81    0.99
   5 -17  -4    3.70    0.56
   5  17  -4    4.31    0.73
   5 -17  -3   29.63    1.08
   5 -17  -3   28.60    1.07
   5  17  -3   29.79    1.16
   5 -17  -2   17.14    0.80
   5 -17  -2   15.97    0.74
   5  17  -2   16.05    0.80
   5 -17  -1   31.15    1.16
   5  17  -1   29.03    1.07
   5 -17  -1   30.60    1.03
  -5  17   1   30.03    1.06
  -5  17   0    0.81    0.27
   5 -17   0    0.02    0.39
   5  17   0    0.35    0.42
  -5 -17   0    0.50    0.34
   5 -17   1   13.64    0.57
  -5 -17  -1   13.39    0.52
   5  17   1   14.41    0.57
  -5  17  -2    9.42    0.65
   5  17   2    9.06    0.36
   5 -17   2    8.87    0.44
  -5 -17  -2    8.99    0.36
  -5  17  -2    9.59    0.52
  -5  17  -3    6.94    0.46
  -5  17  -3    6.93    0.66
   5 -17   3    7.52    0.37
  -5  17  -4   13.75    0.59
  -5  17  -4   15.84    0.87
   5 -17   4   14.76    0.46
  -5  17  -5    0.64    0.70
  -5  17  -6    8.51    0.86
  -5  17  -7   -0.44    0.78
  -5  17  -8    0.42    0.84
  -5  17  -9   18.63    1.20
   5 -18  -9    0.41    0.78
  -5  18   8    5.66    0.70
   5  18  -8    4.96    1.07
   5 -18  -8    6.41    0.80
   5 -18  -7    0.04    0.64
  -5  18   7    0.02    0.59
   5 -18  -6    1.21    0.60
  -5  18   6    0.81    0.58
   5 -18  -6    2.21    0.69
   5 -18  -5    2.22    0.63
   5 -18  -5    2.08    0.57
   5  18  -5    0.94    0.77
   5  18  -4   11.73    0.89
   5 -18  -4   13.85    0.74
   5 -18  -3   14.72    0.75
   5  18  -3   13.33    0.84
  -5  18   3   12.99    0.76
   5 -18  -3   14.68    0.75
   5 -18  -2   20.17    0.90
   5  18  -2   21.81    0.94
   5 -18  -2   20.39    0.85
   5 -18  -1   55.09    1.89
   5 -18  -1   59.31    1.79
  -5  18   1   61.28    1.83
   5  18  -1   61.17    1.83
  -5  18   0    6.02    0.34
  -5  18   0    5.74    0.52
   5 -18   0    5.02    0.46
  -5 -18   0    5.72    0.42
   5  18   0    6.55    0.51
  -5 -18  -1    1.58    0.31
   5  18   1    1.67    0.37
   5 -18   1    1.13    0.37
  -5  18  -2    9.37    0.70
   5  18   2   10.44    0.40
   5 -18   2    9.77    0.48
  -5 -18  -2   10.32    0.40
  -5  18  -2    9.71    0.54
  -5  18  -3    0.68    0.59
   5 -18   3    0.94    0.29
  -5  18  -3    1.26    0.38
  -5  18  -4   10.77    0.52
  -5  18  -4   11.36    0.81
  -5  18  -5    0.17    0.69
  -5  18  -6    2.23    0.72
  -5  18  -7    4.60    0.86
  -5  18  -8    1.43    0.87
  -5  18  -9    5.61    0.99
  -5  19   8    1.13    0.65
   5  19  -8    0.22    1.02
   5 -19  -8    0.07    0.71
  -5  19   7    4.24    0.67
   5 -19  -7    4.11    0.70
  -5  19   6    8.05    0.72
   5  19  -6    9.71    0.97
   5 -19  -6   10.17    0.73
   5 -19  -5    4.52    0.70
   5 -19  -5    4.59    0.61
   5  19  -5    3.92    0.80
   5  19  -4   10.19    0.88
   5 -19  -4   11.80    0.71
   5 -19  -3  154.89    4.45
   5  19  -3  160.28    4.51
  -5  19   3  154.58    4.45
   5 -19  -3  158.41    4.44
   5 -19  -2   24.58    1.02
   5  19  -2   23.99    1.02
   5 -19  -2   24.55    0.95
   5 -19  -1   30.72    1.18
  -5  19   1   28.71    1.08
   5 -19  -1   30.18    1.05
   5  19  -1   30.13    1.10
  -5  19   0   29.87    0.91
  -5 -19   0   28.54    0.97
   5  19   0   29.64    1.02
  -5  19   0   30.48    1.06
   5 -19   0   28.96    1.00
  -5  19  -1   53.18    1.48
   5 -19   1   51.95    1.58
  -5 -19  -1   53.03    1.54
   5  19   1   52.76    1.57
   5  19   2   28.09    0.87
  -5  19  -2   27.18    1.08
   5 -19   2   29.29    0.93
  -5 -19  -2   28.53    0.86
  -5  19  -2   29.90    1.00
  -5  19  -3    3.52    0.65
   5 -19   3    4.03    0.33
  -5  19  -3    4.05    0.43
  -5  19  -4    1.54    0.39
  -5  19  -4    0.95    0.66
  -5  19  -5    3.26    0.73
  -5  19  -6   -0.13    0.76
  -5  19  -7    2.55    0.83
  -5  19  -8   -0.09    0.88
  -5  19  -9    3.90    0.97
  -5  20   8    0.17    0.64
   5  20  -8    1.26    1.03
   5 -20  -8    2.27    0.73
  -5  20   7    0.71    0.63
   5 -20  -7    1.95    0.67
  -5  20   6    5.58    0.68
   5 -20  -6    6.30    0.67
   5  20  -6    5.22    0.94
   5 -20  -5    5.82    0.63
   5  20  -5    5.22    0.89
   5 -20  -4    7.99    0.68
   5  20  -4    7.82    0.83
  -5  20   4    7.44    0.68
   5 -20  -4    8.80    0.73
   5 -20  -3    9.37    0.70
   5  20  -3   10.16    0.81
   5 -20  -3    8.83    0.68
  -5  20   3    8.01    0.69
   5 -20  -2   23.25    1.01
   5  20  -2   24.34    1.01
   5 -20  -2   22.27    0.94
   5 -20  -1   31.81    1.25
  -5  20   1   32.95    1.14
   5 -20  -1   30.89    1.11
   5  20  -1   33.00    1.17
  -5  20   0   32.77    0.97
  -5  20   0   31.40    1.12
   5 -20   0   31.16    1.07
   5  20   0   30.69    1.10
   5 -20   1    5.90    0.46
  -5 -20  -1    5.47    0.39
  -5  20  -1    5.23    0.27
   5  20   1    5.35    0.43
   5 -20   2    4.80    0.41
   5  20   2    4.86    0.33
  -5 -20  -2    4.48    0.33
  -5  20  -2    4.84    0.48
   5 -20   3    1.19    0.30
  -5 -20  -3    0.45    0.16
  -5 -20  -3    0.47    0.16
  -5  20  -3    0.22    0.41
  -5  20  -3    0.13    0.64
  -5  20  -4    0.79    0.38
  -5  20  -4    1.05    0.68
  -5  20  -5    1.21    0.70
  -5  20  -6    7.43    0.86
  -5  20  -7    9.04    0.95
  -5  20  -8    0.48    0.89
  -5  20  -9    0.91    0.95
  -5  21   8    0.09    0.66
   5  21  -8   -0.92    1.03
   5 -21  -8    1.00    0.73
  -5  21   7    0.42    0.65
   5 -21  -7    0.39    0.66
  -5  21   6    3.37    0.66
   5 -21  -6    3.98    0.64
   5  21  -6    4.75    0.95
   5  21  -5   25.25    1.25
   5 -21  -5   24.19    1.03
   5 -21  -4   -0.38    0.57
   5  21  -4    0.13    0.73
  -5  21   4   -1.15    0.60
   5 -21  -4    0.84    0.62
   5 -21  -3   16.31    0.84
   5  21  -3   14.84    0.89
  -5  21   3   13.98    0.81
   5 -21  -3   15.50    0.83
   5 -21  -2    2.55    0.64
   5  21  -2    1.63    0.65
   5 -21  -2    2.86    0.59
   5 -21  -1   64.63    2.09
  -5  21   1   63.28    2.00
   5 -21  -1   67.19    1.98
   5  21  -1   65.13    2.01
  -5  21   0  153.75    4.24
  -5  21   0  153.07    4.35
   5 -21   0  155.41    4.31
   5  21   0  154.46    4.33
  -5  21  -1    2.34    0.51
   5 -21   1    2.36    0.42
  -5 -21  -1    2.67    0.37
  -5  21  -1    2.76    0.23
   5  21   1    2.29    0.42
   5  21   2   26.40    0.85
  -5 -21  -2   27.22    0.85
   5 -21   2   28.08    0.91
   5 -21   3   11.58    0.45
  -5 -21  -3    8.73    0.34
  -5  21  -3   10.83    0.57
  -5  21  -3   10.97    0.82
  -5  21  -4    1.50    0.40
  -5  21  -4    1.90    0.69
  -5  21  -5    5.26    0.41
  -5  21  -5    6.75    0.85
  -5  21  -6    7.03    0.86
  -5  21  -7    0.24    0.85
  -5  21  -8    0.75    0.90
  -5  22   8   -0.21    0.68
   5 -22  -8   -0.42    0.72
  -5  22   7    4.82    0.72
   5 -22  -7    3.99    0.73
  -5  22   6    0.58    0.64
   5 -22  -6    0.54    0.63
   5  22  -6    0.75    0.90
   5  22  -5   17.63    1.11
   5 -22  -5   16.44    0.86
   5 -22  -4    2.86    0.62
   5  22  -4    2.73    0.78
  -5  22   4    2.13    0.62
   5 -22  -4    1.99    0.63
   5 -22  -3    1.64    0.62
   5  22  -3    1.29    0.68
  -5  22   3    0.94    0.59
   5 -22  -3    1.55    0.60
   5 -22  -2    9.64    0.77
   5  22  -2    9.23    0.75
   5 -22  -2    9.76    0.69
   5 -22  -1  145.49    4.19
  -5  22   1  140.88    4.11
   5 -22  -1  146.30    4.08
   5  22  -1  144.01    4.12
  -5  22   0   46.24    1.55
   5 -22   0   48.24    1.51
   5  22   0   47.38    1.52
  -5  22   0   48.74    1.40
  -5  22  -1   18.93    0.86
   5 -22   1   21.39    0.79
  -5 -22  -1   19.42    0.73
   5  22   1   20.43    0.76
  -5  22  -1   19.70    0.61
   5  22   2   13.34    0.54
  -5 -22  -2   13.44    0.54
   5 -22   2   15.01    0.61
  -5 -22  -3   11.99    0.45
  -5  22  -3   15.31    0.66
  -5  22  -3   14.42    0.88
  -5  22  -4    0.69    0.41
  -5  22  -4   -0.05    0.69
  -5  22  -5    1.82    0.37
  -5  22  -5    2.58    0.78
  -5  22  -6    1.71    0.81
  -5  22  -7    5.08    0.92
  -5  22  -8    2.91    0.95
  -5  23   8    0.61    0.67
   5 -23  -8    1.74    0.75
  -5  23   7    1.48    0.69
   5 -23  -7    0.68    0.66
   5  23  -7    1.46    1.00
   5 -23  -6    2.21    0.65
   5  23  -6    2.57    0.92
   5 -23  -5   11.08    0.77
   5  23  -5   12.03    0.98
   5 -23  -4    1.24    0.61
   5  23  -4    0.76    0.80
  -5  23   4    0.71    0.62
   5 -23  -4    1.55    0.64
   5 -23  -3   -0.37    0.63
   5  23  -3    0.37    0.73
  -5  23   3   -1.07    0.61
   5 -23  -3    1.38    0.62
   5 -23  -2    6.63    0.74
   5 -23  -2    8.66    0.69
   5  23  -2    8.09    0.77
  -5  23   1    9.98    0.73
   5 -23  -1   11.63    0.70
   5 -23  -1   12.40    0.89
   5  23  -1   11.09    0.73
  -5  23   0   21.17    0.90
   5 -23   0   20.43    0.86
   5  23   0   20.75    0.88
  -5  23   0   20.86    0.70
   5  23   1   21.35    0.80
  -5  23  -1   21.06    0.65
   5 -23   1   22.51    0.83
  -5  23  -1   20.27    0.90
  -5 -23  -1   21.75    0.78
   5  23   2    9.58    0.46
  -5 -23  -2    9.54    0.47
   5 -23   2   10.35    0.53
  -5 -23  -3    4.12    0.30
  -5  23  -3    3.92    0.50
  -5  23  -3    3.92    0.74
  -5  23  -4    0.41    0.42
  -5  23  -4   -0.74    0.76
  -5  23  -5    9.84    0.52
  -5  23  -5   10.19    0.90
  -5  23  -6   10.86    0.99
  -5  23  -7    6.39    0.96
  -5  23  -8    2.30    0.95
  -5  24   8    0.85    0.71
  -5  24   7    1.69    0.71
   5 -24  -7    2.88    0.72
   5  24  -7    2.05    1.03
   5 -24  -6    1.28    0.66
   5  24  -6    0.68    0.92
   5  24  -5    1.15    0.87
   5 -24  -5    2.09    0.64
   5 -24  -4    3.93    0.64
   5  24  -4    4.38    0.85
   5 -24  -4    5.30    0.71
  -5  24   4    3.80    0.70
   5 -24  -3   13.19    0.85
  -5  24   3   10.80    0.80
   5 -24  -3   14.64    0.82
   5  24  -3   14.62    0.93
   5 -24  -2    2.24    0.58
   5 -24  -2    2.70    0.69
   5  24  -2    2.99    0.71
  -5  24   1   -0.45    0.58
   5 -24  -1    0.67    0.56
   5 -24  -1   -0.02    0.74
   5  24  -1   -0.62    0.60
  -5  24   0   19.96    0.69
   5  24   0   20.61    0.88
  -5  24   0   19.68    0.91
   5 -24   0   20.78    0.85
   5 -24   1   77.22    2.16
  -5  24  -1   73.41    2.22
   5  24   1   73.74    2.14
  -5  24  -1   72.00    2.02
  -5 -24  -3   10.05    0.43
  -5  24  -3   11.64    0.64
  -5  24  -3   10.00    0.82
  -5  24  -4    9.09    0.56
  -5  24  -4    9.50    0.86
  -5  24  -5    6.38    0.47
  -5  24  -5    6.53    0.89
  -5  24  -6   11.07    0.98
  -5  24  -7    1.01    0.88
  -5  24  -8    6.14    1.02
  -5  25   8    0.92    0.72
  -5  25   7    1.40    0.72
   5 -25  -7    0.38    0.69
   5  25  -7    1.11    0.98
   5 -25  -6    1.53    0.67
   5  25  -6   -0.84    0.95
   5 -25  -5    0.42    0.63
   5  25  -5    0.38    0.88
  -5  25   5   -0.88    0.68
   5 -25  -4    0.68    0.63
   5  25  -4    1.18    0.83
   5 -25  -4    0.09    0.65
  -5  25   4   -0.37    0.64
   5 -25  -3    6.09    0.73
  -5  25   3    6.73    0.72
   5 -25  -3    6.78    0.71
   5  25  -3    5.29    0.82
  -5  25   2    5.12    0.68
   5 -25  -2    5.92    0.66
   5 -25  -2    5.84    0.78
   5  25  -2    6.06    0.76
  -5  25   1    0.32    0.61
   5 -25  -1    1.23    0.57
   5 -25  -1    0.99    0.77
   5  25  -1    1.82    0.62
  -5  25   0    0.19    0.30
   5  25   0    0.46    0.53
  -5  25   0   -0.19    0.57
   5 -25   0    1.16    0.51
   5  25   1    0.53    0.44
  -5  25  -1   -0.13    0.55
   5 -25   1   -0.15    0.46
  -5  25  -1    0.25    0.19
  -5  25  -3    5.85    0.57
  -5  25  -4    7.45    0.55
  -5  25  -4    7.32    0.85
  -5  25  -5    5.73    0.87
  -5  25  -6    0.28    0.85
  -5  25  -7    6.24    0.97
  -5  26   8    1.56    0.76
  -5  26   7    2.86    0.77
   5 -26  -7    3.99    0.73
   5  26  -7    5.35    1.10
   5  26  -6   21.10    1.29
   5 -26  -6   19.50    1.01
   5 -26  -5    0.47    0.66
   5  26  -5    1.89    0.91
  -5  26   5   -0.07    0.70
   5 -26  -4   23.52    1.05
  -5  26   4   21.84    1.05
   5  26  -4   23.02    1.21
   5 -26  -3    0.88    0.63
  -5  26   3    0.80    0.64
   5 -26  -3    0.25    0.68
   5  26  -3    0.93    0.80
  -5  26   2   -0.57    0.65
   5 -26  -2    0.86    0.61
   5 -26  -2    1.16    0.74
   5  26  -2    0.74    0.67
  -5  26   1    0.90    0.63
   5 -26  -1    1.35    0.56
   5 -26  -1    0.75    0.75
   5  26  -1    0.70    0.62
  -5  26   0   10.24    0.46
  -5  26   0    9.51    0.72
   5 -26   0   10.53    0.66
   5  26   0   11.24    0.69
   5  26   1   16.48    0.73
  -5  26  -1   16.66    0.84
  -5  26  -1   15.82    0.51
  -5  26  -2    2.65    0.70
  -5  26  -3   22.61    0.92
  -5  26  -4   10.30    0.61
  -5  26  -4    8.97    0.89
  -5  26  -5   11.49    0.99
  -5  26  -6    2.62    0.90
  -5  26  -7    1.39    0.91
  -5  27   8    1.89    0.76
  -5  27   7    4.49    0.80
   5 -27  -7    5.42    0.76
   5  27  -7    5.10    1.13
   5 -27  -6    0.64    0.69
   5  27  -6    1.39    0.99
   5 -27  -5    2.40    0.69
  -5  27   5    1.08    0.72
   5  27  -5    3.78    0.94
  -5  27   4   -0.51    0.70
   5 -27  -4   -0.09    0.67
   5  27  -4   -0.24    0.85
   5 -27  -3    0.66    0.67
   5 -27  -3    0.95    0.72
   5  27  -3   -0.60    0.78
   5 -27  -2   29.74    1.27
   5 -27  -2   29.05    1.15
  -5  27   2   28.77    1.21
   5  27  -2   30.74    1.23
   5 -27  -1    2.39    0.84
  -5  27   1    2.31    0.64
   5 -27  -1    2.78    0.61
   5  27  -1    2.35    0.65
  -5  27   0    2.49    0.63
   5 -27   0    2.73    0.57
   5  27   0    3.14    0.59
  -5  27   0    3.64    0.34
  -5  27  -1    2.49    0.61
   5  27   1    4.02    0.50
  -5  27  -2   17.68    0.99
  -5  27  -3    9.48    0.65
  -5  27  -4    0.45    0.49
  -5  27  -4    1.19    0.79
  -5  27  -5    6.07    0.90
  -5  27  -6    1.82    0.89
  -5  27  -7   -0.28    0.91
  -5  28   7    1.75    0.77
   5 -28  -6   14.65    0.90
   5  28  -6   13.47    1.18
  -5  28   5    7.89    0.82
   5 -28  -5    9.32    0.80
   5  28  -5    8.06    1.04
  -5  28   4    1.93    0.72
   5 -28  -4    1.75    0.69
   5  28  -4    1.83    0.87
   5 -28  -3    2.32    0.73
   5  28  -3    2.02    0.80
  -5  28   2    0.09    0.66
   5 -28  -2    1.02    0.76
   5  28  -2   -0.02    0.72
  -5  28   1    9.46    0.78
   5 -28  -1    7.68    0.94
   5  28  -1    8.22    0.75
  -5  28   0   18.17    0.64
  -5  28   0   15.91    0.91
   5  28   0   17.94    0.85
  -5  28  -1   19.79    0.95
   5  28   1   20.45    0.83
  -5  28  -2   36.48    1.40
  -5  28  -3    2.63    0.56
  -5  28  -4    4.61    0.56
  -5  28  -4    5.32    0.84
  -5  28  -5    6.98    0.91
  -5  28  -6   11.88    1.06
  -5  29   7    4.15    0.83
   5 -29  -6    0.75    0.69
   5  29  -6    1.29    0.99
   5 -29  -5    0.73    0.69
   5  29  -5    0.97    0.95
  -5  29   5    0.29    0.76
   5 -29  -4    0.31    0.70
   5  29  -4    0.34    0.85
  -5  29   4    0.57    0.75
   5 -29  -3    1.28    0.72
   5  29  -3    1.10    0.80
   5 -29  -2    4.22    0.80
   5  29  -2    2.42    0.74
  -5  29   2    2.98    0.70
   5 -29  -1   10.88    1.00
  -5  29   1   11.54    0.82
   5  29  -1   11.54    0.82
  -5  29   0    2.63    0.67
   5  29   0    2.13    0.58
  -5  29  -1    3.98    0.65
   5  29   1    3.91    0.52
  -5  29  -2    0.13    0.70
  -5  29  -3    2.98    0.58
  -5  29  -4    1.06    0.52
  -5  29  -5    0.60    0.89
  -5  29  -6    2.05    0.92
   5 -30  -6   20.07    1.04
   5  30  -6   20.54    1.33
  -5  30   5    8.49    0.88
   5 -30  -5    8.08    0.81
   5  30  -5    8.38    1.08
  -5  30   4   -0.21    0.75
   5 -30  -4   -0.29    0.71
   5  30  -4   -0.13    0.89
   5 -30  -3    5.86    0.82
   5  30  -3    6.82    0.89
  -5  30   2    0.74    0.69
   5 -30  -2    1.67    0.80
   5  30  -2    0.74    0.74
  -5  30   1    0.67    0.68
   5 -30  -1    1.68    0.85
   5  30  -1    0.96    0.68
  -5  30   0    0.41    0.65
   5  30   0    0.63    0.56
  -5  30  -1    4.67    0.69
   5  30   1    4.45    0.54
  -5  30  -2    7.56    0.82
  -5  30  -3    0.49    0.58
  -5  30  -3   -0.03    0.78
  -5  30  -4    0.12    0.54
  -5  30  -5    3.87    0.89
  -5  30  -6    1.92    0.92
   5 -31  -6    2.84    0.74
   5  31  -6    1.37    1.02
   5 -31  -5   -0.31    0.71
   5  31  -5    1.41    0.98
  -5  31   5    1.82    0.79
   5 -31  -4    0.15    0.73
   5  31  -4    0.55    0.90
  -5  31   4   -0.19    0.77
   5 -31  -3    2.25    0.80
   5  31  -3    1.00    0.85
   5 -31  -2    1.69    0.83
   5  31  -2    0.03    0.76
  -5  31   2    0.18    0.72
   5 -31  -1    2.39    0.90
  -5  31   1    3.42    0.73
   5  31  -1    2.70    0.69
  -5  31   0    0.52    0.67
   5  31   0    0.20    0.59
  -5  31  -1   11.61    0.81
   5  31   1    9.66    0.65
  -5  31  -3   -0.33    0.60
  -5  31  -3   -0.50    0.81
  -5  31  -4    4.87    0.61
  -5  31  -5    1.93    0.92
   5 -32  -5    0.36    0.73
   5  32  -5   -0.04    1.00
  -5  32   5    0.92    0.79
   5 -32  -4    1.82    0.77
   5  32  -4   -0.20    0.90
  -5  32   4    0.36    0.79
   5 -32  -3   19.03    1.07
   5  32  -3   17.21    1.13
   5 -32  -2    0.38    0.83
   5  32  -2    0.48    0.76
  -5  32   2   -0.79    0.72
   5 -32  -1    0.84    0.92
  -5  32   1    0.58    0.71
   5  32  -1    2.41    0.71
  -5  32   0    0.51    0.69
   5  32   0    0.59    0.60
  -5  32  -1    0.86    0.67
   5  32   1    1.49    0.52
  -5  32  -3    1.72    0.62
  -5  32  -3    2.33    0.83
  -5  32  -4    1.60    0.61
  -5  32  -5    1.27    0.88
   5 -33  -5    1.64    0.76
   5  33  -5    3.82    1.03
  -5  33   5    2.64    0.84
   5 -33  -4   -0.88    0.78
   5  33  -4    0.03    0.93
  -5  33   4   -0.72    0.80
   5 -33  -3   -0.94    0.81
   5  33  -3    0.45    0.87
   5 -33  -2    0.87    0.85
   5  33  -2    1.28    0.80
  -5  33   2    0.38    0.76
   5 -33  -1    1.16    0.92
  -5  33   1    2.45    0.75
   5  33  -1    2.81    0.73
  -5  33   0    7.90    0.83
   5  33   0    9.60    0.73
  -5  33  -1    2.85    0.72
   5  33   1    2.50    0.54
  -5  33  -3    1.00    0.65
  -5  33  -3   -0.24    0.84
  -5  33  -5    3.06    0.94
   5 -34  -5    3.65    0.79
   5  34  -5    3.74    1.05
   5 -34  -4    4.36    0.85
   5  34  -4    4.14    0.99
  -5  34   4    2.66    0.83
   5 -34  -3   -0.40    0.84
   5  34  -3    0.25    0.88
   5 -34  -2    7.84    0.97
   5  34  -2    8.04    0.91
  -5  34   2    6.39    0.86
   5 -34  -1    1.01    0.94
  -5  34   1    0.94    0.76
   5  34  -1    2.43    0.72
  -5  34   0    3.22    0.78
   5  34   0    2.85    0.65
  -5  34  -1    3.26    0.76
  -5  34  -3    1.55    0.67
  -5  34  -3    1.81    0.85
   5 -35  -5    7.25    0.84
   5 -35  -4    1.14    0.80
   5  35  -4   -0.93    0.95
  -5  35   4    0.09    0.81
   5 -35  -3    3.46    0.87
   5  35  -3    4.49    0.92
   5 -35  -2    0.16    0.90
   5  35  -2    0.14    0.82
  -5  35   2    0.76    0.78
   5 -35  -1    1.44    0.99
  -5  35   1    0.52    0.76
   5  35  -1    1.91    0.76
  -5  35   0    0.72    0.77
   5  35   0    0.36    0.64
  -5  35  -1    1.17    0.75
  -5  35  -3    0.31    0.67
  -5  35  -3    2.31    0.87
  -5  35  -4    2.58    0.96
   5 -36  -4    2.83    0.83
   5  36  -4    1.73    0.97
   5 -36  -3   -0.44    0.85
   5  36  -3    0.31    0.90
   5 -36  -2   11.62    1.06
   5  36  -2   11.45    0.96
  -5  36   2   13.38    0.99
   5 -36  -1   25.06    1.40
   5  36  -1   23.26    1.16
  -5  36   1   26.13    1.21
   5 -36   0   -0.65    1.04
  -5  36   0    0.57    0.76
   5  36   0    1.09    0.65
  -5  36  -1    0.13    0.76
  -5  36  -3    5.01    0.75
  -5  36  -3    4.60    0.92
   5 -37  -4    4.81    0.87
   5  37  -4    4.38    1.01
   5 -37  -3    1.84    0.86
   5  37  -3    2.45    0.93
   5 -37  -2    1.36    0.93
   5  37  -2    0.65    0.81
  -5  37   2    0.54    0.84
   5 -37  -1    4.66    1.04
   5  37  -1    1.87    0.78
  -5  37   1    1.88    0.83
  -5  37   0    0.06    0.78
   5 -37   0    2.13    1.08
  -5  37  -1    0.72    0.78
  -5  37  -3    0.31    0.71
   5 -38  -4    2.98    0.84
   5 -38  -3    3.35    0.90
   5  38  -3    2.27    0.93
   5 -38  -2    2.59    0.94
   5  38  -2    0.23    0.84
   5 -38  -1   28.14    1.48
   5  38  -1   28.13    1.25
  -5  38   1   27.84    1.31
  -5  38   0   10.33    0.95
   5 -38   0   11.63    1.25
  -5  38  -1    0.36    0.79
  -5  38  -3   13.68    0.93
   5 -39  -3    2.96    0.93
   5  39  -3    3.15    0.96
   5 -39  -2    0.86    0.96
   5  39  -2    1.30    0.86
   5 -39  -1    5.56    1.08
   5 -39   0   -0.04    1.10
  -5  39   0   -0.32    0.82
  -5  39  -1    1.04    0.82
   5 -40  -2    2.17    0.98
   5  40  -2    2.89    0.90
  -6   0  10    0.86    0.74
   6   0 -10   -1.03    0.96
  -6   0   9    1.35    0.70
   6   0  -9   -0.34    0.87
  -6   0   8    1.44    0.65
   6   0  -8    2.10    0.60
   6   0  -8    0.96    0.79
   6   0  -7    0.46    0.71
   6   0  -7   -0.08    0.51
  -6   0   7   -0.10    0.57
  -6   0   6   17.79    0.84
   6   0  -6   19.34    0.94
  -6   0   5    0.86    0.47
   6   0  -5   -0.05    0.50
  -6   0   4   42.60    1.31
   6   0  -4   39.05    1.34
   6   0  -3    0.12    0.33
   6   0  -2    9.56    0.48
   6   0  -2    9.00    0.49
  -6   0   2    9.10    0.48
  -6   0   1    0.11    0.34
   6   0  -1   -0.11    0.36
   6   0  -1    0.23    0.36
   6   0  -1   -0.07    0.33
   6   0   0    9.72    0.47
  -6   0   0   10.54    0.49
   6   0   0    9.65    0.45
   6   0   1   -0.52    0.31
   6   0   2    0.64    0.28
   6   0   2    0.48    0.30
   6   0   3   -0.08    0.31
   6   0   4   27.74    0.88
  -6   0  -4   27.35    0.87
   6   0   5   -1.24    0.34
  -6   0  -5    0.13    0.35
   6   0   6  124.27    3.47
  -6   0  -6  125.32    3.50
  -6   0  -7    0.39    0.44
   6   0   7    0.29    0.45
   6  -1 -10    1.79    0.99
   6   1 -10    1.31    0.96
  -6   1  10    0.34    0.72
  -6  -1  10    0.08    0.73
  -6   1   9    2.81    0.70
  -6  -1   9    1.81    0.71
   6  -1  -9    1.59    0.88
   6   1  -9    2.77    0.92
  -6   1   8   11.68    0.77
  -6  -1   8   11.98    0.77
   6  -1  -8   10.44    0.73
   6   1  -8   10.47    0.70
   6  -1  -8   10.58    0.92
   6   1  -8   11.10    0.95
   6  -1  -7   19.31    0.98
   6   1  -7   17.24    1.01
   6  -1  -7   17.55    0.83
   6   1  -7   17.04    0.79
  -6  -1   7   17.94    0.87
  -6   1   6    0.99    0.50
  -6  -1   6    0.10    0.52
   6  -1  -6   -0.24    0.61
   6   1  -6    0.70    0.64
  -6  -1   5   14.23    0.69
  -6   1   5   14.26    0.71
   6  -1  -5   15.35    0.77
   6   1  -5   14.33    0.76
  -6  -1   4    8.34    0.51
  -6   1   4    7.80    0.51
   6  -1  -4    7.76    0.56
   6  -1  -3   16.17    0.64
   6   1  -3   18.57    0.65
  -6  -1   3   17.13    0.68
   6  -1  -2   50.64    1.49
   6   1  -2   51.04    1.49
   6  -1  -2   48.56    1.51
   6   1  -2   49.75    1.52
  -6   1   2   50.18    1.50
  -6  -1   2   50.86    1.49
   6  -1  -1   18.40    0.69
  -6   1   1   18.50    0.67
   6   1  -1   18.40    0.69
  -6   1   1   18.46    0.69
   6  -1  -1   18.66    0.69
  -6  -1   1   18.18    0.66
   6  -1  -1   18.82    0.66
   6  -1   0    9.58    0.49
   6   1   0    9.31    0.45
   6   1   0    9.87    0.45
   6  -1   0    9.47    0.47
  -6  -1   0    9.44    0.46
  -6   1   0    9.97    0.50
   6  -1   0    9.66    0.43
   6   1   1  138.93    3.85
   6  -1   1  141.70    3.87
   6   1   2   14.23    0.52
   6  -1   2   15.57    0.55
   6  -1   2   13.95    0.55
   6   1   2   14.10    0.53
   6   1   3    0.76    0.30
   6  -1   3    0.71    0.34
   6   1   4   93.04    2.64
   6  -1   4   96.98    2.66
  -6   1  -4   94.31    2.66
  -6   1  -5   33.67    1.08
  -6  -1  -5   35.08    1.04
   6  -1   5   32.03    1.05
   6   1   5   33.90    1.03
  -6   1  -6   76.84    2.26
  -6  -1  -6   75.56    2.23
   6  -1   6   78.26    2.24
   6   1   6   80.74    2.21
   6  -1   6   77.35    2.18
  -6   1  -7    1.34    0.46
  -6  -1  -7    1.31    0.42
   6   1   7    2.17    0.48
   6  -1   7    1.94    0.44
  -6  -2  10    0.48    0.73
  -6   2  10    0.16    0.74
   6  -2 -10   -0.60    0.95
   6   2 -10    1.54    0.97
  -6  -2   9    5.47    0.72
   6  -2  -9    3.18    0.90
   6   2  -9    3.09    0.93
  -6  -2   8    0.77    0.63
   6  -2  -8    1.67    0.78
   6   2  -8    1.36    0.83
   6  -2  -8    1.64    0.60
   6   2  -8    0.62    0.55
  -6  -2   7    5.82    0.62
   6  -2  -7    6.22    0.75
   6   2  -7    5.59    0.79
   6   2  -7    5.05    0.56
   6  -2  -7    6.07    0.61
   6   2  -6    4.51    0.71
   6  -2  -6    4.96    0.68
  -6  -2   6    4.35    0.57
   6  -2  -5    7.05    0.60
   6   2  -5    7.43    0.64
  -6  -2   5    7.31    0.55
   6  -2  -4    2.29    0.48
  -6  -2   4    2.99    0.45
  -6   2   4    2.09    0.43
   6   2  -3    1.42    0.44
  -6  -2   3    1.59    0.37
   6   2  -3    1.55    0.34
   6  -2  -2   58.96    1.78
  -6  -2   2   60.51    1.74
  -6   2   2   60.80    1.76
   6   2  -2   61.26    1.75
   6  -2  -2   59.28    1.74
   6   2  -2   58.96    1.77
  -6  -2   1    5.48    0.38
  -6   2   1    5.17    0.43
   6  -2  -1    5.32    0.44
   6   2  -1    5.46    0.41
   6  -2  -1    5.43    0.39
   6  -2  -1    4.97    0.40
  -6   2   1    5.33    0.41
   6   2   0    7.88    0.43
   6  -2   0    8.56    0.45
   6  -2   0    7.80    0.46
  -6  -2   0    7.81    0.42
  -6   2   0    7.87    0.48
   6   2   0    7.63    0.41
   6  -2   0    7.90    0.42
   6  -2   1   25.05    0.82
   6  -2   1   24.70    0.81
   6   2   1   24.92    0.77
   6  -2   1   24.29    0.79
   6  -2   2   68.94    2.03
   6   2   2   73.71    1.99
   6  -2   2   68.99    2.02
   6   2   2   71.68    1.99
   6   2   3    1.72    0.26
   6   2   3    2.03    0.29
   6  -2   3    1.26    0.35
   6  -2   4    1.64    0.35
   6   2   4    0.70    0.27
  -6   2  -4    1.05    0.34
  -6   2  -5   50.79    1.50
  -6  -2  -5   48.84    1.43
   6  -2   5   50.55    1.43
   6   2   5   48.37    1.42
   6  -2   5   48.14    1.47
  -6   2  -6   60.23    1.81
  -6  -2  -6   58.84    1.75
   6   2   6   62.58    1.72
   6  -2   6   58.73    1.71
  -6   2  -7   10.66    0.64
  -6  -2  -7   11.15    0.55
   6   2   7   11.25    0.62
   6  -2   7    9.91    0.57
  -6   2  -8   12.57    0.72
  -6   3  10    3.52    0.80
  -6  -3  10    2.58    0.74
   6  -3 -10    2.37    0.97
   6   3 -10    4.20    1.03
  -6  -3   9    0.67    0.67
   6  -3  -9    1.84    0.88
   6   3  -9    1.16    0.87
  -6  -3   8   11.60    0.76
   6  -3  -8   14.17    0.92
   6   3  -8   11.46    0.97
   6  -3  -8   10.40    0.75
   6   3  -8   11.41    0.69
  -6  -3   7    1.95    0.54
   6  -3  -7    0.75    0.57
   6  -3  -7    2.34    0.69
   6   3  -7    0.71    0.72
  -6  -3   6   73.22    2.26
   6   3  -6   75.23    2.34
   6  -3  -6   78.07    2.32
  -6  -3   5   25.24    0.97
   6   3  -5   28.12    1.05
   6  -3  -5   26.58    1.01
  -6  -3   4   37.40    1.22
   6  -3  -4   37.63    1.25
  -6  -3   3   75.64    2.20
   6   3  -3   75.43    2.22
   6   3  -3   76.66    2.17
  -6  -3   2   62.07    1.76
  -6   3   2   61.05    1.77
   6  -3  -2   60.09    1.76
  -6  -3   2   58.81    1.77
   6   3  -2   60.54    1.79
   6  -3  -1   13.33    0.60
  -6   3   1   14.60    0.58
  -6   3   1   14.82    0.61
   6   3  -1   14.08    0.58
  -6  -3   1   15.14    0.57
   6  -3  -1   14.80    0.60
  -6  -3   0    2.53    0.33
  -6   3   0    1.73    0.41
   6  -3   0    2.14    0.39
   6   3   0    1.65    0.30
   6  -3   0    2.35    0.35
   6  -3   0    2.19    0.33
   6  -3   1   28.58    0.90
   6   3   1   28.74    0.83
  -6  -3  -1   26.87    0.86
   6  -3   1   27.16    0.91
   6  -3   1   26.42    0.87
   6  -3   2    1.32    0.29
   6   3   2    1.60    0.22
   6  -3   2    1.12    0.32
   6   3   2    0.94    0.24
   6   3   3   41.06    1.18
   6  -3   3   43.88    1.22
   6  -3   3   40.39    1.27
   6   3   3   40.25    1.19
   6  -3   4   10.87    0.45
   6   3   4   10.44    0.42
   6  -3   4   10.96    0.52
  -6   3  -4   11.30    0.53
   6  -3   5    0.36    0.28
   6   3   5   -0.28    0.24
   6  -3   5    0.33    0.36
  -6  -3  -5    0.55    0.27
  -6   3  -5    0.60    0.42
  -6   3  -6    5.13    0.52
  -6  -3  -6    5.40    0.38
   6   3   6    4.89    0.35
   6  -3   6    5.01    0.33
  -6   3  -7    5.59    0.57
  -6  -3  -7    5.67    0.43
   6   3   7    5.74    0.54
   6  -3   7    4.37    0.45
  -6   3  -8    4.45    0.60
  -6  -4  10    0.60    0.72
   6   4 -10   -0.04    0.99
   6  -4 -10    0.07    0.93
  -6  -4   9    1.80    0.67
   6   4  -9    2.90    0.93
   6  -4  -9    2.99    0.89
  -6  -4   8    0.62    0.58
   6  -4  -8    0.98    0.62
   6   4  -8    0.71    0.52
   6  -4  -8    0.78    0.76
   6   4  -8    0.64    0.82
   6   4  -7   22.30    1.10
   6  -4  -7   22.59    1.05
   6  -4  -7   20.83    0.93
  -6  -4   7   20.33    0.91
  -6  -4   6   53.55    1.72
   6   4  -6   56.94    1.85
   6  -4  -6   54.81    1.79
  -6  -4   5   37.89    1.27
   6   4  -5   38.03    1.35
   6  -4  -5   38.59    1.30
  -6  -4   4    4.87    0.48
   6  -4  -4    5.43    0.53
  -6  -4   3   32.41    1.05
  -6   4   3   30.12    1.04
   6   4  -3   32.77    1.02
   6   4  -3   33.15    1.09
  -6   4   2    0.03    0.36
   6  -4  -2    0.32    0.34
  -6  -4   2    0.37    0.34
   6   4  -2   -0.10    0.38
   6  -4  -1    2.00    0.37
  -6  -4   1    2.19    0.34
  -6   4   1    2.40    0.39
   6   4  -1    2.31    0.36
  -6   4   1    2.01    0.36
   6  -4   0   14.73    0.64
   6   4   0   15.06    0.57
  -6  -4   0   15.32    0.56
   6  -4   0   15.44    0.56
   6  -4   0   15.88    0.60
  -6  -4  -1    3.38    0.30
   6  -4   1    3.31    0.41
   6  -4   1    4.04    0.37
   6   4   1    3.50    0.28
   6  -4   1    4.18    0.37
   6  -4   1    3.90    0.32
   6   4   2    6.05    0.27
   6   4   2    6.45    0.30
   6  -4   2    6.85    0.38
   6  -4   2    6.85    0.40
   6   4   3    5.74    0.26
   6  -4   3    5.06    0.41
  -6   4  -3    4.96    0.41
   6  -4   3    6.12    0.35
   6   4   3    5.70    0.29
   6  -4   4    3.84    0.33
   6   4   4    3.55    0.26
   6   4   4    4.68    0.25
   6  -4   4    2.74    0.39
  -6   4  -4    3.62    0.42
  -6   4  -5   21.77    0.83
   6  -4   5   21.36    0.71
   6   4   5   22.08    0.67
  -6   4  -6   37.00    1.22
  -6  -4  -6   35.87    1.07
   6   4   6   35.91    1.05
   6  -4   6   34.88    1.05
  -6   4  -7    0.95    0.53
  -6  -4  -7    1.71    0.35
   6   4   7    2.97    0.52
  -6   4  -8    4.63    0.62
  -6  -5  10    1.31    0.70
   6   5 -10    1.38    1.02
   6  -5 -10    0.75    0.94
  -6  -5   9    0.77    0.66
   6  -5  -9    1.08    0.85
   6   5  -9    0.56    0.90
  -6  -5   8    0.90    0.59
   6  -5  -8    0.62    0.73
   6   5  -8    1.01    0.81
   6  -5  -8    1.18    0.64
  -6  -5   7    1.85    0.56
   6  -5  -7    2.58    0.59
   6  -5  -7    1.80    0.69
   6   5  -7    2.57    0.77
  -6  -5   6   21.09    0.88
   6  -5  -6   20.21    0.88
   6   5  -6   19.50    1.02
   6  -5  -6   20.82    0.95
   6  -5  -5   12.98    0.74
  -6  -5   5   13.11    0.66
   6  -5  -4   10.41    0.61
  -6   5   4    9.72    0.55
  -6  -5   4    9.94    0.55
   6  -5  -3    0.32    0.44
   6   5  -3   -0.01    0.46
  -6   5   3    0.15    0.36
  -6  -5   3    0.26    0.33
  -6   5   3    0.21    0.38
  -6  -5   2   58.73    1.67
  -6   5   2   56.49    1.67
   6   5  -2   56.35    1.70
  -6   5   2   55.13    1.69
   6   5  -1   17.83    0.68
  -6   5   1   18.90    0.72
  -6  -5   1   17.99    0.65
   6  -5  -1   17.96    0.71
  -6   5   1   19.86    0.68
   6   5  -1   18.82    0.67
   6  -5   0    0.64    0.40
  -6  -5   0    0.20    0.29
   6   5   0    0.68    0.30
   6  -5   0    0.32    0.31
   6  -5   0    0.48    0.29
   6   5   1  159.11    4.42
  -6  -5  -1  163.53    4.42
   6  -5   1  159.62    4.49
   6  -5   1  161.92    4.46
   6  -5   1  160.89    4.47
   6  -5   1  165.82    4.44
   6  -5   2    0.26    0.33
   6   5   2    0.52    0.20
   6   5   2   -0.46    0.17
   6  -5   2    0.19    0.27
   6   5   3   21.42    0.64
  -6   5  -3   23.42    0.80
   6  -5   3   24.53    0.73
   6   5   3   21.67    0.66
   6  -5   3   24.38    0.80
   6  -5   4   20.62    0.65
   6   5   4   18.71    0.57
   6   5   4   18.79    0.56
   6  -5   4   19.73    0.75
  -6   5  -4   21.93    0.76
  -6   5  -5   -0.43    0.45
   6   5   5   -0.06    0.18
   6  -5   5    0.42    0.27
   6   5   6   11.13    0.41
  -6   5  -6   12.74    0.68
  -6  -5  -6   10.76    0.43
  -6   5  -7   -0.80    0.56
   6   5   7    0.27    0.50
  -6   5  -8    1.68    0.61
  -6  -6  10    0.10    0.69
   6  -6 -10    1.07    0.94
  -6  -6   9   11.04    0.81
   6  -6  -9   11.07    0.98
   6   6  -9    8.56    1.05
  -6  -6   8   15.45    0.84
   6  -6  -8   17.16    1.00
   6   6  -8   16.14    1.09
   6  -6  -8   17.66    0.89
  -6  -6   7    1.92    0.55
   6  -6  -7    2.19    0.67
   6   6  -7    1.90    0.79
   6  -6  -7    1.93    0.59
  -6  -6   6    0.76    0.49
   6  -6  -6    1.46    0.55
   6  -6  -6    1.22    0.58
   6   6  -6    1.83    0.69
  -6  -6   5   16.91    0.75
   6  -6  -5   17.81    0.81
  -6   6   5   16.98    0.74
   6  -6  -4   11.22    0.62
  -6  -6   4   11.73    0.57
  -6   6   4   11.39    0.60
   6  -6  -3   13.93    0.64
  -6   6   3   13.84    0.62
   6   6  -3   13.74    0.69
  -6  -6   3   13.74    0.62
  -6   6   3   14.95    0.64
  -6  -6   2    1.08    0.34
   6   6  -2    0.92    0.39
  -6   6   2    0.56    0.37
  -6   6   2    0.43    0.37
   6   6  -1   37.32    1.19
  -6   6   1   37.58    1.22
   6  -6  -1   41.08    1.22
  -6  -6   1   38.01    1.16
  -6   6   1   39.68    1.18
   6   6  -1   38.40    1.17
   6  -6   0   88.67    2.49
  -6  -6   0   86.45    2.42
   6  -6   0   87.69    2.43
   6   6   0   85.19    2.43
   6  -6   0   86.76    2.46
  -6  -6  -1    3.50    0.27
   6  -6   1    3.59    0.45
   6  -6   1    3.61    0.41
   6  -6   1    3.77    0.30
   6  -6   1    3.46    0.35
   6   6   1    3.59    0.27
   6  -6   2    0.37    0.36
   6   6   2    0.03    0.18
   6  -6   2    0.56    0.28
   6   6   2    0.48    0.15
   6  -6   3    2.46    0.28
  -6   6  -3    2.95    0.39
   6  -6   3    2.65    0.40
   6  -6   4    1.03    0.28
  -6   6  -4    1.92    0.45
   6   6   5    4.85    0.18
   6   6   5    4.18    0.20
  -6   6  -5    5.60    0.55
  -6   6  -6    5.41    0.59
  -6   6  -7    1.61    0.59
  -6   6  -8   16.76    0.90
  -6  -7  10    0.98    0.68
   6  -7 -10    1.89    0.93
  -6  -7   9    0.58    0.64
   6  -7  -9    0.95    0.84
   6   7  -9    0.17    0.92
  -6  -7   8    6.62    0.67
   6  -7  -8    8.34    0.84
   6   7  -8    8.38    0.97
   6  -7  -8    7.74    0.74
  -6  -7   7    4.55    0.59
   6  -7  -7    4.99    0.71
   6   7  -7    4.19    0.85
   6  -7  -7    3.88    0.62
  -6  -7   6    0.46    0.49
  -6   7   6   -0.37    0.46
   6  -7  -6   -0.41    0.59
   6   7  -6    1.08    0.72
   6  -7  -6    0.69    0.54
   6  -7  -5    2.27    0.54
  -6  -7   5    2.09    0.46
  -6   7   5    2.62    0.47
   6  -7  -4   13.96    0.69
  -6  -7   4   13.83    0.64
   6   7  -4   14.04    0.77
  -6   7   4   14.28    0.66
   6   7  -3    9.78    0.58
   6  -7  -3    8.29    0.54
  -6   7   3    8.44    0.53
  -6  -7   3    7.91    0.49
   6   7  -2    4.05    0.44
  -6   7   2    3.04    0.43
  -6   7   2    4.03    0.40
   6   7  -1   18.23    0.69
  -6  -7   1   19.52    0.66
   6  -7  -1   18.39    0.74
   6   7  -1   18.09    0.66
  -6   7   1   18.85    0.67
  -6  -7   0  291.52    7.97
   6  -7   0  293.50    8.04
   6   7   0  295.57    7.98
   6  -7   0  291.49    8.00
  -6   7   0  296.06    8.02
  -6  -7  -1   30.01    0.88
   6  -7   1   31.37    1.03
   6  -7   1   28.96    0.98
   6  -7   1   30.52    0.90
   6  -7   1   28.64    0.94
   6   7   1   29.01    0.88
   6   7   2    0.44    0.16
   6  -7   2    0.22    0.39
   6  -7   2    0.54    0.27
   6  -7   2   -0.12    0.22
   6   7   2    0.09    0.16
   6  -7   3    1.98    0.28
  -6   7  -3    3.54    0.42
   6  -7   3    3.49    0.44
  -6   7  -4   13.09    0.66
  -6   7  -5   33.67    1.14
   6  -7   5   31.18    0.96
  -6   7  -6    3.03    0.58
  -6   7  -7    7.62    0.69
  -6   7  -8    0.95    0.66
   6  -8 -10    0.86    0.91
  -6  -8  10    0.07    0.67
   6   8  -9   11.96    1.13
   6  -8  -9   13.05    1.01
  -6  -8   9   11.75    0.82
  -6  -8   8    1.07    0.58
   6  -8  -8   -0.30    0.72
   6   8  -8   -0.44    0.87
  -6  -8   7    1.48    0.52
   6  -8  -7    1.89    0.67
   6   8  -7    2.30    0.81
   6  -8  -7    0.83    0.60
  -6  -8   6    4.95    0.53
  -6   8   6    4.23    0.53
   6  -8  -6    3.84    0.61
   6  -8  -6    3.84    0.63
   6   8  -6    4.67    0.75
   6  -8  -5   10.58    0.68
  -6   8   5   10.19    0.62
  -6  -8   5   10.85    0.62
  -6  -8   4    6.77    0.48
  -6   8   4    7.11    0.53
   6  -8  -4    6.62    0.57
   6   8  -4    8.49    0.63
   6  -8  -3   18.18    0.76
  -6   8   3   18.61    0.75
   6   8  -3   18.55    0.81
  -6   8   2   10.13    0.50
   6   8  -2   10.52    0.56
  -6   8   2    9.24    0.55
   6   8  -1    0.08    0.36
  -6  -8   1    0.10    0.31
  -6   8   1    0.35    0.33
   6  -8   0  162.83    4.54
  -6  -8   0  161.47    4.46
   6  -8   0  162.50    4.52
   6   8   0  164.19    4.48
  -6   8   0  163.21    4.48
  -6   8   0  164.74    4.52
  -6  -8  -1    0.38    0.21
   6  -8   1   -0.12    0.45
   6   8   1    0.26    0.24
   6  -8   1    0.73    0.23
  -6   8  -1    0.19    0.34
   6  -8   1    0.05    0.39
   6  -8   2   16.26    0.53
   6   8   2   16.07    0.48
   6  -8   2   17.01    0.69
   6   8   2   16.15    0.49
  -6   8  -3   23.12    0.86
  -6   8  -4    8.37    0.59
   6  -8   4    9.15    0.41
  -6   8  -5   14.22    0.72
   6  -8   5   13.56    0.51
  -6   8  -6    1.45    0.59
  -6   8  -7    3.90    0.67
  -6   8  -8    7.49    0.78
   6  -9 -10   -0.25    0.90
  -6  -9  10    1.03    0.65
  -6  -9   9    3.56    0.67
   6   9  -9    3.42    0.98
   6  -9  -9    5.42    0.87
   6   9  -8   23.69    1.27
   6  -9  -8   24.43    1.13
  -6  -9   8   24.38    1.02
  -6   9   7    3.43    0.54
  -6  -9   7    4.08    0.57
   6  -9  -7    4.72    0.66
   6  -9  -7    4.19    0.71
   6   9  -7    3.95    0.82
  -6   9   6   14.35    0.70
   6  -9  -6   12.96    0.77
  -6  -9   6   13.91    0.70
   6  -9  -6   12.99    0.79
   6   9  -6   12.92    0.92
   6  -9  -5   11.79    0.73
  -6  -9   5   12.36    0.63
  -6   9   5   13.09    0.68
   6  -9  -5   11.99    0.71
  -6   9   4    2.18    0.47
  -6  -9   4    2.24    0.41
   6   9  -4    2.90    0.56
   6  -9  -4    2.56    0.51
  -6   9   3    1.90    0.42
   6   9  -3    1.60    0.50
   6  -9  -3    1.99    0.46
  -6   9   2    6.89    0.49
  -6   9   2    6.33    0.44
   6   9  -2    6.38    0.51
   6   9  -1   28.86    0.96
  -6  -9   1   29.34    0.92
  -6   9   1   29.33    0.94
  -6   9   0    3.23    0.42
  -6   9   0    3.46    0.32
   6  -9   0    3.78    0.47
  -6  -9   0    3.53    0.30
   6   9   0    3.26    0.35
   6  -9   1    5.65    0.40
  -6  -9  -1    5.79    0.29
   6  -9   1    7.17    0.31
   6   9   1    5.68    0.32
  -6   9  -1    5.55    0.42
   6   9   2   10.93    0.36
   6  -9   2   10.93    0.40
   6  -9   2   12.05    0.48
  -6   9  -3    0.63    0.44
   6  -9   3   -0.23    0.26
  -6   9  -4    1.21    0.49
   6  -9   4    1.81    0.29
  -6   9  -5    0.59    0.53
   6  -9   5    0.88    0.28
  -6   9  -6   -0.28    0.59
   6  -9   6   -0.92    0.29
  -6   9  -7    1.73    0.65
  -6   9  -8    2.76    0.71
  -6   9  -9    1.48    0.76
   6 -10 -10    2.18    0.92
  -6 -10  10    4.38    0.69
  -6 -10   9    2.77    0.64
   6  10  -9    2.65    0.99
   6 -10  -9    1.18    0.82
  -6 -10   8    2.32    0.60
   6 -10  -8    3.43    0.76
   6  10  -8    3.38    0.92
  -6 -10   7    9.27    0.65
  -6  10   7   10.32    0.66
   6 -10  -7    9.51    0.78
   6  10  -7   10.96    0.93
   6 -10  -7    9.92    0.77
   6 -10  -6    4.65    0.62
   6 -10  -6    4.12    0.64
  -6  10   6    5.11    0.56
  -6 -10   6    4.21    0.52
   6 -10  -5   59.26    1.87
  -6 -10   5   58.34    1.81
  -6  10   5   62.98    1.85
   6 -10  -5   58.76    1.86
  -6  10   4    8.46    0.57
   6 -10  -4    8.40    0.60
   6  10  -4    7.57    0.69
   6 -10  -3   17.84    0.76
   6  10  -3   18.58    0.82
  -6  10   3   18.46    0.75
   6 -10  -2   62.80    1.90
   6  10  -2   62.58    1.89
  -6  10   2   62.40    1.88
  -6  10   2   64.48    1.85
  -6  10   1    0.86    0.32
  -6 -10   1    1.30    0.32
   6  10  -1    1.05    0.38
   6 -10   0   46.08    1.45
  -6 -10   0   46.26    1.33
   6  10   0   45.32    1.36
  -6  10   0   45.62    1.34
  -6  10   0   45.01    1.40
   6 -10   1    0.44    0.32
  -6 -10  -1    0.26    0.21
  -6  10  -1    0.14    0.36
   6  10   1   -0.09    0.26
   6 -10   2    4.31    0.25
   6 -10   2    4.47    0.36
   6  10   2    4.38    0.20
  -6  10  -3    5.50    0.51
   6 -10   3    4.88    0.33
  -6  10  -4   15.43    0.75
   6 -10   4   15.75    0.57
  -6  10  -5   -0.09    0.55
   6 -10   5    0.85    0.28
  -6  10  -6    0.54    0.60
  -6  10  -7    3.69    0.68
  -6  10  -8    0.77    0.72
  -6  10  -9    2.46    0.81
   6 -11 -10   -0.65    0.90
  -6 -11   9   -0.74    0.61
   6  11  -9   -0.71    0.96
   6 -11  -9    0.31    0.82
  -6 -11   8   -0.13    0.55
   6 -11  -8   -0.74    0.73
   6  11  -8    0.03    0.89
  -6  11   7   -0.66    0.52
  -6 -11   7   -0.08    0.50
   6 -11  -7    0.39    0.64
   6 -11  -7    0.74    0.67
   6  11  -7    0.53    0.79
   6 -11  -6   24.27    1.03
  -6 -11   6   23.26    0.93
   6 -11  -6   24.49    1.04
  -6  11   6   26.03    0.98
   6 -11  -5   19.37    0.87
   6  11  -5   18.68    0.98
  -6 -11   5   18.38    0.78
  -6  11   5   20.64    0.85
   6 -11  -5   19.41    0.87
  -6  11   4    3.84    0.49
   6 -11  -4    3.23    0.50
   6  11  -4    3.24    0.61
   6 -11  -3   11.93    0.64
  -6  11   3   11.81    0.63
   6  11  -3   11.83    0.70
   6 -11  -2   34.60    1.16
   6  11  -2   34.10    1.17
  -6  11   2   34.75    1.14
   6  11  -1   26.42    0.91
  -6 -11   1   26.48    0.86
  -6  11   1   25.55    0.86
  -6  11   0    0.27    0.39
  -6  11   0    0.31    0.28
  -6 -11   0    0.40    0.27
   6  11   0    0.21    0.35
   6 -11   0    0.13    0.49
  -6 -11  -1   23.25    0.71
   6  11   1   23.16    0.74
  -6  11  -1   23.18    0.82
   6 -11   2   36.91    1.05
  -6 -11  -2   33.29    0.93
   6 -11   2   35.52    0.98
  -6  11  -2   36.23    1.07
   6  11   2   31.64    0.94
   6 -11   3    3.47    0.24
  -6  11  -3    3.41    0.49
   6 -11   3    3.42    0.32
  -6  11  -4   11.38    0.67
   6 -11   4    9.91    0.44
   6 -11   5   12.50    0.49
  -6  11  -5   14.05    0.77
  -6  11  -6   -0.08    0.60
  -6  11  -7    0.66    0.68
  -6  11  -8    1.08    0.74
  -6  11  -9    0.90    0.78
   6 -12 -10    1.14    0.91
  -6 -12   9    0.66    0.58
   6  12  -9    1.75    1.03
   6 -12  -9    1.11    0.82
  -6  12   8    5.49    0.62
  -6 -12   8    5.03    0.61
   6 -12  -8    6.31    0.81
   6  12  -8    6.40    1.01
  -6  12   7    1.27    0.56
  -6 -12   7    0.79    0.50
   6 -12  -7    1.55    0.66
   6  12  -7    1.02    0.83
   6 -12  -7    1.17    0.67
   6 -12  -6    1.30    0.61
  -6  12   6    1.34    0.54
  -6 -12   6    1.25    0.47
   6 -12  -6    2.62    0.63
  -6  12   5    2.55    0.54
   6 -12  -5    1.52    0.56
   6 -12  -5    1.92    0.56
   6  12  -5    1.77    0.72
   6  12  -4   21.70    0.98
   6 -12  -4   21.62    0.88
  -6  12   4   22.04    0.88
   6 -12  -3    0.63    0.47
   6  12  -3   -0.17    0.55
  -6  12   3    0.21    0.44
   6 -12  -2    0.16    0.44
  -6  12   2    0.91    0.45
   6  12  -2   -0.15    0.46
  -6  12   1    8.87    0.44
   6  12  -1    8.29    0.53
  -6 -12   1    9.27    0.46
  -6  12   1    7.62    0.51
  -6 -12   0   86.52    2.41
  -6  12   0   88.69    2.42
   6  12   0   83.40    2.44
  -6  12   0   84.63    2.48
  -6 -12  -1    4.53    0.28
  -6  12  -1    4.96    0.44
   6  12   1    5.17    0.34
  -6  12  -2    1.86    0.37
  -6 -12  -2    1.66    0.14
   6  12   2    1.42    0.16
  -6  12  -2    1.74    0.45
  -6  12  -3    6.03    0.55
   6 -12   3    5.13    0.27
   6 -12   3    5.98    0.37
  -6  12  -4   44.30    1.44
   6 -12   4   42.38    1.27
  -6  12  -5    5.81    0.66
  -6  12  -6   -0.82    0.64
  -6  12  -7    3.22    0.71
  -6  12  -8    4.04    0.80
  -6  12  -9   -0.72    0.80
   6 -13 -10    0.55    0.91
  -6 -13   9    2.04    0.60
   6  13  -9    2.49    1.02
   6 -13  -9    2.88    0.84
  -6  13   8    1.42    0.58
  -6 -13   8    0.92    0.54
   6  13  -8    2.59    0.98
   6 -13  -8    2.05    0.74
  -6  13   7   -0.05    0.56
  -6 -13   7    0.55    0.50
   6 -13  -7   -0.26    0.64
   6  13  -7    0.21    0.86
   6 -13  -6   -0.18    0.61
   6 -13  -6    1.26    0.59
  -6  13   6    0.73    0.55
  -6 -13   6    0.45    0.46
   6 -13  -5   18.85    0.86
   6 -13  -5   16.35    0.84
   6  13  -5   18.44    1.00
  -6  13   5   18.02    0.84
   6 -13  -4   48.95    1.54
   6 -13  -4   48.44    1.55
   6  13  -4   46.87    1.64
  -6  13   4   47.16    1.54
   6 -13  -3   10.48    0.65
   6  13  -3    9.27    0.67
  -6  13   3   10.30    0.61
   6 -13  -2    8.28    0.59
   6  13  -2    7.59    0.58
  -6  13   1   30.93    0.94
  -6  13   1   27.17    1.00
   6  13  -1   28.00    0.99
  -6 -13   1   28.88    0.94
  -6  13   0   34.62    1.03
  -6 -13   0   34.11    1.03
   6  13   0   32.92    1.07
  -6  13   0   32.25    1.11
  -6 -13  -1   32.04    0.94
  -6  13  -1   32.36    1.06
   6  13   1   31.84    0.98
  -6 -13  -2    2.50    0.16
  -6  13  -2    2.84    0.48
   6  13   2    2.71    0.19
  -6  13  -2    3.18    0.40
  -6  13  -3    0.29    0.52
   6 -13   3   -0.01    0.17
  -6  13  -4    0.27    0.55
   6 -13   4   -0.37    0.30
   6 -13   4    0.10    0.20
  -6  13  -5    3.56    0.64
  -6  13  -6    3.47    0.69
  -6  13  -7    1.09    0.69
  -6  13  -8    1.42    0.77
  -6  13  -9   -0.25    0.80
  -6 -14   9    0.17    0.58
   6  14  -9   -0.80    1.03
   6 -14  -9    0.66    0.81
  -6  14   8    0.62    0.58
  -6 -14   8    0.37    0.54
   6  14  -8    1.52    0.96
   6 -14  -8    2.75    0.76
  -6  14   7    1.67    0.60
   6 -14  -7    1.61    0.67
   6  14  -7    2.23    0.89
   6 -14  -6   12.52    0.82
  -6  14   6   12.37    0.76
   6 -14  -6   13.14    0.79
   6 -14  -5   36.83    1.32
   6 -14  -5   37.49    1.30
  -6  14   5   35.86    1.28
   6  14  -5   36.12    1.40
   6 -14  -4   18.96    0.82
  -6  14   4   17.22    0.81
   6  14  -4   18.01    0.92
   6 -14  -3   25.06    0.97
  -6  14   3   26.35    0.98
   6  14  -3   25.94    1.03
   6  14  -2   13.57    0.70
   6 -14  -2   13.68    0.71
   6 -14  -1   20.51    0.91
   6  14  -1   22.52    0.86
  -6 -14   1   22.68    0.79
  -6  14   1   23.25    0.88
  -6  14   1   23.12    0.77
  -6  14   0    4.54    0.34
  -6  14   0    3.92    0.47
  -6 -14   0    4.78    0.35
   6  14   0    4.44    0.42
  -6 -14  -1   38.47    1.10
  -6  14  -1   38.12    1.21
   6  14   1   36.30    1.13
  -6 -14  -2    0.23    0.15
  -6  14  -2    0.77    0.38
   6  14   2    0.31    0.18
  -6  14  -2    0.90    0.49
  -6  14  -3    1.63    0.37
  -6  14  -3    1.39    0.54
   6 -14   4   19.55    0.59
  -6  14  -4   20.99    0.92
  -6  14  -5    3.52    0.68
  -6  14  -6    2.26    0.68
  -6  14  -7   20.49    1.07
  -6  14  -8    1.06    0.79
  -6  14  -9   -0.28    0.84
   6  15  -9    6.82    1.10
   6 -15  -9    5.94    0.87
  -6  15   8    1.68    0.62
   6  15  -8    3.23    0.98
   6 -15  -8    2.92    0.77
   6 -15  -7    2.15    0.67
  -6  15   7    2.62    0.61
   6 -15  -6   47.32    1.59
  -6  15   6   45.66    1.56
   6 -15  -6   48.19    1.62
  -6  15   5    5.22    0.62
   6 -15  -5    5.32    0.66
   6 -15  -5    5.62    0.64
   6  15  -5    5.53    0.77
   6 -15  -4   13.84    0.74
   6  15  -4   14.46    0.88
  -6  15   4   14.62    0.77
   6 -15  -3    5.73    0.57
   6 -15  -3    7.80    0.60
   6  15  -3    7.25    0.66
  -6  15   3    5.46    0.56
   6  15  -2    1.28    0.54
   6 -15  -2    1.04    0.54
   6 -15  -1    0.28    0.53
  -6  15   1   -0.40    0.33
  -6  15   1   -0.10    0.42
   6  15  -1   -0.17    0.46
  -6  15   0    7.56    0.54
  -6 -15   0    8.43    0.43
   6  15   0    8.50    0.52
  -6  15   0    8.69    0.41
  -6  15  -1    1.93    0.42
  -6 -15  -1    1.85    0.26
   6  15   1    1.76    0.34
  -6 -15  -2    0.39    0.16
  -6  15  -2    0.08    0.38
   6  15   2    0.19    0.19
  -6  15  -2    0.26    0.50
  -6  15  -3    0.48    0.38
  -6  15  -3    1.02    0.56
  -6  15  -4   57.20    1.84
  -6  15  -5    3.00    0.67
  -6  15  -6    0.73    0.69
  -6  15  -7    0.69    0.74
  -6  15  -8   10.76    0.96
  -6  15  -9    1.86    0.87
   6 -16  -9    2.34    0.83
  -6  16   8    0.59    0.61
   6  16  -8    0.79    0.98
   6 -16  -8   -0.96    0.73
   6 -16  -7    4.33    0.70
  -6  16   7    4.35    0.65
  -6  16   6    0.33    0.56
   6 -16  -6   -0.72    0.66
   6 -16  -6   -0.79    0.59
   6  16  -6   -0.14    0.82
   6 -16  -5   71.22    2.14
   6 -16  -5   66.74    2.14
   6  16  -5   69.78    2.24
  -6  16   5   68.47    2.13
  -6  16   4    4.01    0.58
   6  16  -4    3.72    0.73
   6 -16  -4    3.61    0.60
   6 -16  -3    4.55    0.56
   6 -16  -3    3.92    0.57
   6  16  -3    4.31    0.65
  -6  16   3    5.63    0.58
   6  16  -2    4.94    0.57
   6 -16  -2    4.70    0.59
   6 -16  -1    1.68    0.56
  -6  16   1    2.62    0.36
  -6  16   1    1.45    0.48
   6  16  -1    2.06    0.48
  -6  16   0    9.91    0.59
  -6 -16   0   10.06    0.48
   6  16   0   10.38    0.57
  -6  16   0   11.27    0.46
  -6  16  -1    0.47    0.42
  -6 -16  -1    0.86    0.27
   6  16   1    0.65    0.34
  -6 -16  -2   -0.01    0.17
  -6  16  -2    0.04    0.40
   6  16   2    0.36    0.21
  -6  16  -2    0.28    0.49
  -6  16  -3   29.47    0.99
  -6  16  -3   29.54    1.11
  -6  16  -4   -0.65    0.61
  -6  16  -5    1.34    0.68
  -6  16  -6    0.39    0.70
  -6  16  -7    3.55    0.80
  -6  16  -8    3.39    0.86
  -6  16  -9    3.74    0.92
   6 -17  -9    5.05    0.86
  -6  17   8    1.05    0.65
   6  17  -8    2.13    1.00
   6 -17  -8    1.43    0.75
  -6  17   7   -0.04    0.62
   6 -17  -7    0.61    0.67
  -6  17   6    2.86    0.61
   6 -17  -6    2.77    0.64
   6  17  -6    2.05    0.82
  -6  17   5    3.03    0.62
   6 -17  -5    3.08    0.65
   6 -17  -5    1.67    0.58
   6  17  -5    3.27    0.79
  -6  17   4   30.24    1.12
   6  17  -4   27.08    1.22
   6 -17  -4   28.46    1.10
   6 -17  -3   14.06    0.75
  -6  17   3   13.65    0.76
   6  17  -3   12.84    0.81
   6 -17  -3   12.63    0.74
   6 -17  -2   22.68    0.97
   6 -17  -2   23.45    0.91
   6  17  -2   22.63    0.96
   6 -17  -1   21.69    0.95
  -6  17   1   20.49    0.86
   6  17  -1   20.91    0.86
  -6  17   1   21.49    0.75
  -6  17   0    1.47    0.30
  -6  17   0    1.76    0.48
  -6 -17   0    1.34    0.35
   6  17   0    1.37    0.44
   6  17   1    3.57    0.38
  -6 -17  -1    2.59    0.30
  -6  17  -1    3.97    0.48
  -6 -17  -2   35.70    1.02
   6  17   2   36.09    1.03
  -6  17  -2   35.34    1.27
  -6  17  -2   36.28    1.18
  -6  17  -3   -0.16    0.58
  -6  17  -3    0.25    0.41
  -6  17  -4   13.29    0.80
   6 -17   4   11.38    0.44
  -6  17  -5    4.32    0.75
  -6  17  -6    0.40    0.73
  -6  17  -7    0.51    0.77
  -6  17  -8    1.77    0.86
  -6  17  -9    2.52    0.92
   6 -18  -9    1.65    0.83
  -6  18   8    0.73    0.65
   6  18  -8    1.16    1.03
   6 -18  -8    1.21    0.73
  -6  18   7    9.64    0.78
   6 -18  -7   10.93    0.82
  -6  18   6   -0.10    0.58
   6 -18  -6    0.48    0.61
   6  18  -6    0.43    0.83
   6 -18  -5   22.82    1.02
  -6  18   5   22.34    1.00
   6  18  -5   21.79    1.15
   6 -18  -5   22.42    0.98
  -6  18   4    0.90    0.59
   6  18  -4    0.67    0.69
   6 -18  -4    1.59    0.59
   6 -18  -3   46.65    1.48
  -6  18   3   43.40    1.47
   6  18  -3   42.63    1.53
   6 -18  -3   43.98    1.49
   6 -18  -2   91.35    2.80
   6 -18  -2   95.07    2.76
   6  18  -2   97.08    2.81
   6 -18  -1    4.96    0.51
   6 -18  -1    3.99    0.63
  -6  18   1    4.40    0.54
   6  18  -1    4.23    0.56
  -6  18   1    5.26    0.41
  -6  18   0    7.35    0.56
  -6 -18   0    7.23    0.44
   6  18   0    6.65    0.53
  -6  18   0    7.11    0.38
  -6  18  -1   30.62    1.05
  -6 -18  -1   29.74    0.92
   6  18   1   29.84    0.97
  -6 -18  -2   40.15    1.16
   6  18   2   41.37    1.17
  -6  18  -2   40.86    1.41
  -6  18  -2   40.41    1.30
  -6  18  -3   -0.40    0.63
   6 -18   3   -0.55    0.32
  -6  18  -3    0.66    0.43
  -6  18  -4   11.53    0.82
   6 -18   4    9.98    0.41
  -6  18  -4   11.11    0.54
  -6  18  -5    0.95    0.70
  -6  18  -6    7.63    0.84
  -6  18  -7    0.72    0.79
  -6  18  -8    0.42    0.85
  -6  18  -9   -0.03    0.89
   6 -19  -9    0.76    0.81
  -6  19   8   -0.18    0.66
   6 -19  -8    1.14    0.75
  -6  19   7    2.66    0.67
   6 -19  -7    3.90    0.73
  -6  19   6    1.00    0.63
   6 -19  -6    0.28    0.62
   6  19  -6   -0.53    0.88
  -6  19   5   12.73    0.81
   6  19  -5   14.42    0.98
   6 -19  -5   13.05    0.79
   6 -19  -4   24.55    1.05
  -6  19   4   26.50    1.06
   6  19  -4   25.64    1.17
   6 -19  -4   24.80    1.05
   6 -19  -3    1.01    0.56
  -6  19   3    0.45    0.56
   6  19  -3    0.79    0.67
   6 -19  -3    1.57    0.61
   6 -19  -2    5.91    0.60
   6  19  -2    6.77    0.68
   6 -19  -2    6.52    0.69
   6 -19  -1   12.21    0.65
   6 -19  -1   10.61    0.76
  -6  19   1   10.59    0.67
   6  19  -1   12.37    0.72
  -6  19   0   42.52    1.43
   6 -19   0   43.13    1.39
   6 -19   0   41.88    1.57
  -6  19   0   45.22    1.31
  -6 -19   0   45.51    1.34
   6  19   0   44.26    1.40
   6  19   1    0.53    0.38
   6 -19   1    0.01    0.41
  -6 -19  -1    0.63    0.30
  -6  19  -1    1.42    0.46
  -6  19  -2    1.01    0.59
   6  19   2    0.50    0.25
   6 -19   2    0.33    0.37
  -6 -19  -2    0.52    0.23
  -6  19  -2    0.53    0.44
  -6  19  -3    7.18    0.70
   6 -19   3    6.89    0.42
  -6  19  -3    7.01    0.53
  -6  19  -4    0.50    0.65
   6 -19   4    1.13    0.27
  -6  19  -4    0.36    0.39
  -6  19  -5   -0.25    0.68
  -6  19  -6    5.58    0.81
  -6  19  -7    3.81    0.84
  -6  19  -8   -0.70    0.89
  -6  19  -9    0.90    0.91
  -6  20   8   -0.55    0.67
   6 -20  -8   -0.50    0.73
  -6  20   7    2.95    0.67
   6  20  -7    3.27    1.01
   6 -20  -7    1.53    0.71
  -6  20   6    2.51    0.65
   6 -20  -6    3.48    0.68
   6  20  -6    2.19    0.87
  -6  20   5   25.55    1.12
   6  20  -5   28.69    1.29
   6 -20  -5   28.07    1.12
   6 -20  -4   28.31    1.12
  -6  20   4   26.32    1.10
   6  20  -4   26.51    1.22
   6 -20  -4   25.93    1.09
   6 -20  -3   13.16    0.80
   6  20  -3   13.46    0.89
   6 -20  -3   14.87    0.80
   6 -20  -2    8.88    0.74
   6  20  -2    9.21    0.74
   6 -20  -2    7.85    0.63
   6 -20  -1  119.07    3.50
   6 -20  -1  117.43    3.40
   6  20  -1  120.77    3.43
  -6  20   0    8.52    0.43
  -6  20   0    8.63    0.63
   6  20   0    8.17    0.59
   6 -20   0    8.77    0.56
  -6  20  -1   22.72    0.90
   6 -20   1   21.85    0.82
  -6 -20  -1   22.94    0.76
   6  20   1   22.25    0.80
   6  20   2   38.81    1.13
  -6  20  -2   39.94    1.40
   6 -20   2   39.79    1.21
  -6 -20  -2   38.47    1.12
  -6  20  -2   36.82    1.27
  -6  20  -3    1.02    0.64
   6 -20   3    0.52    0.34
  -6  20  -3    1.12    0.44
  -6  20  -4   10.91    0.80
   6 -20   4    9.42    0.40
  -6  20  -4    9.79    0.54
  -6  20  -5    0.63    0.71
  -6  20  -6    1.40    0.77
  -6  20  -7    1.53    0.83
  -6  20  -8    0.85    0.88
  -6  20  -9   -0.66    0.93
  -6  21   8    0.26    0.69
   6 -21  -8    0.72    0.76
  -6  21   7    1.89    0.69
   6  21  -7    0.83    0.96
   6 -21  -7    2.77    0.73
  -6  21   6    0.48    0.65
   6  21  -6   -0.99    0.88
   6 -21  -6    0.31    0.65
  -6  21   5    2.51    0.64
   6 -21  -5    4.26    0.64
   6  21  -5    2.67    0.85
   6 -21  -4    9.16    0.77
  -6  21   4    9.75    0.74
   6  21  -4    8.73    0.88
   6 -21  -4    9.32    0.74
   6 -21  -3    4.91    0.69
   6  21  -3    4.93    0.76
   6 -21  -3    4.59    0.64
   6 -21  -2   11.36    0.81
   6  21  -2   11.41    0.81
   6 -21  -2   11.98    0.73
   6 -21  -1   22.07    1.06
   6 -21  -1   23.62    0.92
   6  21  -1   21.28    0.96
  -6  21   0   28.25    0.89
  -6  21   0   25.78    1.05
   6  21   0   28.83    1.02
   6 -21   0   26.86    0.99
  -6  21  -1   15.22    0.73
   6 -21   1   13.87    0.66
  -6 -21  -1   14.39    0.57
   6  21   1   13.93    0.63
   6  21   2    8.75    0.41
  -6  21  -2    9.16    0.72
   6 -21   2    9.51    0.51
  -6 -21  -2    8.57    0.39
  -6  21  -2    8.55    0.60
  -6  21  -3    0.94    0.66
   6 -21   3    0.26    0.35
  -6  21  -3    0.42    0.45
  -6  21  -4   17.37    0.71
  -6  21  -4   16.79    0.94
  -6  21  -5    5.70    0.79
  -6  21  -6    0.42    0.78
  -6  21  -7    0.57    0.85
  -6  21  -8    2.54    0.93
  -6  22   8    1.62    0.71
   6 -22  -8    0.75    0.77
  -6  22   7    4.33    0.73
   6  22  -7    2.55    1.03
   6 -22  -7    3.33    0.74
  -6  22   6    3.01    0.69
   6  22  -6    2.59    0.97
   6 -22  -6    2.32    0.69
  -6  22   5    3.50    0.67
   6 -22  -5    4.00    0.66
   6  22  -5    4.11    0.89
   6 -22  -4    0.25    0.66
  -6  22   4    0.87    0.61
   6  22  -4    0.93    0.78
   6 -22  -4    0.08    0.62
   6 -22  -3   28.94    1.20
   6  22  -3   28.96    1.27
   6 -22  -3   31.44    1.17
   6 -22  -2    5.60    0.72
   6  22  -2    6.23    0.72
   6 -22  -2    5.50    0.63
   6 -22  -1    0.19    0.73
   6 -22  -1    0.43    0.54
   6  22  -1    0.76    0.59
  -6  22   0  120.69    3.35
   6 -22   0  122.36    3.43
   6  22   0  118.57    3.44
   6  22   1    2.75    0.43
   6 -22   1    2.37    0.47
  -6 -22  -1    2.64    0.37
  -6  22  -1    2.56    0.54
   6  22   2   11.69    0.49
   6 -22   2   12.65    0.59
  -6 -22  -2   11.81    0.48
  -6  22  -2   13.43    0.69
  -6  22  -3    1.04    0.65
[truncated: 242,476 more chars]
