# Supplementary material for: 1D axial heterostructure of hydrogen-bonded framework and metal-organic framework by metalation reaction
Source: Nat Commun. 2025 Nov 5;16:9768. doi: 10.1038/s41467-025-64715-1 (PMC12589647; doi:10.1038/s41467-025-64715-1)
Supplement: Supplementary file 5 — Source Data [file 41467_2025_64715_MOESM5_ESM.xlsx]

## Sheet: Figure 2F
Cu(CF3SO3)						Fitting curve of Cu(CF3SO3)			Cu(BF4)		Fitting curve of Cu(BF4)
Soaking time (h)	Coversion-I	Coversion-II	Coversion-III	Mean of conversion	Standard Deviation	Soaking time (h)	Coversion		Soaking time (h)	Coversion	Soaking time (h)	Coversion
0	0	0	0	0	0	0.5	13.7274		0	0	0	-2.96079e-05
0.5	14.9	12.84	15.04	14.26	1.23	0.73774	15.3511		0.5	39.8	0.12012	16.7478
2.5	19.9	18.94	24.36	21.07	2.89	0.78529	15.672		2.5	67	0.14014	18.8687
6	53.8	44.77	56.08	51.55	5.98	0.83283	15.9916		6	86.4	0.16016	20.8384
10	62.4	58	66.26	62.22	4.13	0.88038	16.3099		10	~100	0.18018	22.6691
20	74.3	78.68	83.02	78.67	4.36	0.92793	16.627		14	~100	0.2002	24.3723
48	99.7	99.3	98.6	99.2	0.56	0.97548	16.9428		20	~100	0.22022	25.9582
						1.02302	17.2573				0.24024	27.4364
						1.07057	17.5707				0.26026	28.8158
						1.11812	17.8827				0.28028	30.1044
						1.16567	18.1936				0.3003	31.3094
						1.21321	18.5032				0.32032	32.4378
						1.26076	18.8116				0.34034	33.4957
						1.30831	19.1187				0.36036	34.4888
						1.35586	19.4246				0.38038	35.4224
						1.4034	19.7294				0.4004	36.3012
						1.45095	20.0329				0.42042	37.1297
						1.4985	20.3352				0.44044	37.9119
						1.54605	20.6364				0.46046	38.6516
						1.59359	20.9363				0.48048	39.3521
						1.64114	21.235				0.5	40.0003
						1.68869	21.5326				0.5005	40.0165
						1.73624	21.829				0.52052	40.6478
						1.78378	22.1242				0.54054	41.2486
						1.83133	22.4182				0.56056	41.8212
						1.87888	22.7111				0.58058	42.3679
						1.92643	23.0028				0.6006	42.8908
						1.97397	23.2934				0.62062	43.3917
						2.02152	23.5828				0.64064	43.8724
						2.06907	23.8711				0.66066	44.3343
						2.11662	24.1582				0.68068	44.779
						2.16416	24.4442				0.7007	45.2078
						2.21171	24.7291				0.72072	45.6219
						2.25926	25.0128				0.74074	46.0223
						2.30681	25.2954				0.76076	46.4103
						2.35435	25.577				0.78078	46.7866
						2.4019	25.8574				0.8008	47.1521
						2.44945	26.1366				0.82082	47.5077
						2.497	26.4148				0.84084	47.8541
						2.5	26.4323				0.86086	48.1919
						2.54454	26.6919				0.88088	48.5218
						2.59209	26.9679				0.9009	48.8443
						2.63964	27.2428				0.92092	49.16
						2.68719	27.5166				0.94094	49.4692
						2.73473	27.7893				0.96096	49.7726
						2.78228	28.061				0.98098	50.0703
						2.82983	28.3316				1.001	50.363
						2.87738	28.6011				1.02102	50.6508
						2.92492	28.8696				1.04104	50.934
						2.97247	29.1369				1.06106	51.213
						3.02002	29.4033				1.08108	51.4881
						3.06757	29.6686				1.1011	51.7594
						3.11512	29.9328				1.12112	52.0272
						3.16266	30.196				1.14114	52.2917
						3.21021	30.4582				1.16116	52.5531
						3.25776	30.7193				1.18118	52.8116
						3.30531	30.9794				1.2012	53.0673
						3.35285	31.2385				1.22122	53.3203
						3.4004	31.4966				1.24124	53.5708
						3.44795	31.7536				1.26126	53.819
						3.4955	32.0096				1.28128	54.0649
						3.54304	32.2646				1.3013	54.3086
						3.59059	32.5187				1.32132	54.5503
						3.63814	32.7717				1.34134	54.7899
						3.68569	33.0237				1.36136	55.0277
						3.73323	33.2747				1.38138	55.2637
						3.78078	33.5248				1.4014	55.498
						3.82833	33.7738				1.42142	55.7306
						3.87588	34.0219				1.44144	55.9615
						3.92342	34.269				1.46146	56.1909
						3.97097	34.5151				1.48148	56.4187
						4.01852	34.7603				1.5015	56.6451
						4.06607	35.0045				1.52152	56.8701
						4.11361	35.2477				1.54154	57.0936
						4.16116	35.49				1.56156	57.3159
						4.20871	35.7313				1.58158	57.5368
						4.25626	35.9717				1.6016	57.7564
						4.3038	36.2111				1.62162	57.9748
						4.35135	36.4496				1.64164	58.192
						4.3989	36.6872				1.66166	58.4079
						4.44645	36.9238				1.68168	58.6227
						4.49399	37.1595				1.7017	58.8364
						4.54154	37.3942				1.72172	59.0489
						4.58909	37.6281				1.74174	59.2602
						4.63664	37.861				1.76176	59.4706
						4.68418	38.093				1.78178	59.6798
						4.73173	38.3241				1.8018	59.8879
						4.77928	38.5543				1.82182	60.095
						4.82683	38.7836				1.84184	60.3011
						4.87437	39.012				1.86186	60.5062
						4.92192	39.2395				1.88188	60.7102
						4.96947	39.4661				1.9019	60.9133
						5.01702	39.6918				1.92192	61.1154
						5.06456	39.9167				1.94194	61.3165
						5.11211	40.1406				1.96196	61.5166
						5.15966	40.3637				1.98198	61.7158
						5.20721	40.5859				2.002	61.9141
						5.25475	40.8072				2.02202	62.1114
						5.3023	41.0277				2.04204	62.3077
						5.34985	41.2473				2.06206	62.5032
						5.3974	41.466				2.08208	62.6977
						5.44494	41.6839				2.1021	62.8914
						5.49249	41.9009				2.12212	63.0841
						5.54004	42.1171				2.14214	63.276
						5.58759	42.3325				2.16216	63.4669
						5.63514	42.547				2.18218	63.657
						5.68268	42.7606				2.2022	63.8462
						5.73023	42.9734				2.22222	64.0346
						5.77778	43.1854				2.24224	64.222
						5.82533	43.3966				2.26226	64.4087
						5.87287	43.6069				2.28228	64.5944
						5.92042	43.8164				2.3023	64.7794
						5.96797	44.0251				2.32232	64.9634
						6	44.1652				2.34234	65.1467
						6.01552	44.233				2.36236	65.3291
						6.06306	44.44				2.38238	65.5107
						6.11061	44.6463				2.4024	65.6914
						6.15816	44.8517				2.42242	65.8714
						6.20571	45.0564				2.44244	66.0505
						6.25325	45.2602				2.46246	66.2288
						6.3008	45.4633				2.48248	66.4063
						6.34835	45.6655				2.5	66.561
						6.3959	45.867				2.5025	66.583
						6.44344	46.0677				2.52252	66.7589
						6.49099	46.2676				2.54254	66.9341
						6.53854	46.4667				2.56256	67.1084
						6.58609	46.6651				2.58258	67.2819
						6.63363	46.8626				2.6026	67.4547
						6.68118	47.0594				2.62262	67.6267
						6.72873	47.2555				2.64264	67.7979
						6.77628	47.4507				2.66266	67.9683
						6.82382	47.6452				2.68268	68.138
						6.87137	47.839				2.7027	68.3069
						6.91892	48.032				2.72272	68.475
						6.96647	48.2242				2.74274	68.6424
						7.01401	48.4157				2.76276	68.8091
						7.06156	48.6065				2.78278	68.975
						7.10911	48.7965				2.8028	69.1401
						7.15666	48.9858				2.82282	69.3045
						7.2042	49.1743				2.84284	69.4682
						7.25175	49.3621				2.86286	69.6311
						7.2993	49.5492				2.88288	69.7933
						7.34685	49.7355				2.9029	69.9548
						7.39439	49.9211				2.92292	70.1156
						7.44194	50.106				2.94294	70.2756
						7.48949	50.2902				2.96296	70.4349
						7.53704	50.4737				2.98298	70.5935
						7.58458	50.6564				3.003	70.7514
						7.63213	50.8385				3.02302	70.9086
						7.67968	51.0198				3.04304	71.065
						7.72723	51.2004				3.06306	71.2208
						7.77477	51.3803				3.08308	71.3759
						7.82232	51.5596				3.1031	71.5302
						7.86987	51.7381				3.12312	71.6839
						7.91742	51.916				3.14314	71.8369
						7.96496	52.0931				3.16316	71.9892
						8.01251	52.2696				3.18318	72.1409
						8.06006	52.4454				3.2032	72.2918
						8.10761	52.6205				3.22322	72.4421
						8.15516	52.7949				3.24324	72.5917
						8.2027	52.9686				3.26326	72.7406
						8.25025	53.1417				3.28328	72.8888
						8.2978	53.3141				3.3033	73.0364
						8.34535	53.4858				3.32332	73.1834
						8.39289	53.6569				3.34334	73.3296
						8.44044	53.8273				3.36336	73.4753
						8.48799	53.9971				3.38338	73.6202
						8.53554	54.1662				3.4034	73.7645
						8.58308	54.3346				3.42342	73.9082
						8.63063	54.5024				3.44344	74.0512
						8.67818	54.6695				3.46346	74.1936
						8.72573	54.836				3.48348	74.3353
						8.77327	55.0019				3.5035	74.4764
						8.82082	55.1671				3.52352	74.6169
						8.86837	55.3316				3.54354	74.7568
						8.91592	55.4956				3.56356	74.896
						8.96346	55.6589				3.58358	75.0346
						9.01101	55.8215				3.6036	75.1726
						9.05856	55.9836				3.62362	75.3099
						9.10611	56.145				3.64364	75.4467
						9.15365	56.3058				3.66366	75.5828
						9.2012	56.466				3.68368	75.7183
						9.24875	56.6255				3.7037	75.8532
						9.2963	56.7845				3.72372	75.9875
						9.34384	56.9428				3.74374	76.1212
						9.39139	57.1005				3.76376	76.2543
						9.43894	57.2576				3.78378	76.3868
						9.48649	57.4141				3.8038	76.5187
						9.53403	57.57				3.82382	76.6501
						9.58158	57.7253				3.84384	76.7808
						9.62913	57.88				3.86386	76.9109
						9.67668	58.0341				3.88388	77.0405
						9.72422	58.1877				3.9039	77.1695
						9.77177	58.3406				3.92392	77.2979
						9.81932	58.4929				3.94394	77.4257
						9.86687	58.6447				3.96396	77.553
						9.91441	58.7958				3.98398	77.6797
						9.96196	58.9464				4.004	77.8058
						10	59.0665				4.02402	77.9314
						10.0095	59.0964				4.04404	78.0563
						10.0571	59.2459				4.06406	78.1808
						10.1046	59.3947				4.08408	78.3047
						10.1522	59.543				4.1041	78.428
						10.1997	59.6907				4.12412	78.5507
						10.2472	59.8379				4.14414	78.673
						10.2948	59.9845				4.16416	78.7946
						10.3423	60.1305				4.18418	78.9158
						10.3899	60.2759				4.2042	79.0363
						10.4374	60.4209				4.22422	79.1564
						10.485	60.5652				4.24424	79.2759
						10.5325	60.709				4.26426	79.3948
						10.5801	60.8522				4.28428	79.5133
						10.6276	60.9949				4.3043	79.6312
						10.6752	61.1371				4.32432	79.7485
						10.7227	61.2787				4.34434	79.8654
						10.7703	61.4198				4.36436	79.9817
						10.8178	61.5603				4.38438	80.0975
						10.8654	61.7003				4.4044	80.2128
						10.9129	61.8397				4.42442	80.3276
						10.9605	61.9786				4.44444	80.4418
						11.008	62.117				4.46446	80.5556
						11.0556	62.2549				4.48448	80.6688
						11.1031	62.3922				4.5045	80.7815
						11.1507	62.529				4.52452	80.8937
						11.1982	62.6653				4.54454	81.0055
						11.2457	62.801				4.56456	81.1167
						11.2933	62.9363				4.58458	81.2274
						11.3408	63.071				4.6046	81.3376
						11.3884	63.2052				4.62462	81.4473
						11.4359	63.3389				4.64464	81.5566
						11.4835	63.4721				4.66466	81.6653
						11.531	63.6048				4.68468	81.7736
						11.5786	63.737				4.7047	81.8813
						11.6261	63.8687				4.72472	81.9886
						11.6737	63.9999				4.74474	82.0954
						11.7212	64.1305				4.76476	82.2018
						11.7688	64.2607				4.78478	82.3076
						11.8163	64.3904				4.8048	82.413
						11.8639	64.5196				4.82482	82.5179
						11.9114	64.6483				4.84484	82.6224
						11.959	64.7765				4.86486	82.7263
						12.0065	64.9042				4.88488	82.8298
						12.0541	65.0314				4.9049	82.9329
						12.1016	65.1582				4.92492	83.0354
						12.1492	65.2844				4.94494	83.1376
						12.1967	65.4102				4.96496	83.2392
						12.2442	65.5355				4.98498	83.3404
						12.2918	65.6604				5.00501	83.4412
						12.3393	65.7847				5.02503	83.5415
						12.3869	65.9086				5.04505	83.6413
						12.4344	66.032				5.06507	83.7407
						12.482	66.155				5.08509	83.8397
						12.5295	66.2775				5.10511	83.9382
						12.5771	66.3995				5.12513	84.0363
						12.6246	66.5211				5.14515	84.1339
						12.6722	66.6422				5.16517	84.2311
						12.7197	66.7628				5.18519	84.3279
						12.7673	66.883				5.20521	84.4242
						12.8148	67.0027				5.22523	84.5201
						12.8624	67.122				5.24525	84.6155
						12.9099	67.2408				5.26527	84.7106
						12.9575	67.3592				5.28529	84.8052
						13.005	67.4771				5.30531	84.8994
						13.0526	67.5946				5.32533	84.9931
						13.1001	67.7117				5.34535	85.0865
						13.1477	67.8283				5.36537	85.1794
						13.1952	67.9444				5.38539	85.2719
						13.2427	68.0601				5.40541	85.364
						13.2903	68.1754				5.42543	85.4557
						13.3378	68.2903				5.44545	85.547
						13.3854	68.4047				5.46547	85.6378
						13.4329	68.5187				5.48549	85.7283
						13.4805	68.6322				5.50551	85.8183
						13.528	68.7454				5.52553	85.908
						13.5756	68.8581				5.54555	85.9972
						13.6231	68.9703				5.56557	86.0861
						13.6707	69.0822				5.58559	86.1745
						13.7182	69.1936				5.60561	86.2626
						13.7658	69.3046				5.62563	86.3502
						13.8133	69.4152				5.64565	86.4375
						13.8609	69.5254				5.66567	86.5244
						13.9084	69.6352				5.68569	86.6109
						13.956	69.7445				5.70571	86.697
						14.0035	69.8535				5.72573	86.7827
						14.0511	69.962				5.74575	86.868
						14.0986	70.0701				5.76577	86.9529
						14.1462	70.1779				5.78579	87.0375
						14.1937	70.2852				5.80581	87.1217
						14.2412	70.3921				5.82583	87.2055
						14.2888	70.4986				5.84585	87.2889
						14.3363	70.6047				5.86587	87.372
						14.3839	70.7104				5.88589	87.4547
						14.4314	70.8158				5.90591	87.537
						14.479	70.9207				5.92593	87.6189
						14.5265	71.0252				5.94595	87.7005
						14.5741	71.1294				5.96597	87.7817
						14.6216	71.2331				5.98599	87.8625
						14.6692	71.3365				6	87.9189
						14.7167	71.4395				6.00601	87.943
						14.7643	71.5421				6.02603	88.0232
						14.8118	71.6443				6.04605	88.1029
						14.8594	71.7461				6.06607	88.1823
						14.9069	71.8476				6.08609	88.2614
						14.9544	71.9486				6.10611	88.3401
						15.002	72.0493				6.12613	88.4184
						15.0495	72.1497				6.14615	88.4964
						15.0971	72.2496				6.16617	88.5741
						15.1446	72.3492				6.18619	88.6514
						15.1922	72.4484				6.20621	88.7283
						15.2397	72.5472				6.22623	88.8049
						15.2873	72.6457				6.24625	88.8812
						15.3348	72.7438				6.26627	88.9571
						15.3824	72.8415				6.28629	89.0327
						15.4299	72.9389				6.30631	89.1079
						15.4775	73.0359				6.32633	89.1828
						15.525	73.1326				6.34635	89.2574
						15.5726	73.2288				6.36637	89.3316
						15.6201	73.3248				6.38639	89.4055
						15.6677	73.4204				6.40641	89.4791
						15.7152	73.5156				6.42643	89.5523
						15.7628	73.6105				6.44645	89.6252
						15.8103	73.705				6.46647	89.6978
						15.8579	73.7991				6.48649	89.7701
						15.9054	73.893				6.50651	89.842
						15.9529	73.9864				6.52653	89.9137
						16.0005	74.0796				6.54655	89.9849
						16.048	74.1723				6.56657	90.0559
						16.0956	74.2648				6.58659	90.1266
						16.1431	74.3569				6.60661	90.1969
						16.1907	74.4486				6.62663	90.2669
						16.2382	74.5401				6.64665	90.3367
						16.2858	74.6311				6.66667	90.406
						16.3333	74.7219				6.68669	90.4751
						16.3809	74.8123				6.70671	90.5439
						16.4284	74.9024				6.72673	90.6124
						16.476	74.9921				6.74675	90.6805
						16.5235	75.0815				6.76677	90.7484
						16.5711	75.1706				6.78679	90.816
						16.6186	75.2594				6.80681	90.8832
						16.6662	75.3478				6.82683	90.9501
						16.7137	75.4359				6.84685	91.0168
						16.7613	75.5237				6.86687	91.0832
						16.8088	75.6111				6.88689	91.1492
						16.8564	75.6983				6.90691	91.215
						16.9039	75.7851				6.92693	91.2804
						16.9515	75.8716				6.94695	91.3456
						16.999	75.9578				6.96697	91.4105
						17.0465	76.0436				6.98699	91.475
						17.0941	76.1292				7.00701	91.5393
						17.1416	76.2144				7.02703	91.6034
						17.1892	76.2993				7.04705	91.6671
						17.2367	76.384				7.06707	91.7305
						17.2843	76.4683				7.08709	91.7937
						17.3318	76.5523				7.10711	91.8565
						17.3794	76.6359				7.12713	91.9191
						17.4269	76.7193				7.14715	91.9814
						17.4745	76.8024				7.16717	92.0435
						17.522	76.8852				7.18719	92.1052
						17.5696	76.9676				7.20721	92.1667
						17.6171	77.0498				7.22723	92.2279
						17.6647	77.1317				7.24725	92.2888
						17.7122	77.2132				7.26727	92.3494
						17.7598	77.2945				7.28729	92.4098
						17.8073	77.3755				7.30731	92.4699
						17.8548	77.4562				7.32733	92.5298
						17.9024	77.5366				7.34735	92.5893
						17.95	77.6167				7.36737	92.6486
						17.9975	77.6964				7.38739	92.7077
						18.045	77.776				7.40741	92.7664
						18.0926	77.8552				7.42743	92.825
						18.1401	77.9341				7.44745	92.8832
						18.1877	78.0128				7.46747	92.9412
						18.2352	78.0911				7.48749	92.9989
						18.2828	78.1692				7.50751	93.0564
						18.3303	78.247				7.52753	93.1136
						18.3779	78.3245				7.54755	93.1705
						18.4254	78.4018				7.56757	93.2272
						18.473	78.4787				7.58759	93.2837
						18.5205	78.5554				7.60761	93.3399
						18.5681	78.6318				7.62763	93.3958
						18.6156	78.7079				7.64765	93.4515
						18.6632	78.7838				7.66767	93.5069
						18.7107	78.8593				7.68769	93.5621
						18.7583	78.9346				7.70771	93.6171
						18.8058	79.0097				7.72773	93.6718
						18.8533	79.0844				7.74775	93.7262
						18.9009	79.1589				7.76777	93.7804
						18.9485	79.2331				7.78779	93.8344
						18.996	79.3071				7.80781	93.8881
						19.0435	79.3808				7.82783	93.9416
						19.0911	79.4542				7.84785	93.9948
						19.1386	79.5273				7.86787	94.0478
						19.1862	79.6002				7.88789	94.1006
						19.2337	79.6728				7.90791	94.1531
						19.2813	79.7452				7.92793	94.2054
						19.3288	79.8173				7.94795	94.2575
						19.3764	79.8892				7.96797	94.3093
						19.4239	79.9608				7.98799	94.3609
						19.4715	80.0321				8.00801	94.4123
						19.519	80.1032				8.02803	94.4634
						19.5666	80.174				8.04805	94.5143
						19.6141	80.2446				8.06807	94.565
						19.6617	80.3149				8.08809	94.6154
						19.7092	80.385				8.10811	94.6657
						19.7568	80.4548				8.12813	94.7157
						19.8043	80.5243				8.14815	94.7654
						19.8518	80.5937				8.16817	94.815
						19.8994	80.6627				8.18819	94.8643
						19.947	80.7316				8.20821	94.9134
						19.9945	80.8002				8.22823	94.9623
						20	80.8081				8.24825	95.011
						20.042	80.8685				8.26827	95.0594
						20.0896	80.9366				8.28829	95.1077
						20.1371	81.0044				8.30831	95.1557
						20.1847	81.072				8.32833	95.2035
						20.2322	81.1394				8.34835	95.2511
						20.2798	81.2065				8.36837	95.2984
						20.3273	81.2734				8.38839	95.3456
						20.3749	81.3401				8.40841	95.3925
						20.4224	81.4065				8.42843	95.4393
						20.47	81.4727				8.44845	95.4858
						20.5175	81.5386				8.46847	95.5322
						20.5651	81.6043				8.48849	95.5783
						20.6126	81.6698				8.50851	95.6242
						20.6602	81.735				8.52853	95.6699
						20.7077	81.8				8.54855	95.7154
						20.7553	81.8648				8.56857	95.7607
						20.8028	81.9294				8.58859	95.8058
						20.8503	81.9937				8.60861	95.8506
						20.8979	82.0578				8.62863	95.8953
						20.9455	82.1217				8.64865	95.9398
						20.993	82.1853				8.66867	95.9841
						21.0405	82.2488				8.68869	96.0282
						21.0881	82.312				8.70871	96.0721
						21.1356	82.3749				8.72873	96.1158
						21.1832	82.4377				8.74875	96.1593
						21.2307	82.5002				8.76877	96.2026
						21.2783	82.5626				8.78879	96.2457
						21.3258	82.6247				8.80881	96.2886
						21.3734	82.6865				8.82883	96.3313
						21.4209	82.7482				8.84885	96.3739
						21.4685	82.8096				8.86887	96.4162
						21.516	82.8709				8.88889	96.4584
						21.5636	82.9319				8.90891	96.5003
						21.6111	82.9927				8.92893	96.5421
						21.6587	83.0533				8.94895	96.5837
						21.7062	83.1137				8.96897	96.6251
						21.7538	83.1738				8.98899	96.6663
						21.8013	83.2338				9.00901	96.7073
						21.8488	83.2935				9.02903	96.7482
						21.8964	83.3531				9.04905	96.7888
						21.9439	83.4124				9.06907	96.8293
						21.9915	83.4715				9.08909	96.8696
						22.039	83.5304				9.10911	96.9098
						22.0866	83.5892				9.12913	96.9497
						22.1341	83.6477				9.14915	96.9895
						22.1817	83.706				9.16917	97.029
						22.2292	83.7641				9.18919	97.0684
						22.2768	83.822				9.20921	97.1077
						22.3243	83.8797				9.22923	97.1467
						22.3719	83.9372				9.24925	97.1856
						22.4194	83.9945				9.26927	97.2243
						22.467	84.0516				9.28929	97.2628
						22.5145	84.1085				9.30931	97.3012
						22.5621	84.1652				9.32933	97.3394
						22.6096	84.2217				9.34935	97.3774
						22.6572	84.278				9.36937	97.4153
						22.7047	84.3341				9.38939	97.4529
						22.7523	84.3901				9.40941	97.4904
						22.7998	84.4458				9.42943	97.5278
						22.8473	84.5014				9.44945	97.5649
						22.8949	84.5567				9.46947	97.6019
						22.9424	84.6119				9.48949	97.6388
						22.99	84.6668				9.50951	97.6755
						23.0375	84.7216				9.52953	97.712
						23.0851	84.7762				9.54955	97.7483
						23.1326	84.8306				9.56957	97.7845
						23.1802	84.8848				9.58959	97.8205
						23.2277	84.9389				9.60961	97.8564
						23.2753	84.9927				9.62963	97.8921
						23.3228	85.0464				9.64965	97.9276
						23.3704	85.0999				9.66967	97.963
						23.4179	85.1532				9.68969	97.9982
						23.4655	85.2063				9.70971	98.0333
						23.513	85.2592				9.72973	98.0682
						23.5606	85.312				9.74975	98.1029
						23.6081	85.3645				9.76977	98.1375
						23.6557	85.4169				9.78979	98.172
						23.7032	85.4691				9.80981	98.2062
						23.7508	85.5212				9.82983	98.2404
						23.7983	85.573				9.84985	98.2743
						23.8458	85.6247				9.86987	98.3082
						23.8934	85.6762				9.88989	98.3418
						23.9409	85.7276				9.90991	98.3754
						23.9885	85.7787				9.92993	98.4087
						24.036	85.8297				9.94995	98.442
						24.0836	85.8805				9.96997	98.475
						24.1311	85.9312				9.98999	98.508
						24.1787	85.9816				10	98.5244
						24.2262	86.0319				10.01	98.5408
						24.2738	86.0821				10.03	98.5734
						24.3213	86.132				10.0501	98.6059
						24.3689	86.1818				10.0701	98.6382
						24.4164	86.2314				10.0901	98.6704
						24.464	86.2809				10.1101	98.7024
						24.5115	86.3302				10.1301	98.7344
						24.5591	86.3793				10.1502	98.7661
						24.6066	86.4283				10.1702	98.7977
						24.6542	86.4771				10.1902	98.8292
						24.7017	86.5257				10.2102	98.8606
						24.7492	86.5742				10.2302	98.8918
						24.7968	86.6225				10.2502	98.9228
						24.8443	86.6706				10.2703	98.9537
						24.8919	86.7186				10.2903	98.9845
						24.9394	86.7664				10.3103	99.0152
						24.987	86.8141				10.3303	99.0457
						25.0345	86.8616				10.3504	99.076
						25.0821	86.9089				10.3704	99.1063
						25.1296	86.9561				10.3904	99.1364
						25.1772	87.0031				10.4104	99.1663
						25.2247	87.05				10.4304	99.1962
						25.2723	87.0967				10.4505	99.2258
						25.3198	87.1433				10.4705	99.2554
						25.3674	87.1897				10.4905	99.2848
						25.4149	87.2359				10.5105	99.3141
						25.4625	87.282				10.5305	99.3433
						25.51	87.328				10.5505	99.3723
						25.5576	87.3738				10.5706	99.4012
						25.6051	87.4194				10.5906	99.43
						25.6527	87.4649				10.6106	99.4587
						25.7002	87.5102				10.6306	99.4872
						25.7477	87.5554				10.6507	99.5156
						25.7953	87.6005				10.6707	99.5438
						25.8428	87.6453				10.6907	99.572
						25.8904	87.6901				10.7107	99.6
						25.9379	87.7347				10.7307	99.6279
						25.9855	87.7791				10.7508	99.6556
						26.033	87.8234				10.7708	99.6833
						26.0806	87.8676				10.7908	99.7108
						26.1281	87.9116				10.8108	99.7382
						26.1757	87.9555				10.8308	99.7654
						26.2232	87.9992				10.8508	99.7926
						26.2708	88.0428				10.8709	99.8196
						26.3183	88.0862				10.8909	99.8465
						26.3659	88.1295				10.9109	99.8733
						26.4134	88.1727				10.9309	99.8999
						26.461	88.2157				10.951	99.9265
						26.5085	88.2586				10.971	99.9529
						26.5561	88.3013				10.991	99.9792
						26.6036	88.3439				11.011	100.005
						26.6512	88.3864				11.031	100.031
						26.6987	88.4287				11.0511	100.057
						26.7462	88.4709				11.0711	100.083
						26.7938	88.5129				11.0911	100.109
						26.8413	88.5548				11.1111	100.135
						26.8889	88.5966				11.1311	100.16
						26.9364	88.6382				11.1511	100.185
						26.984	88.6797				11.1712	100.211
						27.0315	88.7211				11.1912	100.236
						27.0791	88.7623				11.2112	100.261
						27.1266	88.8034				11.2312	100.286
						27.1742	88.8444				11.2513	100.311
						27.2217	88.8852				11.2713	100.335
						27.2693	88.9259				11.2913	100.36
						27.3168	88.9665				11.3113	100.384
						27.3644	89.007				11.3313	100.409
						27.4119	89.0473				11.3514	100.433
						27.4595	89.0875				11.3714	100.457
						27.507	89.1275				11.3914	100.481
						27.5545	89.1675				11.4114	100.505
						27.6021	89.2073				11.4314	100.529
						27.6497	89.2469				11.4514	100.553
						27.6972	89.2865				11.4715	100.576
						27.7447	89.3259				11.4915	100.6
						27.7923	89.3652				11.5115	100.623
						27.8398	89.4044				11.5315	100.647
						27.8874	89.4434				11.5516	100.67
						27.9349	89.4823				11.5716	100.693
						27.9825	89.5211				11.5916	100.716
						28.03	89.5598				11.6116	100.739
						28.0776	89.5983				11.6316	100.761
						28.1251	89.6368				11.6517	100.784
						28.1727	89.6751				11.6717	100.807
						28.2202	89.7133				11.6917	100.829
						28.2678	89.7513				11.7117	100.852
						28.3153	89.7893				11.7317	100.874
						28.3629	89.8271				11.7517	100.896
						28.4104	89.8648				11.7718	100.918
						28.458	89.9024				11.7918	100.94
						28.5055	89.9399				11.8118	100.962
						28.553	89.9772				11.8318	100.984
						28.6006	90.0145				11.8519	101.005
						28.6482	90.0516				11.8719	101.027
						28.6957	90.0886				11.8919	101.048
						28.7432	90.1255				11.9119	101.07
						28.7908	90.1623				11.9319	101.091
						28.8383	90.1989				11.952	101.112
						28.8859	90.2355				11.972	101.133
						28.9334	90.2719				11.992	101.154
						28.981	90.3082				12.012	101.175
						29.0285	90.3444				12.032	101.196
						29.0761	90.3805				12.052	101.217
						29.1236	90.4165				12.0721	101.238
						29.1712	90.4523				12.0921	101.258
						29.2187	90.4881				12.1121	101.279
						29.2663	90.5237				12.1321	101.299
						29.3138	90.5593				12.1522	101.319
						29.3614	90.5947				12.1722	101.339
						29.4089	90.63				12.1922	101.359
						29.4565	90.6652				12.2122	101.379
						29.504	90.7003				12.2322	101.399
						29.5515	90.7353				12.2523	101.419
						29.5991	90.7702				12.2723	101.439
						29.6467	90.8049				12.2923	101.459
						29.6942	90.8396				12.3123	101.478
						29.7417	90.8742				12.3323	101.498
						29.7893	90.9086				12.3523	101.517
						29.8368	90.943				12.3724	101.536
						29.8844	90.9772				12.3924	101.556
						29.9319	91.0114				12.4124	101.575
						29.9795	91.0454				12.4324	101.594
						30.027	91.0793				12.4525	101.613
						30.0746	91.1132				12.4725	101.631
						30.1221	91.1469				12.4925	101.65
						30.1697	91.1805				12.5125	101.669
						30.2172	91.214				12.5325	101.688
						30.2648	91.2475				12.5526	101.706
						30.3123	91.2808				12.5726	101.725
						30.3599	91.314				12.5926	101.743
						30.4074	91.3471				12.6126	101.761
						30.455	91.3801				12.6326	101.779
						30.5025	91.413				12.6526	101.798
						30.55	91.4459				12.6727	101.816
						30.5976	91.4786				12.6927	101.834
						30.6452	91.5112				12.7127	101.851
						30.6927	91.5437				12.7327	101.869
						30.7402	91.5761				12.7528	101.887
						30.7878	91.6085				12.7728	101.905
						30.8353	91.6407				12.7928	101.922
						30.8829	91.6728				12.8128	101.94
						30.9304	91.7049				12.8328	101.957
						30.978	91.7368				12.8529	101.974
						31.0255	91.7687				12.8729	101.992
						31.0731	91.8004				12.8929	102.009
						31.1206	91.8321				12.9129	102.026
						31.1682	91.8637				12.9329	102.043
						31.2157	91.8951				12.9529	102.06
						31.2633	91.9265				12.973	102.077
						31.3108	91.9578				12.993	102.093
						31.3584	91.989				13.013	102.11
						31.4059	92.0201				13.033	102.127
						31.4535	92.0511				13.0531	102.143
						31.501	92.082				13.0731	102.16
						31.5485	92.1129				13.0931	102.176
						31.5961	92.1436				13.1131	102.193
						31.6436	92.1743				13.1331	102.209
						31.6912	92.2048				13.1532	102.225
						31.7387	92.2353				13.1732	102.241
						31.7863	92.2656				13.1932	102.257
						31.8338	92.2959				13.2132	102.273
						31.8814	92.3261				13.2332	102.289
						31.9289	92.3563				13.2532	102.305
						31.9765	92.3863				13.2733	102.321
						32.024	92.4162				13.2933	102.336
						32.0716	92.4461				13.3133	102.352
						32.1191	92.4758				13.3333	102.368
						32.1667	92.5055				13.3534	102.383
						32.2142	92.5351				13.3734	102.398
						32.2618	92.5646				13.3934	102.414
						32.3093	92.594				13.4134	102.429
						32.3569	92.6234				13.4334	102.444
						32.4044	92.6526				13.4535	102.459
						32.4519	92.6818				13.4735	102.474
						32.4995	92.7109				13.4935	102.489
						32.547	92.7399				13.5135	102.504
						32.5946	92.7688				13.5335	102.519
						32.6421	92.7976				13.5535	102.534
						32.6897	92.8264				13.5736	102.549
						32.7372	92.855				13.5936	102.563
						32.7848	92.8836				13.6136	102.578
						32.8323	92.9121				13.6336	102.593
						32.8799	92.9406				13.6537	102.607
						32.9274	92.9689				13.6737	102.621
						32.975	92.9972				13.6937	102.636
						33.0225	93.0254				13.7137	102.65
						33.0701	93.0534				13.7337	102.664
						33.1176	93.0815				13.7538	102.678
						33.1652	93.1094				13.7738	102.693
						33.2127	93.1373				13.7938	102.707
						33.2603	93.1651				13.8138	102.721
						33.3078	93.1928				13.8338	102.734
						33.3554	93.2204				13.8538	102.748
						33.4029	93.248				13.8739	102.762
						33.4504	93.2754				13.8939	102.776
						33.498	93.3028				13.9139	102.789
						33.5455	93.3302				13.9339	102.803
						33.5931	93.3574				13.954	102.817
						33.6406	93.3846				13.974	102.83
						33.6882	93.4117				13.994	102.843
						33.7357	93.4387				14	102.847
						33.7833	93.4656				14.014	102.857
						33.8308	93.4925				14.034	102.87
						33.8784	93.5193				14.0541	102.883
						33.9259	93.546				14.0741	102.896
						33.9735	93.5727				14.0941	102.91
						34.021	93.5992				14.1141	102.923
						34.0686	93.6257				14.1341	102.936
						34.1161	93.6522				14.1541	102.949
						34.1637	93.6785				14.1742	102.961
						34.2112	93.7048				14.1942	102.974
						34.2588	93.731				14.2142	102.987
						34.3063	93.7571				14.2342	103
						34.3539	93.7832				14.2543	103.012
						34.4014	93.8092				14.2743	103.025
						34.449	93.8351				14.2943	103.037
						34.4965	93.861				14.3143	103.05
						34.544	93.8868				14.3343	103.062
						34.5916	93.9125				14.3544	103.075
						34.6391	93.9381				14.3744	103.087
						34.6867	93.9637				14.3944	103.099
						34.7342	93.9892				14.4144	103.112
						34.7818	94.0146				14.4344	103.124
						34.8293	94.04				14.4544	103.136
						34.8769	94.0653				14.4745	103.148
						34.9244	94.0905				14.4945	103.16
						34.972	94.1157				14.5145	103.172
						35.0195	94.1408				14.5345	103.184
						35.0671	94.1658				14.5546	103.195
						35.1146	94.1908				14.5746	103.207
						35.1622	94.2157				14.5946	103.219
						35.2097	94.2405				14.6146	103.231
						35.2573	94.2653				14.6346	103.242
						35.3048	94.29				14.6547	103.254
						35.3524	94.3146				14.6747	103.265
						35.3999	94.3392				14.6947	103.277
						35.4475	94.3637				14.7147	103.288
						35.495	94.3881				14.7347	103.299
						35.5425	94.4125				14.7547	103.311
						35.5901	94.4368				14.7748	103.322
						35.6376	94.461				14.7948	103.333
						35.6852	94.4852				14.8148	103.344
						35.7327	94.5093				14.8348	103.356
						35.7803	94.5333				14.8549	103.367
						35.8278	94.5573				14.8749	103.378
						35.8754	94.5813				14.8949	103.389
						35.9229	94.6051				14.9149	103.399
						35.9705	94.6289				14.9349	103.41
						36.018	94.6527				14.955	103.421
						36.0656	94.6763				14.975	103.432
						36.1131	94.7				14.995	103.443
						36.1607	94.7235				15.015	103.453
						36.2082	94.747				15.035	103.464
						36.2558	94.7704				15.0551	103.474
						36.3033	94.7938				15.0751	103.485
						36.3509	94.8171				15.0951	103.495
						36.3984	94.8404				15.1151	103.506
						36.446	94.8636				15.1351	103.516
						36.4935	94.8867				15.1552	103.527
						36.541	94.9098				15.1752	103.537
						36.5886	94.9328				15.1952	103.547
						36.6361	94.9557				15.2152	103.557
						36.6837	94.9786				15.2352	103.567
						36.7312	95.0015				15.2553	103.578
						36.7788	95.0242				15.2753	103.588
						36.8263	95.047				15.2953	103.598
						36.8739	95.0696				15.3153	103.608
						36.9214	95.0922				15.3353	103.618
						36.969	95.1148				15.3554	103.627
						37.0165	95.1373				15.3754	103.637
						37.0641	95.1597				15.3954	103.647
						37.1116	95.1821				15.4154	103.657
						37.1592	95.2044				15.4354	103.666
						37.2067	95.2267				15.4555	103.676
						37.2542	95.2489				15.4755	103.686
						37.3018	95.2711				15.4955	103.695
						37.3494	95.2931				15.5155	103.705
						37.3969	95.3152				15.5355	103.714
						37.4444	95.3372				15.5556	103.724
						37.492	95.3591				15.5756	103.733
						37.5395	95.381				15.5956	103.743
						37.5871	95.4028				15.6156	103.752
						37.6346	95.4246				15.6356	103.761
						37.6822	95.4463				15.6557	103.77
						37.7297	95.468				15.6757	103.78
						37.7773	95.4896				15.6957	103.789
						37.8248	95.5112				15.7157	103.798
						37.8724	95.5327				15.7357	103.807
						37.9199	95.5541				15.7558	103.816
						37.9675	95.5755				15.7758	103.825
						38.015	95.5969				15.7958	103.834
						38.0626	95.6182				15.8158	103.843
						38.1101	95.6394				15.8358	103.852
						38.1577	95.6606				15.8559	103.861
						38.2052	95.6818				15.8759	103.869
						38.2527	95.7029				15.8959	103.878
						38.3003	95.7239				15.9159	103.887
						38.3479	95.7449				15.9359	103.895
						38.3954	95.7658				15.956	103.904
						38.4429	95.7867				15.976	103.913
						38.4905	95.8076				15.996	103.921
						38.538	95.8284				16.016	103.93
						38.5856	95.8491				16.036	103.938
						38.6331	95.8698				16.0561	103.947
						38.6807	95.8904				16.0761	103.955
						38.7282	95.911				16.0961	103.963
						38.7758	95.9316				16.1161	103.972
						38.8233	95.952				16.1361	103.98
						38.8709	95.9725				16.1562	103.988
						38.9184	95.9929				16.1762	103.997
						38.966	96.0132				16.1962	104.005
						39.0135	96.0336				16.2162	104.013
						39.0611	96.0538				16.2362	104.021
						39.1086	96.074				16.2563	104.029
						39.1562	96.0942				16.2763	104.037
						39.2037	96.1143				16.2963	104.045
						39.2512	96.1343				16.3163	104.053
						39.2988	96.1544				16.3363	104.061
						39.3464	96.1743				16.3564	104.069
						39.3939	96.1942				16.3764	104.077
						39.4414	96.2141				16.3964	104.085
						39.489	96.234				16.4164	104.092
						39.5365	96.2537				16.4364	104.1
						39.5841	96.2735				16.4565	104.108
						39.6316	96.2932				16.4765	104.115
						39.6792	96.3128				16.4965	104.123
						39.7267	96.3324				16.5165	104.131
						39.7743	96.352				16.5365	104.138
						39.8218	96.3715				16.5566	104.146
						39.8694	96.391				16.5766	104.153
						39.9169	96.4104				16.5966	104.161
						39.9645	96.4298				16.6166	104.168
						40.012	96.4491				16.6366	104.176
						40.0596	96.4684				16.6567	104.183
						40.1071	96.4877				16.6767	104.19
						40.1546	96.5069				16.6967	104.198
						40.2022	96.5261				16.7167	104.205
						40.2497	96.5452				16.7367	104.212
						40.2973	96.5643				16.7568	104.219
						40.3448	96.5833				16.7768	104.227
						40.3924	96.6023				16.7968	104.234
						40.4399	96.6212				16.8168	104.241
						40.4875	96.6401				16.8368	104.248
						40.535	96.659				16.8569	104.255
						40.5826	96.6778				16.8769	104.262
						40.6301	96.6966				16.8969	104.269
						40.6777	96.7154				16.9169	104.276
						40.7252	96.7341				16.9369	104.283
						40.7728	96.7527				16.957	104.29
						40.8203	96.7713				16.977	104.297
						40.8679	96.7899				16.997	104.304
						40.9154	96.8084				17.017	104.31
						40.963	96.8269				17.037	104.317
						41.0105	96.8454				17.0571	104.324
						41.0581	96.8638				17.0771	104.331
						41.1056	96.8822				17.0971	104.337
						41.1531	96.9005				17.1171	104.344
						41.2007	96.9188				17.1371	104.351
						41.2482	96.9371				17.1572	104.357
						41.2958	96.9553				17.1772	104.364
						41.3433	96.9735				17.1972	104.37
						41.3909	96.9916				17.2172	104.377
						41.4384	97.0097				17.2372	104.383
						41.486	97.0278				17.2573	104.39
						41.5335	97.0458				17.2773	104.396
						41.5811	97.0638				17.2973	104.403
						41.6286	97.0817				17.3173	104.409
						41.6762	97.0996				17.3373	104.415
						41.7237	97.1175				17.3574	104.422
						41.7713	97.1353				17.3774	104.428
						41.8188	97.1531				17.3974	104.434
						41.8664	97.1709				17.4174	104.44
						41.9139	97.1886				17.4374	104.446
						41.9615	97.2063				17.4575	104.453
						42.009	97.2239				17.4775	104.459
						42.0566	97.2415				17.4975	104.465
						42.1041	97.2591				17.5175	104.471
						42.1516	97.2766				17.5375	104.477
						42.1992	97.2941				17.5576	104.483
						42.2467	97.3116				17.5776	104.489
						42.2943	97.329				17.5976	104.495
						42.3418	97.3464				17.6176	104.501
						42.3894	97.3637				17.6376	104.507
						42.4369	97.3811				17.6577	104.513
						42.4845	97.3983				17.6777	104.519
						42.532	97.4156				17.6977	104.525
						42.5796	97.4328				17.7177	104.53
						42.6271	97.45				17.7377	104.536
						42.6747	97.4671				17.7578	104.542
						42.7222	97.4842				17.7778	104.548
						42.7698	97.5013				17.7978	104.553
						42.8173	97.5183				17.8178	104.559
						42.8649	97.5353				17.8378	104.565
						42.9124	97.5523				17.8579	104.57
						42.96	97.5692				17.8779	104.576
						43.0075	97.5861				17.8979	104.582
						43.0551	97.603				17.9179	104.587
						43.1026	97.6198				17.9379	104.593
						43.1501	97.6366				17.958	104.598
						43.1977	97.6534				17.978	104.604
						43.2452	97.6701				17.998	104.609
						43.2928	97.6868				18.018	104.614
						43.3403	97.7035				18.038	104.62
						43.3879	97.7201				18.0581	104.625
						43.4354	97.7367				18.0781	104.631
						43.483	97.7533				18.0981	104.636
						43.5305	97.7698				18.1181	104.641
						43.5781	97.7863				18.1381	104.647
						43.6256	97.8028				18.1582	104.652
						43.6732	97.8192				18.1782	104.657
						43.7207	97.8356				18.1982	104.662
						43.7683	97.852				18.2182	104.668
						43.8158	97.8684				18.2382	104.673
						43.8634	97.8847				18.2583	104.678
						43.9109	97.9009				18.2783	104.683
						43.9585	97.9172				18.2983	104.688
						44.006	97.9334				18.3183	104.693
						44.0536	97.9496				18.3383	104.698
						44.1011	97.9657				18.3584	104.703
						44.1487	97.9819				18.3784	104.708
						44.1962	97.998				18.3984	104.713
						44.2437	98.014				18.4184	104.718
						44.2913	98.0301				18.4384	104.723
						44.3388	98.0461				18.4585	104.728
						44.3864	98.062				18.4785	104.733
						44.4339	98.078				18.4985	104.738
						44.4815	98.0939				18.5185	104.743
						44.529	98.1098				18.5385	104.748
						44.5766	98.1256				18.5586	104.752
						44.6241	98.1414				18.5786	104.757
						44.6717	98.1572				18.5986	104.762
						44.7192	98.173				18.6186	104.767
						44.7668	98.1887				18.6386	104.771
						44.8143	98.2044				18.6587	104.776
						44.8619	98.2201				18.6787	104.781
						44.9094	98.2358				18.6987	104.786
						44.957	98.2514				18.7187	104.79
						45.0045	98.267				18.7387	104.795
						45.0521	98.2825				18.7588	104.799
						45.0996	98.2981				18.7788	104.804
						45.1472	98.3136				18.7988	104.809
						45.1947	98.329				18.8188	104.813
						45.2422	98.3445				18.8388	104.818
						45.2898	98.3599				18.8589	104.822
						45.3373	98.3753				18.8789	104.827
						45.3849	98.3907				18.8989	104.831
						45.4324	98.406				18.9189	104.835
						45.48	98.4213				18.9389	104.84
						45.5275	98.4366				18.959	104.844
						45.5751	98.4518				18.979	104.849
						45.6226	98.4671				18.999	104.853
						45.6702	98.4823				19.019	104.857
						45.7177	98.4975				19.039	104.862
						45.7653	98.5126				19.0591	104.866
						45.8128	98.5277				19.0791	104.87
						45.8604	98.5428				19.0991	104.875
						45.9079	98.5579				19.1191	104.879
						45.9555	98.5729				19.1391	104.883
						46.003	98.5879				19.1592	104.887
						46.0506	98.6029				19.1792	104.891
						46.0981	98.6179				19.1992	104.896
						46.1457	98.6328				19.2192	104.9
						46.1932	98.6477				19.2392	104.904
						46.2407	98.6626				19.2593	104.908
						46.2883	98.6775				19.2793	104.912
						46.3358	98.6923				19.2993	104.916
						46.3834	98.7071				19.3193	104.92
						46.4309	98.7219				19.3393	104.924
						46.4785	98.7366				19.3594	104.928
						46.526	98.7514				19.3794	104.932
						46.5736	98.7661				19.3994	104.936
						46.6211	98.7808				19.4194	104.94
						46.6687	98.7954				19.4394	104.944
						46.7162	98.8101				19.4595	104.948
						46.7638	98.8247				19.4795	104.952
						46.8113	98.8392				19.4995	104.956
						46.8589	98.8538				19.5195	104.96
						46.9064	98.8683				19.5395	104.964
						46.9539	98.8829				19.5596	104.968
						47.0015	98.8973				19.5796	104.971
						47.0491	98.9118				19.5996	104.975
						47.0966	98.9262				19.6196	104.979
						47.1441	98.9407				19.6396	104.983
						47.1917	98.955				19.6597	104.987
						47.2392	98.9694				19.6797	104.99
						47.2868	98.9837				19.6997	104.994
						47.3343	98.9981				19.7197	104.998
						47.3819	99.0124				19.7397	105.001
						47.4294	99.0266				19.7598	105.005
						47.477	99.0409				19.7798	105.009
						47.5245	99.0551				19.7998	105.012
						47.5721	99.0693				19.8198	105.016
						47.6196	99.0835				19.8398	105.02
						47.6672	99.0977				19.8599	105.023
						47.7147	99.1118				19.8799	105.027
						47.7623	99.1259				19.8999	105.03
						47.8098	99.14				19.9199	105.034
						47.8574	99.1541				19.9399	105.037
						47.9049	99.1681				19.96	105.041
						47.9524	99.1821				19.98	105.045
						48	99.1961				20	105.048

## Sheet: Figure 2G
HOF-b			6 h			20 h			48 h (MOF-b-Cu)
r / Å	G(r) / Å-2		r / Å	G(r) / Å-2		r / Å	G(r) / Å-2		r / Å	G(r) / Å-2
0.01	0.11176		0.01	0.20644		0.01	0.18693		0.01	0.1157
0.02	0.22161		0.02	0.41119		0.02	0.37229		0.02	0.2304
0.03	0.3277		0.03	0.61257		0.03	0.55454		0.03	0.3431
0.04	0.42824		0.04	0.80895		0.04	0.73217		0.04	0.45283
0.05	0.52158		0.05	0.99874		0.05	0.90369		0.05	0.55864
0.06	0.60622		0.06	1.1804		0.06	1.06772		0.06	0.65962
0.07	0.68086		0.07	1.35251		0.07	1.22293		0.07	0.75493
0.08	0.74441		0.08	1.51372		0.08	1.36807		0.08	0.84377
0.09	0.79602		0.09	1.6628		0.09	1.50204		0.09	0.92539
0.1	0.8351		0.1	1.79862		0.1	1.6238		0.1	0.99915
0.11	0.86131		0.11	1.92021		0.11	1.73246		0.11	1.06445
0.12	0.8746		0.12	2.02672		0.12	1.82729		0.12	1.1208
0.13	0.87515		0.13	2.11745		0.13	1.90764		0.13	1.16779
0.14	0.86341		0.14	2.19187		0.14	1.97305		0.14	1.20509
0.15	0.84006		0.15	2.24957		0.15	2.02318		0.15	1.23248
0.16	0.80601		0.16	2.29034		0.16	2.05786		0.16	1.24982
0.17	0.76234		0.17	2.31409		0.17	2.07705		0.17	1.25707
0.18	0.71027		0.18	2.3209		0.18	2.08086		0.18	1.25428
0.19	0.65119		0.19	2.31101		0.19	2.06953		0.19	1.2416
0.2	0.58653		0.2	2.2848		0.2	2.04346		0.2	1.21926
0.21	0.51781		0.21	2.24279		0.21	2.00315		0.21	1.18757
0.22	0.44655		0.22	2.18562		0.22	1.94925		0.22	1.14694
0.23	0.37425		0.23	2.11408		0.23	1.88249		0.23	1.09782
0.24	0.30237		0.24	2.02905		0.24	1.80371		0.24	1.04075
0.25	0.23226		0.25	1.93152		0.25	1.71386		0.25	0.97634
0.26	0.1652		0.26	1.82256		0.26	1.61394		0.26	0.90523
0.27	0.10231		0.27	1.70332		0.27	1.50503		0.27	0.82812
0.28	0.04456		0.28	1.57501		0.28	1.38824		0.28	0.74576
0.29	-0.00725		0.29	1.43889		0.29	1.26475		0.29	0.6589
0.3	-0.05247		0.3	1.29624		0.3	1.13574		0.3	0.56833
0.31	-0.09066		0.31	1.14837		0.31	1.00241		0.31	0.47485
0.32	-0.12156		0.32	0.9966		0.32	0.86595		0.32	0.37928
0.33	-0.14505		0.33	0.84222		0.33	0.72756		0.33	0.28242
0.34	-0.16122		0.34	0.68652		0.34	0.58838		0.34	0.18505
0.35	-0.17029		0.35	0.53075		0.35	0.44955		0.35	0.08797
0.36	-0.17262		0.36	0.3761		0.36	0.31213		0.36	-0.00808
0.37	-0.16869		0.37	0.22372		0.37	0.17716		0.37	-0.10237
0.38	-0.15907		0.38	0.07469		0.38	0.04559		0.38	-0.19422
0.39	-0.14444		0.39	-0.06999		0.39	-0.08169		0.39	-0.28298
0.4	-0.12551		0.4	-0.2094		0.4	-0.20388		0.4	-0.36805
0.41	-0.10302		0.41	-0.3427		0.41	-0.32024		0.41	-0.44889
0.42	-0.07776		0.42	-0.46914		0.42	-0.43012		0.42	-0.525
0.43	-0.05048		0.43	-0.58808		0.43	-0.53296		0.43	-0.59594
0.44	-0.02194		0.44	-0.69898		0.44	-0.62831		0.44	-0.66133
0.45	0.00716		0.45	-0.80137		0.45	-0.71576		0.45	-0.72086
0.46	0.03613		0.46	-0.89492		0.46	-0.79504		0.46	-0.77426
0.47	0.06439		0.47	-0.97936		0.47	-0.86594		0.47	-0.82134
0.48	0.09136		0.48	-1.05453		0.48	-0.92832		0.48	-0.86195
0.49	0.11658		0.49	-1.12038		0.49	-0.98217		0.49	-0.89604
0.5	0.13962		0.5	-1.17692		0.5	-1.0275		0.5	-0.92357
0.51	0.16015		0.51	-1.22426		0.51	-1.06443		0.51	-0.94458
0.52	0.17789		0.52	-1.26258		0.52	-1.09314		0.52	-0.95918
0.53	0.19262		0.53	-1.29213		0.53	-1.11386		0.53	-0.9675
0.54	0.20417		0.54	-1.31323		0.54	-1.1269		0.54	-0.96975
0.55	0.21246		0.55	-1.32627		0.55	-1.1326		0.55	-0.96617
0.56	0.2174		0.56	-1.33166		0.56	-1.13136		0.56	-0.95705
0.57	0.21898		0.57	-1.32988		0.57	-1.12361		0.57	-0.94271
0.58	0.2172		0.58	-1.32145		0.58	-1.10983		0.58	-0.92353
0.59	0.21209		0.59	-1.3069		0.59	-1.0905		0.59	-0.89989
0.6	0.2037		0.6	-1.2868		0.6	-1.06616		0.6	-0.87222
0.61	0.19209		0.61	-1.26173		0.61	-1.03733		0.61	-0.84098
0.62	0.17734		0.62	-1.2323		0.62	-1.00458		0.62	-0.80665
0.63	0.15953		0.63	-1.19909		0.63	-0.96846		0.63	-0.7697
0.64	0.13874		0.64	-1.16271		0.64	-0.92954		0.64	-0.73066
0.65	0.11506		0.65	-1.12376		0.65	-0.88839		0.65	-0.69004
0.66	0.0886		0.66	-1.08284		0.66	-0.84556		0.66	-0.64835
0.67	0.05945		0.67	-1.04052		0.67	-0.80162		0.67	-0.60613
0.68	0.02771		0.68	-0.99737		0.68	-0.75711		0.68	-0.56389
0.69	-0.00652		0.69	-0.95394		0.69	-0.71256		0.69	-0.52217
0.7	-0.04311		0.7	-0.91076		0.7	-0.6685		0.7	-0.48147
0.71	-0.08196		0.71	-0.86835		0.71	-0.62542		0.71	-0.44229
0.72	-0.12294		0.72	-0.8272		0.72	-0.58382		0.72	-0.40511
0.73	-0.16595		0.73	-0.78778		0.73	-0.54414		0.73	-0.37039
0.74	-0.21086		0.74	-0.75053		0.74	-0.50684		0.74	-0.33859
0.75	-0.25756		0.75	-0.71587		0.75	-0.47231		0.75	-0.31011
0.76	-0.30593		0.76	-0.68422		0.76	-0.44095		0.76	-0.28534
0.77	-0.35589		0.77	-0.65594		0.77	-0.4131		0.77	-0.26464
0.78	-0.40734		0.78	-0.63139		0.78	-0.38911		0.78	-0.24833
0.79	-0.46023		0.79	-0.61091		0.79	-0.36925		0.79	-0.23667
0.8	-0.51452		0.8	-0.5948		0.8	-0.35379		0.8	-0.22993
0.81	-0.57019		0.81	-0.58334		0.81	-0.34295		0.81	-0.22828
0.82	-0.62727		0.82	-0.5768		0.82	-0.33691		0.82	-0.23188
0.83	-0.68579		0.83	-0.57542		0.83	-0.33582		0.83	-0.24084
0.84	-0.74585		0.84	-0.5794		0.84	-0.33977		0.84	-0.25519
0.85	-0.80755		0.85	-0.58892		0.85	-0.34884		0.85	-0.27495
0.86	-0.87102		0.86	-0.60415		0.86	-0.36303		0.86	-0.30007
0.87	-0.93642		0.87	-0.6252		0.87	-0.3823		0.87	-0.33043
0.88	-1.00392		0.88	-0.65218		0.88	-0.4066		0.88	-0.36588
0.89	-1.07367		0.89	-0.68515		0.89	-0.43578		0.89	-0.40621
0.9	-1.14584		0.9	-0.72412		0.9	-0.46967		0.9	-0.45116
0.91	-1.22053		0.91	-0.76908		0.91	-0.50806		0.91	-0.5004
0.92	-1.29783		0.92	-0.81997		0.92	-0.55066		0.92	-0.55358
0.93	-1.37774		0.93	-0.8767		0.93	-0.59716		0.93	-0.61028
0.94	-1.46018		0.94	-0.93912		0.94	-0.64718		0.94	-0.67005
0.95	-1.54499		0.95	-1.00704		0.95	-0.70033		0.95	-0.73238
0.96	-1.63186		0.96	-1.0802		0.96	-0.75613		0.96	-0.79673
0.97	-1.72035		0.97	-1.1583		0.97	-0.8141		0.97	-0.86254
0.98	-1.80986		0.98	-1.24098		0.98	-0.8737		0.98	-0.9292
0.99	-1.89965		0.99	-1.32784		0.99	-0.93436		0.99	-0.99609
1	-1.98877		1	-1.4184		1	-0.99548		1	-1.06257
1.01	-2.0761		1.01	-1.51213		1.01	-1.05644		1.01	-1.12796
1.02	-2.16036		1.02	-1.60845		1.02	-1.1166		1.02	-1.19162
1.03	-2.24007		1.03	-1.7067		1.03	-1.17531		1.03	-1.25287
1.04	-2.31362		1.04	-1.80618		1.04	-1.2319		1.04	-1.31106
1.05	-2.37922		1.05	-1.90614		1.05	-1.28571		1.05	-1.36553
1.06	-2.435		1.06	-2.00578		1.06	-1.33608		1.06	-1.41567
1.07	-2.47899		1.07	-2.10424		1.07	-1.38237		1.07	-1.46087
1.08	-2.50915		1.08	-2.20062		1.08	-1.42396		1.08	-1.50056
1.09	-2.52347		1.09	-2.294		1.09	-1.46025		1.09	-1.5342
1.1	-2.51994		1.1	-2.38343		1.1	-1.49067		1.1	-1.56131
1.11	-2.49666		1.11	-2.4679		1.11	-1.5147		1.11	-1.58145
1.12	-2.45185		1.12	-2.54643		1.12	-1.53187		1.12	-1.59424
1.13	-2.38395		1.13	-2.61801		1.13	-1.54175		1.13	-1.59935
1.14	-2.29162		1.14	-2.68164		1.14	-1.54399		1.14	-1.59652
1.15	-2.17381		1.15	-2.73632		1.15	-1.53828		1.15	-1.58554
1.16	-2.02983		1.16	-2.78108		1.16	-1.5244		1.16	-1.56629
1.17	-1.85937		1.17	-2.81499		1.17	-1.50217		1.17	-1.53871
1.18	-1.66253		1.18	-2.83715		1.18	-1.47152		1.18	-1.50282
1.19	-1.43988		1.19	-2.8467		1.19	-1.43244		1.19	-1.45868
1.2	-1.19245		1.2	-2.84288		1.2	-1.385		1.2	-1.40645
1.21	-0.92178		1.21	-2.82496		1.21	-1.32933		1.21	-1.34636
1.22	-0.62986		1.22	-2.79233		1.22	-1.26567		1.22	-1.27869
1.23	-0.31918		1.23	-2.74443		1.23	-1.1943		1.23	-1.20379
1.24	0.0073		1.24	-2.68085		1.24	-1.11561		1.24	-1.12206
1.25	0.34623		1.25	-2.60125		1.25	-1.03001		1.25	-1.03397
1.26	0.69385		1.26	-2.50541		1.26	-0.93801		1.26	-0.94004
1.27	1.04608		1.27	-2.39325		1.27	-0.84018		1.27	-0.84082
1.28	1.39858		1.28	-2.26481		1.28	-0.73712		1.28	-0.73691
1.29	1.74681		1.29	-2.12025		1.29	-0.62948		1.29	-0.62894
1.3	2.08613		1.3	-1.95989		1.3	-0.51796		1.3	-0.51756
1.31	2.41184		1.31	-1.78415		1.31	-0.40328		1.31	-0.40345
1.32	2.71933		1.32	-1.59362		1.32	-0.28619		1.32	-0.28728
1.33	3.00412		1.33	-1.389		1.33	-0.16745		1.33	-0.16976
1.34	3.26196		1.34	-1.17115		1.34	-0.04783		1.34	-0.05155
1.35	3.48893		1.35	-0.94103		1.35	0.0719		1.35	0.06665
1.36	3.68151		1.36	-0.69974		1.36	0.191		1.36	0.18419
1.37	3.83666		1.37	-0.4485		1.37	0.30873		1.37	0.30042
1.38	3.95187		1.38	-0.18864		1.38	0.42437		1.38	0.41474
1.39	4.02526		1.39	0.07841		1.39	0.53726		1.39	0.52655
1.4	4.05556		1.4	0.35115		1.4	0.64675		1.4	0.63531
1.41	4.04221		1.41	0.62798		1.41	0.75224		1.41	0.74052
1.42	3.98531		1.42	0.90722		1.42	0.8532		1.42	0.8417
1.43	3.88569		1.43	1.18716		1.43	0.94914		1.43	0.93844
1.44	3.74484		1.44	1.46605		1.44	1.03962		1.44	1.03036
1.45	3.56493		1.45	1.7421		1.45	1.12427		1.45	1.11714
1.46	3.34874		1.46	2.01352		1.46	1.20277		1.46	1.1985
1.47	3.09961		1.47	2.27851		1.47	1.27489		1.47	1.2742
1.48	2.8214		1.48	2.53531		1.48	1.34042		1.48	1.34407
1.49	2.51839		1.49	2.78218		1.49	1.39925		1.49	1.40797
1.5	2.19519		1.5	3.01742		1.5	1.45129		1.5	1.46578
1.51	1.85668		1.51	3.23943		1.51	1.49652		1.51	1.51745
1.52	1.50787		1.52	3.44665		1.52	1.535		1.52	1.56296
1.53	1.15386		1.53	3.63763		1.53	1.56679		1.53	1.60231
1.54	0.79967		1.54	3.81102		1.54	1.59201		1.54	1.63554
1.55	0.45022		1.55	3.96561		1.55	1.61083		1.55	1.66271
1.56	0.11016		1.56	4.10027		1.56	1.62344		1.56	1.68389
1.57	-0.21616		1.57	4.21405		1.57	1.63006		1.57	1.69918
1.58	-0.52476		1.58	4.30613		1.58	1.63092		1.58	1.70869
1.59	-0.81217		1.59	4.37583		1.59	1.62628		1.59	1.71253
1.6	-1.0754		1.6	4.42265		1.6	1.61639		1.6	1.71082
1.61	-1.31204		1.61	4.44624		1.61	1.60153		1.61	1.70368
1.62	-1.52026		1.62	4.44641		1.62	1.58194		1.62	1.69123
1.63	-1.69883		1.63	4.42315		1.63	1.5579		1.63	1.67359
1.64	-1.84715		1.64	4.37662		1.64	1.52963		1.64	1.65087
1.65	-1.96521		1.65	4.30711		1.65	1.49738		1.65	1.62316
1.66	-2.05356		1.66	4.2151		1.66	1.46136		1.66	1.59057
1.67	-2.11329		1.67	4.10122		1.67	1.42177		1.67	1.55318
1.68	-2.14599		1.68	3.96624		1.68	1.37878		1.68	1.51107
1.69	-2.15366		1.69	3.8111		1.69	1.33255		1.69	1.46431
1.7	-2.1387		1.7	3.63683		1.7	1.2832		1.7	1.41298
1.71	-2.10376		1.71	3.4446		1.71	1.23087		1.71	1.35713
1.72	-2.05175		1.72	3.23572		1.72	1.17564		1.72	1.29684
1.73	-1.9857		1.73	3.01157		1.73	1.11759		1.73	1.23216
1.74	-1.90872		1.74	2.77361		1.74	1.05679		1.74	1.16316
1.75	-1.82391		1.75	2.5234		1.75	0.99329		1.75	1.08994
1.76	-1.73429		1.76	2.26256		1.76	0.92714		1.76	1.01256
1.77	-1.64273		1.77	1.99274		1.77	0.8584		1.77	0.93115
1.78	-1.5519		1.78	1.71563		1.78	0.78709		1.78	0.84581
1.79	-1.46422		1.79	1.43294		1.79	0.71329		1.79	0.75671
1.8	-1.38182		1.8	1.14638		1.8	0.63704		1.8	0.664
1.81	-1.30649		1.81	0.85767		1.81	0.55842		1.81	0.56789
1.82	-1.23966		1.82	0.56849		1.82	0.47753		1.82	0.46859
1.83	-1.18243		1.83	0.28048		1.83	0.39448		1.83	0.36638
1.84	-1.13551		1.84	-0.00476		1.84	0.30942		1.84	0.26153
1.85	-1.09924		1.85	-0.28569		1.85	0.22251		1.85	0.15438
1.86	-1.07366		1.86	-0.56085		1.86	0.13395		1.86	0.04529
1.87	-1.05846		1.87	-0.82883		1.87	0.04398		1.87	-0.06536
1.88	-1.05305		1.88	-1.08836		1.88	-0.04715		1.88	-0.17713
1.89	-1.05659		1.89	-1.33823		1.89	-0.13914		1.89	-0.28957
1.9	-1.06804		1.9	-1.57734		1.9	-0.23165		1.9	-0.4022
1.91	-1.08616		1.91	-1.80471		1.91	-0.32433		1.91	-0.5145
1.92	-1.10962		1.92	-2.01948		1.92	-0.41679		1.92	-0.62594
1.93	-1.137		1.93	-2.2209		1.93	-0.5086		1.93	-0.73597
1.94	-1.16683		1.94	-2.40833		1.94	-0.59934		1.94	-0.84405
1.95	-1.19766		1.95	-2.58126		1.95	-0.68853		1.95	-0.94959
1.96	-1.22807		1.96	-2.73932		1.96	-0.77572		1.96	-1.05203
1.97	-1.25672		1.97	-2.88224		1.97	-0.86042		1.97	-1.15083
1.98	-1.28234		1.98	-3.00986		1.98	-0.94215		1.98	-1.24542
1.99	-1.30383		1.99	-3.12216		1.99	-1.02043		1.99	-1.33528
2	-1.32019		2	-3.21921		2	-1.09479		2	-1.41991
2.01	-1.33058		2.01	-3.3012		2.01	-1.16479		2.01	-1.49884
2.02	-1.3343		2.02	-3.3684		2.02	-1.22998		2.02	-1.57164
2.03	-1.33082		2.03	-3.42119		2.03	-1.28999		2.03	-1.63791
2.04	-1.31974		2.04	-3.46002		2.04	-1.34443		2.04	-1.69733
2.05	-1.3008		2.05	-3.48544		2.05	-1.39301		2.05	-1.74962
2.06	-1.27387		2.06	-3.49805		2.06	-1.43544		2.06	-1.79454
2.07	-1.23891		2.07	-3.49852		2.07	-1.4715		2.07	-1.83195
2.08	-1.19601		2.08	-3.48757		2.08	-1.50104		2.08	-1.86174
2.09	-1.14529		2.09	-3.46595		2.09	-1.52396		2.09	-1.8839
2.1	-1.08695		2.1	-3.43447		2.1	-1.5402		2.1	-1.89847
2.11	-1.02126		2.11	-3.39396		2.11	-1.54982		2.11	-1.90557
2.12	-0.94847		2.12	-3.34524		2.12	-1.55289		2.12	-1.90537
2.13	-0.86888		2.13	-3.28919		2.13	-1.54957		2.13	-1.89814
2.14	-0.7828		2.14	-3.22663		2.14	-1.5401		2.14	-1.88418
2.15	-0.69054		2.15	-3.15843		2.15	-1.52476		2.15	-1.86389
2.16	-0.59242		2.16	-3.08542		2.16	-1.50388		2.16	-1.83769
2.17	-0.48877		2.17	-3.0084		2.17	-1.47789		2.17	-1.80608
2.18	-0.37992		2.18	-2.92817		2.18	-1.44722		2.18	-1.76958
2.19	-0.26624		2.19	-2.84548		2.19	-1.41239		2.19	-1.72878
2.2	-0.14811		2.2	-2.76105		2.2	-1.37392		2.2	-1.68427
2.21	-0.02597		2.21	-2.67556		2.21	-1.33239		2.21	-1.6367
2.22	0.09969		2.22	-2.58964		2.22	-1.28839		2.22	-1.5867
2.23	0.22831		2.23	-2.50388		2.23	-1.24254		2.23	-1.53493
2.24	0.35925		2.24	-2.41882		2.24	-1.19544		2.24	-1.48204
2.25	0.49177		2.25	-2.33495		2.25	-1.14773		2.25	-1.42869
2.26	0.62505		2.26	-2.2527		2.26	-1.10001		2.26	-1.37549
2.27	0.75813		2.27	-2.17247		2.27	-1.05287		2.27	-1.32305
2.28	0.88996		2.28	-2.09458		2.28	-1.00688		2.28	-1.27193
2.29	1.0194		2.29	-2.01931		2.29	-0.96258		2.29	-1.22266
2.3	1.14518		2.3	-1.9469		2.3	-0.92045		2.3	-1.17571
2.31	1.26596		2.31	-1.87752		2.31	-0.88095		2.31	-1.13152
2.32	1.38032		2.32	-1.81133		2.32	-0.84446		2.32	-1.09042
2.33	1.48681		2.33	-1.7484		2.33	-0.81132		2.33	-1.05274
2.34	1.58393		2.34	-1.68879		2.34	-0.7818		2.34	-1.01869
2.35	1.67022		2.35	-1.63251		2.35	-0.7561		2.35	-0.98842
2.36	1.74423		2.36	-1.57955		2.36	-0.73435		2.36	-0.96204
2.37	1.80459		2.37	-1.52983		2.37	-0.71662		2.37	-0.93954
2.38	1.85006		2.38	-1.48329		2.38	-0.7029		2.38	-0.92086
2.39	1.87953		2.39	-1.43981		2.39	-0.6931		2.39	-0.90587
2.4	1.89209		2.4	-1.39925		2.4	-0.68708		2.4	-0.89437
2.41	1.88703		2.41	-1.36146		2.41	-0.68462		2.41	-0.88609
2.42	1.86393		2.42	-1.32627		2.42	-0.68545		2.42	-0.88069
2.43	1.82259		2.43	-1.29351		2.43	-0.68923		2.43	-0.87779
2.44	1.76317		2.44	-1.26298		2.44	-0.69556		2.44	-0.87695
2.45	1.6861		2.45	-1.23447		2.45	-0.70402		2.45	-0.87768
2.46	1.59217		2.46	-1.20778		2.46	-0.71412		2.46	-0.87948
2.47	1.48246		2.47	-1.18271		2.47	-0.72537		2.47	-0.88178
2.48	1.35839		2.48	-1.15905		2.48	-0.73722		2.48	-0.88402
2.49	1.22168		2.49	-1.13658		2.49	-0.74913		2.49	-0.88563
2.5	1.07434		2.5	-1.1151		2.5	-0.76054		2.5	-0.886
2.51	0.9186		2.51	-1.09442		2.51	-0.77089		2.51	-0.88456
2.52	0.75692		2.52	-1.07434		2.52	-0.77963		2.52	-0.88074
2.53	0.59193		2.53	-1.05467		2.53	-0.78623		2.53	-0.87399
2.54	0.42636		2.54	-1.03523		2.54	-0.79017		2.54	-0.86378
2.55	0.26301		2.55	-1.01584		2.55	-0.79099		2.55	-0.84964
2.56	0.10467		2.56	-0.99636		2.56	-0.78823		2.56	-0.83111
2.57	-0.04593		2.57	-0.97663		2.57	-0.78151		2.57	-0.8078
2.58	-0.18617		2.58	-0.9565		2.58	-0.77047		2.58	-0.77937
2.59	-0.31361		2.59	-0.93584		2.59	-0.75482		2.59	-0.74554
2.6	-0.42607		2.6	-0.91453		2.6	-0.73433		2.6	-0.70607
2.61	-0.52164		2.61	-0.89245		2.61	-0.70882		2.61	-0.66083
2.62	-0.59874		2.62	-0.86952		2.62	-0.67819		2.62	-0.60971
2.63	-0.6562		2.63	-0.84563		2.63	-0.64237		2.63	-0.55269
2.64	-0.69323		2.64	-0.82071		2.64	-0.60139		2.64	-0.48982
2.65	-0.70948		2.65	-0.79468		2.65	-0.55532		2.65	-0.42122
2.66	-0.70505		2.66	-0.76748		2.66	-0.50431		2.66	-0.34706
2.67	-0.68048		2.67	-0.73908		2.67	-0.44855		2.67	-0.26758
2.68	-0.63675		2.68	-0.70941		2.68	-0.38829		2.68	-0.18309
2.69	-0.57527		2.69	-0.67847		2.69	-0.32384		2.69	-0.09395
2.7	-0.49785		2.7	-0.64622		2.7	-0.25555		2.7	-0.000556338
2.71	-0.40662		2.71	-0.61265		2.71	-0.18381		2.71	0.09663
2.72	-0.30406		2.72	-0.57778		2.72	-0.10903		2.72	0.19711
2.73	-0.19287		2.73	-0.54161		2.73	-0.03169		2.73	0.30035
2.74	-0.07598		2.74	-0.50416		2.74	0.04776		2.74	0.40581
2.75	0.04359		2.75	-0.46546		2.75	0.12881		2.75	0.5129
2.76	0.16275		2.76	-0.42556		2.76	0.21097		2.76	0.62104
2.77	0.2784		2.77	-0.3845		2.77	0.29375		2.77	0.72962
2.78	0.38755		2.78	-0.34236		2.78	0.37663		2.78	0.83804
2.79	0.48735		2.79	-0.2992		2.79	0.45914		2.79	0.94572
2.8	0.57517		2.8	-0.25511		2.8	0.54081		2.8	1.05208
2.81	0.64864		2.81	-0.21018		2.81	0.6212		2.81	1.15655
2.82	0.70576		2.82	-0.16452		2.82	0.69989		2.82	1.2586
2.83	0.74486		2.83	-0.11822		2.83	0.77649		2.83	1.35773
2.84	0.76471		2.84	-0.07142		2.84	0.85067		2.84	1.45346
2.85	0.76451		2.85	-0.02424		2.85	0.9221		2.85	1.54536
2.86	0.74391		2.86	0.02318		2.86	0.99053		2.86	1.63303
2.87	0.70303		2.87	0.07072		2.87	1.05575		2.87	1.71614
2.88	0.64244		2.88	0.1182		2.88	1.11756		2.88	1.79438
2.89	0.56313		2.89	0.1655		2.89	1.17586		2.89	1.8675
2.9	0.46654		2.9	0.21245		2.9	1.23055		2.9	1.9353
2.91	0.35442		2.91	0.2589		2.91	1.2816		2.91	1.99762
2.92	0.22891		2.92	0.30469		2.92	1.32902		2.92	2.05437
2.93	0.09239		2.93	0.34966		2.93	1.37286		2.93	2.10549
2.94	-0.05255		2.94	0.39366		2.94	1.4132		2.94	2.15097
2.95	-0.20316		2.95	0.43654		2.95	1.45018		2.95	2.19084
2.96	-0.35659		2.96	0.47815		2.96	1.48395		2.96	2.22519
2.97	-0.51001		2.97	0.51835		2.97	1.5147		2.97	2.25412
2.98	-0.6606		2.98	0.55701		2.98	1.54262		2.98	2.27779
2.99	-0.80568		2.99	0.59399		2.99	1.56796		2.99	2.29639
3	-0.94275		3	0.62918		3	1.59094		3	2.31012
3.01	-1.06954		3.01	0.66249		3.01	1.61184		3.01	2.31922
3.02	-1.18405		3.02	0.6938		3.02	1.63089		3.02	2.32394
3.03	-1.28462		3.03	0.72305		3.03	1.64837		3.03	2.32456
3.04	-1.36995		3.04	0.75017		3.04	1.66452		3.04	2.32136
3.05	-1.4391		3.05	0.7751		3.05	1.6796		3.05	2.31462
3.06	-1.49156		3.06	0.7978		3.06	1.69383		3.06	2.30464
3.07	-1.5272		3.07	0.81825		3.07	1.70743		3.07	2.2917
3.08	-1.54626		3.08	0.83645		3.08	1.7206		3.08	2.27611
3.09	-1.5494		3.09	0.85239		3.09	1.73352		3.09	2.25814
3.1	-1.5376		3.1	0.86609		3.1	1.74635		3.1	2.23806
3.11	-1.51215		3.11	0.8776		3.11	1.7592		3.11	2.21614
3.12	-1.47465		3.12	0.88696		3.12	1.77217		3.12	2.19261
3.13	-1.42689		3.13	0.89423		3.13	1.78535		3.13	2.16771
3.14	-1.37085		3.14	0.89948		3.14	1.79876		3.14	2.14164
3.15	-1.30861		3.15	0.90279		3.15	1.81241		3.15	2.1146
3.16	-1.24234		3.16	0.90426		3.16	1.8263		3.16	2.08676
3.17	-1.17418		3.17	0.90399		3.17	1.84038		3.17	2.05828
3.18	-1.10622		3.18	0.90209		3.18	1.85458		3.18	2.02927
3.19	-1.04044		3.19	0.89866		3.19	1.8688		3.19	1.99986
3.2	-0.97866		3.2	0.89382		3.2	1.88293		3.2	1.97014
3.21	-0.92247		3.21	0.88771		3.21	1.89683		3.21	1.94018
3.22	-0.87324		3.22	0.88042		3.22	1.91035		3.22	1.91004
3.23	-0.83203		3.23	0.87209		3.23	1.92331		3.23	1.87977
3.24	-0.7996		3.24	0.86283		3.24	1.93556		3.24	1.84938
3.25	-0.7764		3.25	0.85275		3.25	1.94689		3.25	1.8189
3.26	-0.76253		3.26	0.84197		3.26	1.95712		3.26	1.78834
3.27	-0.75779		3.27	0.83059		3.27	1.96606		3.27	1.75768
3.28	-0.76163		3.28	0.81871		3.28	1.97352		3.28	1.72692
3.29	-0.77323		3.29	0.80642		3.29	1.97933		3.29	1.69605
3.3	-0.79148		3.3	0.7938		3.3	1.9833		3.3	1.66504
3.31	-0.81506		3.31	0.78093		3.31	1.98527		3.31	1.63389
3.32	-0.84242		3.32	0.76788		3.32	1.98511		3.32	1.60258
3.33	-0.87188		3.33	0.7547		3.33	1.98268		3.33	1.57108
3.34	-0.90164		3.34	0.74144		3.34	1.97786		3.34	1.5394
3.35	-0.92986		3.35	0.72815		3.35	1.97058		3.35	1.50753
3.36	-0.9547		3.36	0.71486		3.36	1.96076		3.36	1.47546
3.37	-0.97435		3.37	0.70159		3.37	1.94836		3.37	1.44322
3.38	-0.98712		3.38	0.68837		3.38	1.93336		3.38	1.41082
3.39	-0.99143		3.39	0.6752		3.39	1.91577		3.39	1.37828
3.4	-0.98593		3.4	0.66211		3.4	1.89563		3.4	1.34565
3.41	-0.96946		3.41	0.64909		3.41	1.87299		3.41	1.31298
3.42	-0.94112		3.42	0.63616		3.42	1.84794		3.42	1.28031
3.43	-0.90029		3.43	0.6233		3.43	1.82058		3.43	1.24771
3.44	-0.84666		3.44	0.61053		3.44	1.79106		3.44	1.21527
3.45	-0.78021		3.45	0.59785		3.45	1.75953		3.45	1.18305
3.46	-0.70121		3.46	0.58527		3.46	1.72616		3.46	1.15117
3.47	-0.61024		3.47	0.57279		3.47	1.69114		3.47	1.1197
3.48	-0.50819		3.48	0.56042		3.48	1.6547		3.48	1.08877
3.49	-0.39617		3.49	0.54818		3.49	1.61705		3.49	1.05847
3.5	-0.27556		3.5	0.53611		3.5	1.57844		3.5	1.02891
3.51	-0.14791		3.51	0.52422		3.51	1.53912		3.51	1.00022
3.52	-0.01498		3.52	0.51256		3.52	1.49933		3.52	0.97251
3.53	0.12139		3.53	0.50117		3.53	1.45935		3.53	0.9459
3.54	0.25926		3.54	0.4901		3.54	1.41943		3.54	0.9205
3.55	0.39665		3.55	0.47941		3.55	1.37983		3.55	0.89641
3.56	0.5316		3.56	0.46916		3.56	1.34082		3.56	0.87376
3.57	0.66222		3.57	0.45943		3.57	1.30264		3.57	0.85264
3.58	0.78669		3.58	0.45031		3.58	1.26554		3.58	0.83314
3.59	0.90336		3.59	0.44186		3.59	1.22975		3.59	0.81536
3.6	1.01073		3.6	0.43417		3.6	1.1955		3.6	0.79938
3.61	1.10752		3.61	0.42735		3.61	1.16298		3.61	0.78526
3.62	1.19269		3.62	0.42148		3.62	1.13239		3.62	0.77306
3.63	1.26544		3.63	0.41666		3.63	1.1039		3.63	0.76284
3.64	1.32524		3.64	0.41297		3.64	1.07764		3.64	0.75464
3.65	1.37183		3.65	0.41052		3.65	1.05376		3.65	0.74847
3.66	1.40523		3.66	0.40937		3.66	1.03236		3.66	0.74436
3.67	1.42571		3.67	0.40963		3.67	1.01352		3.67	0.74231
3.68	1.43382		3.68	0.41136		3.68	0.9973		3.68	0.7423
3.69	1.43031		3.69	0.41464		3.69	0.98374		3.69	0.74432
3.7	1.41617		3.7	0.41951		3.7	0.97284		3.7	0.74834
3.71	1.39256		3.71	0.42603		3.71	0.96461		3.71	0.7543
3.72	1.36079		3.72	0.43423		3.72	0.95899		3.72	0.76216
3.73	1.32228		3.73	0.44413		3.73	0.95594		3.73	0.77185
3.74	1.27853		3.74	0.45575		3.74	0.95539		3.74	0.7833
3.75	1.23109		3.75	0.46907		3.75	0.95722		3.75	0.79642
3.76	1.18149		3.76	0.48409		3.76	0.96133		3.76	0.81112
3.77	1.13125		3.77	0.50075		3.77	0.96759		3.77	0.8273
3.78	1.0818		3.78	0.51901		3.78	0.97584		3.78	0.84487
3.79	1.03447		3.79	0.53881		3.79	0.98592		3.79	0.86372
3.8	0.99047		3.8	0.56006		3.8	0.99767		3.8	0.88372
3.81	0.95084		3.81	0.58266		3.81	1.01089		3.81	0.90477
3.82	0.91646		3.82	0.60652		3.82	1.0254		3.82	0.92676
3.83	0.88799		3.83	0.63149		3.83	1.04101		3.83	0.94955
3.84	0.86592		3.84	0.65745		3.84	1.05751		3.84	0.97304
3.85	0.85052		3.85	0.68426		3.85	1.07471		3.85	0.99711
3.86	0.84184		3.86	0.71175		3.86	1.09242		3.86	1.02164
3.87	0.83977		3.87	0.73976		3.87	1.11043		3.87	1.04652
3.88	0.84399		3.88	0.76813		3.88	1.12856		3.88	1.07164
3.89	0.854		3.89	0.79668		3.89	1.14663		3.89	1.09691
3.9	0.86917		3.9	0.82522		3.9	1.16447		3.9	1.12221
3.91	0.88874		3.91	0.85359		3.91	1.18191		3.91	1.14745
3.92	0.91184		3.92	0.88159		3.92	1.19882		3.92	1.17254
3.93	0.93752		3.93	0.90906		3.93	1.21505		3.93	1.1974
3.94	0.96482		3.94	0.93581		3.94	1.23049		3.94	1.22194
3.95	0.99272		3.95	0.96167		3.95	1.24502		3.95	1.24611
3.96	1.02025		3.96	0.98649		3.96	1.25857		3.96	1.26982
3.97	1.04648		3.97	1.0101		3.97	1.27106		3.97	1.29301
3.98	1.07052		3.98	1.03236		3.98	1.28242		3.98	1.31564
3.99	1.09159		3.99	1.05312		3.99	1.29264		3.99	1.33764
4	1.10904		4	1.07226		4	1.30167		4	1.35897
4.01	1.12231		4.01	1.08967		4.01	1.30951		4.01	1.37959
4.02	1.13102		4.02	1.10524		4.02	1.31618		4.02	1.39947
4.03	1.13489		4.03	1.11887		4.03	1.32169		4.03	1.41855
4.04	1.13384		4.04	1.13048		4.04	1.32607		4.04	1.43682
4.05	1.12792		4.05	1.14002		4.05	1.32938		4.05	1.45423
4.06	1.11731		4.06	1.14743		4.06	1.33166		4.06	1.47077
4.07	1.10235		4.07	1.15266		4.07	1.33299		4.07	1.48639
4.08	1.08351		4.08	1.15568		4.08	1.33344		4.08	1.50107
4.09	1.06132		4.09	1.15649		4.09	1.33308		4.09	1.51478
4.1	1.03646		4.1	1.15507		4.1	1.33199		4.1	1.52749
4.11	1.00964		4.11	1.15143		4.11	1.33026		4.11	1.53917
4.12	0.98161		4.12	1.14558		4.12	1.32797		4.12	1.54977
4.13	0.95316		4.13	1.13755		4.13	1.3252		4.13	1.55926
4.14	0.92506		4.14	1.12737		4.14	1.32203		4.14	1.5676
4.15	0.89806		4.15	1.11508		4.15	1.31853		4.15	1.57475
4.16	0.87285		4.16	1.10073		4.16	1.31477		4.16	1.58066
4.17	0.85006		4.17	1.08438		4.17	1.3108		4.17	1.58528
4.18	0.83022		4.18	1.06607		4.18	1.30667		4.18	1.58855
4.19	0.81377		4.19	1.04589		4.19	1.30242		4.19	1.59043
4.2	0.801		4.2	1.02389		4.2	1.29808		4.2	1.59086
4.21	0.79211		4.21	1.00015		4.21	1.29367		4.21	1.58977
4.22	0.78715		4.22	0.97475		4.22	1.28919		4.22	1.5871
4.23	0.78602		4.23	0.94776		4.23	1.28463		4.23	1.58279
4.24	0.78852		4.24	0.91927		4.24	1.27998		4.24	1.57679
4.25	0.7943		4.25	0.88936		4.25	1.2752		4.25	1.56902
4.26	0.80293		4.26	0.85813		4.26	1.27025		4.26	1.55944
4.27	0.81383		4.27	0.82564		4.27	1.26508		4.27	1.54798
4.28	0.82638		4.28	0.79201		4.28	1.25963		4.28	1.53458
4.29	0.83987		4.29	0.75733		4.29	1.25383		4.29	1.51921
4.3	0.85355		4.3	0.72168		4.3	1.2476		4.3	1.50181
4.31	0.86666		4.31	0.68518		4.31	1.24087		4.31	1.48236
4.32	0.87841		4.32	0.64793		4.32	1.23353		4.32	1.46081
4.33	0.88806		4.33	0.61003		4.33	1.22552		4.33	1.43715
4.34	0.89491		4.34	0.57159		4.34	1.21673		4.34	1.41137
4.35	0.89831		4.35	0.53273		4.35	1.20708		4.35	1.38346
4.36	0.8977		4.36	0.49356		4.36	1.19649		4.36	1.35344
4.37	0.89263		4.37	0.45421		4.37	1.18487		4.37	1.32133
4.38	0.88276		4.38	0.41481		4.38	1.17215		4.38	1.28716
4.39	0.86786		4.39	0.37548		4.39	1.15828		4.39	1.25097
4.4	0.84787		4.4	0.33636		4.4	1.14318		4.4	1.21283
4.41	0.82283		4.41	0.29758		4.41	1.12682		4.41	1.17281
4.42	0.79293		4.42	0.25929		4.42	1.10917		4.42	1.131
4.43	0.75851		4.43	0.22162		4.43	1.0902		4.43	1.08749
4.44	0.72		4.44	0.18474		4.44	1.06991		4.44	1.0424
4.45	0.67798		4.45	0.14877		4.45	1.04831		4.45	0.99585
4.46	0.63313		4.46	0.11388		4.46	1.02543		4.46	0.94799
4.47	0.58619		4.47	0.08021		4.47	1.0013		4.47	0.89897
4.48	0.538		4.48	0.0479		4.48	0.97599		4.48	0.84893
4.49	0.48943		4.49	0.0171		4.49	0.94956		4.49	0.79807
4.5	0.44138		4.5	-0.01205		4.5	0.9221		4.5	0.74655
4.51	0.39475		4.51	-0.03942		4.51	0.8937		4.51	0.69456
4.52	0.35043		4.52	-0.06487		4.52	0.86449		4.52	0.64231
4.53	0.30928		4.53	-0.08828		4.53	0.83458		4.53	0.58999
4.54	0.27207		4.54	-0.10954		4.54	0.80411		4.54	0.53781
4.55	0.23953		4.55	-0.12854		4.55	0.77323		4.55	0.48598
4.56	0.21227		4.56	-0.1452		4.56	0.74208		4.56	0.4347
4.57	0.19081		4.57	-0.15943		4.57	0.71082		4.57	0.3842
4.58	0.17553		4.58	-0.17117		4.58	0.67961		4.58	0.33467
4.59	0.16672		4.59	-0.18036		4.59	0.64862		4.59	0.28633
4.6	0.16449		4.6	-0.18697		4.6	0.618		4.6	0.23938
4.61	0.16886		4.61	-0.19099		4.61	0.58791		4.61	0.19402
4.62	0.1797		4.62	-0.1924		4.62	0.55852		4.62	0.15045
4.63	0.19676		4.63	-0.19123		4.63	0.52997		4.63	0.10883
4.64	0.21967		4.64	-0.18751		4.64	0.5024		4.64	0.06936
4.65	0.24796		4.65	-0.18129		4.65	0.47595		4.65	0.0322
4.66	0.28106		4.66	-0.17263		4.66	0.45075		4.66	-0.0025
4.67	0.31834		4.67	-0.16163		4.67	0.42689		4.67	-0.0346
4.68	0.35909		4.68	-0.1484		4.68	0.40449		4.68	-0.06395
4.69	0.40256		4.69	-0.13304		4.69	0.38362		4.69	-0.09045
4.7	0.44799		4.7	-0.1157		4.7	0.36436		4.7	-0.11397
4.71	0.4946		4.71	-0.09653		4.71	0.34675		4.71	-0.13444
4.72	0.54161		4.72	-0.07569		4.72	0.33085		4.72	-0.15177
4.73	0.58831		4.73	-0.05336		4.73	0.31666		4.73	-0.1659
4.74	0.63397		4.74	-0.02971		4.74	0.3042		4.74	-0.17677
4.75	0.67797		4.75	-0.00496		4.75	0.29347		4.75	-0.18435
4.76	0.71972		4.76	0.0207		4.76	0.28442		4.76	-0.18862
4.77	0.75873		4.77	0.04707		4.77	0.27704		4.77	-0.18956
4.78	0.79456		4.78	0.07394		4.78	0.27127		4.78	-0.18718
4.79	0.82688		4.79	0.10109		4.79	0.26704		4.79	-0.1815
4.8	0.85543		4.8	0.12831		4.8	0.26429		4.8	-0.17255
4.81	0.88005		4.81	0.15539		4.81	0.26292		4.81	-0.16036
4.82	0.90064		4.82	0.18214		4.82	0.26286		4.82	-0.14501
4.83	0.91718		4.83	0.20835		4.83	0.26399		4.83	-0.12655
4.84	0.92972		4.84	0.23384		4.84	0.26622		4.84	-0.10507
4.85	0.93837		4.85	0.25843		4.85	0.26944		4.85	-0.08065
4.86	0.94328		4.86	0.28194		4.86	0.27354		4.86	-0.0534
4.87	0.94463		4.87	0.30422		4.87	0.2784		4.87	-0.02343
4.88	0.94264		4.88	0.32512		4.88	0.28392		4.88	0.00914
4.89	0.93755		4.89	0.34453		4.89	0.28998		4.89	0.04417
4.9	0.92957		4.9	0.36231		4.9	0.29649		4.9	0.08152
4.91	0.91895		4.91	0.37838		4.91	0.30333		4.91	0.12105
4.92	0.90589		4.92	0.39266		4.92	0.31041		4.92	0.16258
4.93	0.8906		4.93	0.40506		4.93	0.31763		4.93	0.20596
4.94	0.87326		4.94	0.41556		4.94	0.32492		4.94	0.251
4.95	0.854		4.95	0.4241		4.95	0.33218		4.95	0.29752
4.96	0.83296		4.96	0.43067		4.96	0.33935		4.96	0.34532
4.97	0.81022		4.97	0.43528		4.97	0.34637		4.97	0.39421
4.98	0.78585		4.98	0.43792		4.98	0.35317		4.98	0.44397
4.99	0.75991		4.99	0.43862		4.99	0.3597		4.99	0.49439
5	0.73243		5	0.43741		5	0.36592		5	0.54524
5.01	0.70344		5.01	0.43435		5.01	0.37179		5.01	0.59631
5.02	0.67295		5.02	0.42949		5.02	0.37728		5.02	0.64736
5.03	0.64099		5.03	0.42289		5.03	0.38237		5.03	0.69815
5.04	0.60761		5.04	0.41463		5.04	0.38703		5.04	0.74844
5.05	0.57286		5.05	0.40479		5.05	0.39124		5.05	0.79799
5.06	0.53682		5.06	0.39344		5.06	0.39498		5.06	0.84655
5.07	0.49962		5.07	0.38069		5.07	0.39826		5.07	0.89387
5.08	0.46141		5.08	0.36661		5.08	0.40106		5.08	0.93972
5.09	0.42237		5.09	0.35129		5.09	0.40336		5.09	0.98384
5.1	0.38272		5.1	0.33484		5.1	0.40516		5.1	1.02598
5.11	0.34272		5.11	0.31733		5.11	0.40645		5.11	1.06592
5.12	0.30268		5.12	0.29886		5.12	0.40721		5.12	1.10342
5.13	0.2629		5.13	0.2795		5.13	0.40745		5.13	1.13824
5.14	0.22374		5.14	0.25934		5.14	0.40714		5.14	1.17017
5.15	0.18554		5.15	0.23846		5.15	0.40627		5.15	1.19901
5.16	0.14865		5.16	0.21693		5.16	0.40482		5.16	1.22454
5.17	0.11344		5.17	0.19482		5.17	0.40277		5.17	1.2466
5.18	0.08022		5.18	0.17219		5.18	0.4001		5.18	1.265
5.19	0.04929		5.19	0.1491		5.19	0.39679		5.19	1.27959
5.2	0.02091		5.2	0.1256		5.2	0.39282		5.2	1.29025
5.21	-0.00472		5.21	0.10175		5.21	0.38815		5.21	1.29684
5.22	-0.02747		5.22	0.07758		5.22	0.38277		5.22	1.29928
5.23	-0.04726		5.23	0.05315		5.23	0.37665		5.23	1.29749
5.24	-0.0641		5.24	0.02849		5.24	0.36976		5.24	1.29142
5.25	-0.07809		5.25	0.00363		5.25	0.36208		5.25	1.28104
5.26	-0.0894		5.26	-0.02138		5.26	0.35359		5.26	1.26634
5.27	-0.09828		5.27	-0.04652		5.27	0.34429		5.27	1.24736
5.28	-0.10508		5.28	-0.07175		5.28	0.33415		5.28	1.22414
5.29	-0.11018		5.29	-0.09704		5.29	0.32317		5.29	1.19676
5.3	-0.11407		5.3	-0.12234		5.3	0.31136		5.3	1.16531
5.31	-0.11726		5.31	-0.14764		5.31	0.29871		5.31	1.12992
5.32	-0.12032		5.32	-0.17289		5.32	0.28525		5.32	1.09075
5.33	-0.12382		5.33	-0.19804		5.33	0.27099		5.33	1.04798
5.34	-0.12836		5.34	-0.22306		5.34	0.25597		5.34	1.0018
5.35	-0.13449		5.35	-0.2479		5.35	0.24023		5.35	0.95244
5.36	-0.14278		5.36	-0.2725		5.36	0.22382		5.36	0.90015
5.37	-0.15371		5.37	-0.29682		5.37	0.20679		5.37	0.84518
5.38	-0.16771		5.38	-0.32079		5.38	0.18922		5.38	0.78784
5.39	-0.18513		5.39	-0.34435		5.39	0.17117		5.39	0.7284
5.4	-0.20622		5.4	-0.36743		5.4	0.15274		5.4	0.6672
5.41	-0.23111		5.41	-0.38997		5.41	0.13401		5.41	0.60454
5.42	-0.25983		5.42	-0.41189		5.42	0.11508		5.42	0.54078
5.43	-0.29228		5.43	-0.43312		5.43	0.09607		5.43	0.47624
5.44	-0.32822		5.44	-0.45357		5.44	0.07707		5.44	0.41128
5.45	-0.3673		5.45	-0.47318		5.45	0.05821		5.45	0.34623
5.46	-0.40904		5.46	-0.49186		5.46	0.03959		5.46	0.28145
5.47	-0.45286		5.47	-0.50953		5.47	0.02134		5.47	0.21728
5.48	-0.49805		5.48	-0.52612		5.48	0.00358		5.48	0.15404
5.49	-0.54384		5.49	-0.54154		5.49	-0.01359		5.49	0.09206
5.5	-0.58939		5.5	-0.55574		5.5	-0.03004		5.5	0.03165
5.51	-0.63379		5.51	-0.56863		5.51	-0.04567		5.51	-0.02689
5.52	-0.67614		5.52	-0.58015		5.52	-0.06037		5.52	-0.08327
5.53	-0.7155		5.53	-0.59025		5.53	-0.07406		5.53	-0.13725
5.54	-0.751		5.54	-0.59887		5.54	-0.08664		5.54	-0.18858
5.55	-0.78176		5.55	-0.60597		5.55	-0.09804		5.55	-0.23704
5.56	-0.80702		5.56	-0.61151		5.56	-0.10819		5.56	-0.28244
5.57	-0.8261		5.57	-0.61547		5.57	-0.11705		5.57	-0.32461
5.58	-0.83842		5.58	-0.61782		5.58	-0.12456		5.58	-0.36342
5.59	-0.84355		5.59	-0.61856		5.59	-0.13072		5.59	-0.39875
5.6	-0.84119		5.6	-0.61769		5.6	-0.1355		5.6	-0.43052
5.61	-0.83121		5.61	-0.61521		5.61	-0.13891		5.61	-0.45867
5.62	-0.81364		5.62	-0.61116		5.62	-0.14097		5.62	-0.48318
5.63	-0.78868		5.63	-0.60556		5.63	-0.14171		5.63	-0.50404
5.64	-0.75668		5.64	-0.59846		5.64	-0.14119		5.64	-0.52129
5.65	-0.71817		5.65	-0.58991		5.65	-0.13946		5.65	-0.53498
5.66	-0.67379		5.66	-0.57998		5.66	-0.1366		5.66	-0.54519
5.67	-0.62436		5.67	-0.56873		5.67	-0.1327		5.67	-0.55203
5.68	-0.57077		5.68	-0.55625		5.68	-0.12786		5.68	-0.55563
5.69	-0.51403		5.69	-0.54263		5.69	-0.1222		5.69	-0.55614
5.7	-0.4552		5.7	-0.52796		5.7	-0.11583		5.7	-0.55372
5.71	-0.3954		5.71	-0.51234		5.71	-0.10888		5.71	-0.54857
5.72	-0.33576		5.72	-0.49589		5.72	-0.10149		5.72	-0.5409
5.73	-0.27737		5.73	-0.47872		5.73	-0.09379		5.73	-0.53091
5.74	-0.22133		5.74	-0.46093		5.74	-0.08594		5.74	-0.51884
5.75	-0.16862		5.75	-0.44266		5.75	-0.07806		5.75	-0.50493
5.76	-0.12016		5.76	-0.42401		5.76	-0.0703		5.76	-0.48941
5.77	-0.07677		5.77	-0.40511		5.77	-0.06281		5.77	-0.47253
5.78	-0.03909		5.78	-0.38606		5.78	-0.05571		5.78	-0.45455
5.79	-0.00767		5.79	-0.367		5.79	-0.04914		5.79	-0.4357
5.8	0.01714		5.8	-0.34801		5.8	-0.04321		5.8	-0.41624
5.81	0.03515		5.81	-0.32922		5.81	-0.03803		5.81	-0.3964
5.82	0.04631		5.82	-0.31072		5.82	-0.0337		5.82	-0.37642
5.83	0.05077		5.83	-0.2926		5.83	-0.03031		5.83	-0.35651
5.84	0.04881		5.84	-0.27496		5.84	-0.02794		5.84	-0.33688
5.85	0.04088		5.85	-0.25785		5.85	-0.02664		5.85	-0.31774
5.86	0.02754		5.86	-0.24136		5.86	-0.02645		5.86	-0.29927
5.87	0.00949		5.87	-0.22555		5.87	-0.0274		5.87	-0.28163
5.88	-0.01249		5.88	-0.21045		5.88	-0.02951		5.88	-0.26497
5.89	-0.03755		5.89	-0.19611		5.89	-0.03277		5.89	-0.24944
5.9	-0.06481		5.9	-0.18256		5.9	-0.03715		5.9	-0.23513
5.91	-0.09334		5.91	-0.16981		5.91	-0.04262		5.91	-0.22215
5.92	-0.12224		5.92	-0.15786		5.92	-0.04912		5.92	-0.21056
5.93	-0.15063		5.93	-0.14672		5.93	-0.05659		5.93	-0.20044
5.94	-0.17771		5.94	-0.13637		5.94	-0.06493		5.94	-0.19181
5.95	-0.20274		5.95	-0.12678		5.95	-0.07406		5.95	-0.18468
5.96	-0.22507		5.96	-0.11791		5.96	-0.08386		5.96	-0.17906
5.97	-0.24419		5.97	-0.10974		5.97	-0.09422		5.97	-0.17493
5.98	-0.2597		5.98	-0.10219		5.98	-0.10499		5.98	-0.17224
5.99	-0.27134		5.99	-0.09522		5.99	-0.11605		5.99	-0.17094
6	-0.27899		6	-0.08876		6	-0.12725		6	-0.17097
6.01	-0.28266		6.01	-0.08274		6.01	-0.13843		6.01	-0.17222
6.02	-0.28251		6.02	-0.07708		6.02	-0.14945		6.02	-0.17461
6.03	-0.27883		6.03	-0.07171		6.03	-0.16015		6.03	-0.17803
6.04	-0.27202		6.04	-0.06654		6.04	-0.17037		6.04	-0.18234
6.05	-0.26257		6.05	-0.06149		6.05	-0.17997		6.05	-0.18742
6.06	-0.25107		6.06	-0.05648		6.06	-0.18878		6.06	-0.19313
6.07	-0.23815		6.07	-0.05142		6.07	-0.19668		6.07	-0.19932
6.08	-0.22451		6.08	-0.04623		6.08	-0.20353		6.08	-0.20584
6.09	-0.21085		6.09	-0.04085		6.09	-0.20919		6.09	-0.21253
6.1	-0.19785		6.1	-0.03518		6.1	-0.21354		6.1	-0.21925
6.11	-0.18618		6.11	-0.02916		6.11	-0.21649		6.11	-0.22582
6.12	-0.17646		6.12	-0.02274		6.12	-0.21792		6.12	-0.23211
6.13	-0.16921		6.13	-0.01584		6.13	-0.21776		6.13	-0.23794
6.14	-0.1649		6.14	-0.00842		6.14	-0.21593		6.14	-0.24318
6.15	-0.16385		6.15	-0.000433396		6.15	-0.21239		6.15	-0.24767
6.16	-0.16631		6.16	0.00815		6.16	-0.20708		6.16	-0.25129
6.17	-0.17236		6.17	0.01736		6.17	-0.19998		6.17	-0.25388
6.18	-0.18197		6.18	0.02721		6.18	-0.19107		6.18	-0.25534
6.19	-0.19499		6.19	0.03772		6.19	-0.18036		6.19	-0.25553
6.2	-0.21111		6.2	0.04888		6.2	-0.16785		6.2	-0.25436
6.21	-0.22993		6.21	0.06068		6.21	-0.15358		6.21	-0.25174
6.22	-0.25093		6.22	0.0731		6.22	-0.1376		6.22	-0.24756
6.23	-0.27347		6.23	0.08612		6.23	-0.11994		6.23	-0.24176
6.24	-0.29687		6.24	0.09969		6.24	-0.10069		6.24	-0.23427
6.25	-0.32036		6.25	0.11378		6.25	-0.07992		6.25	-0.22505
6.26	-0.34313		6.26	0.12834		6.26	-0.05771		6.26	-0.21404
6.27	-0.36437		6.27	0.14329		6.27	-0.03416		6.27	-0.20122
6.28	-0.38327		6.28	0.15859		6.28	-0.00939		6.28	-0.18658
6.29	-0.39903		6.29	0.17415		6.29	0.01651		6.29	-0.1701
6.3	-0.41093		6.3	0.18991		6.3	0.04342		6.3	-0.1518
6.31	-0.41829		6.31	0.20578		6.31	0.07121		6.31	-0.13168
6.32	-0.42055		6.32	0.22168		6.32	0.09975		6.32	-0.10979
6.33	-0.41723		6.33	0.23753		6.33	0.12893		6.33	-0.08614
6.34	-0.408		6.34	0.25323		6.34	0.1586		6.34	-0.0608
6.35	-0.39264		6.35	0.26872		6.35	0.18865		6.35	-0.03382
6.36	-0.37108		6.36	0.28389		6.36	0.21894		6.36	-0.00526
6.37	-0.34342		6.37	0.29867		6.37	0.24935		6.37	0.02479
6.38	-0.30986		6.38	0.31297		6.38	0.27975		6.38	0.05627
6.39	-0.27078		6.39	0.32672		6.39	0.31003		6.39	0.08906
6.4	-0.22669		6.4	0.33985		6.4	0.34006		6.4	0.12309
6.41	-0.17822		6.41	0.35228		6.41	0.36973		6.41	0.15823
6.42	-0.12612		6.42	0.36396		6.42	0.39894		6.42	0.19439
6.43	-0.07124		6.43	0.37482		6.43	0.42758		6.43	0.23146
6.44	-0.01451		6.44	0.38481		6.44	0.45556		6.44	0.2693
6.45	0.04309		6.45	0.39389		6.45	0.48279		6.45	0.30779
6.46	0.10052		6.46	0.40203		6.46	0.50919		6.46	0.34681
6.47	0.15673		6.47	0.40919		6.47	0.53468		6.47	0.38623
6.48	0.21069		6.48	0.41535		6.48	0.55919		6.48	0.42591
6.49	0.26138		6.49	0.42051		6.49	0.58265		6.49	0.46572
6.5	0.30785		6.5	0.42464		6.5	0.60501		6.5	0.50552
6.51	0.34921		6.51	0.42776		6.51	0.62622		6.51	0.54517
6.52	0.38466		6.52	0.42987		6.52	0.64623		6.52	0.58454
6.53	0.41352		6.53	0.43099		6.53	0.665		6.53	0.62347
6.54	0.43523		6.54	0.43114		6.54	0.68251		6.54	0.66183
6.55	0.44937		6.55	0.43035		6.55	0.69871		6.55	0.69949
6.56	0.45565		6.56	0.42864		6.56	0.71359		6.56	0.73631
6.57	0.45397		6.57	0.42607		6.57	0.72713		6.57	0.77214
6.58	0.44434		6.58	0.42266		6.58	0.73932		6.58	0.80685
6.59	0.42696		6.59	0.41848		6.59	0.75014		6.59	0.84031
6.6	0.40218		6.6	0.41356		6.6	0.7596		6.6	0.8724
6.61	0.37047		6.61	0.40796		6.61	0.76769		6.61	0.90298
6.62	0.33248		6.62	0.40174		6.62	0.77442		6.62	0.93194
6.63	0.28893		6.63	0.39495		6.63	0.77979		6.63	0.95916
6.64	0.24071		6.64	0.38765		6.64	0.78381		6.64	0.98452
6.65	0.18875		6.65	0.37989		6.65	0.7865		6.65	1.00792
6.66	0.13408		6.66	0.37172		6.66	0.78788		6.66	1.02926
6.67	0.07779		6.67	0.36321		6.67	0.78797		6.67	1.04844
6.68	0.02097		6.68	0.3544		6.68	0.78679		6.68	1.06538
6.69	-0.03524		6.69	0.34535		6.69	0.78437		6.69	1.08001
6.7	-0.08974		6.7	0.3361		6.7	0.78076		6.7	1.09225
6.71	-0.14146		6.71	0.3267		6.71	0.77597		6.71	1.10204
6.72	-0.18938		6.72	0.31719		6.72	0.77006		6.72	1.10934
6.73	-0.23256		6.73	0.30762		6.73	0.76306		6.73	1.11409
6.74	-0.27015		6.74	0.29802		6.74	0.75503		6.74	1.11629
6.75	-0.30141		6.75	0.28843		6.75	0.74602		6.75	1.1159
6.76	-0.32573		6.76	0.27887		6.76	0.73607		6.76	1.11292
6.77	-0.34264		6.77	0.26937		6.77	0.72526		6.77	1.10736
6.78	-0.3518		6.78	0.25997		6.78	0.71365		6.78	1.09923
6.79	-0.35304		6.79	0.25068		6.79	0.70129		6.79	1.08857
6.8	-0.34634		6.8	0.24153		6.8	0.68826		6.8	1.07542
6.81	-0.33182		6.81	0.23253		6.81	0.67464		6.81	1.05984
6.82	-0.30978		6.82	0.2237		6.82	0.6605		6.82	1.0419
6.83	-0.28063		6.83	0.21506		6.83	0.64591		6.83	1.02168
6.84	-0.24495		6.84	0.20662		6.84	0.63096		6.84	0.99926
6.85	-0.20341		6.85	0.1984		6.85	0.61574		6.85	0.97477
6.86	-0.15681		6.86	0.1904		6.86	0.60032		6.86	0.94832
6.87	-0.10603		6.87	0.18265		6.87	0.58478		6.87	0.92003
6.88	-0.05203		6.88	0.17515		6.88	0.56923		6.88	0.89005
6.89	0.0042		6.89	0.16793		6.89	0.55373		6.89	0.85852
6.9	0.06162		6.9	0.16099		6.9	0.53838		6.9	0.82561
6.91	0.11921		6.91	0.15434		6.91	0.52325		6.91	0.79147
6.92	0.17595		6.92	0.14801		6.92	0.50843		6.92	0.75628
6.93	0.23086		6.93	0.14201		6.93	0.49399		6.93	0.72022
6.94	0.28304		6.94	0.13636		6.94	0.48001		6.94	0.68346
6.95	0.33165		6.95	0.13106		6.95	0.46655		6.95	0.64619
6.96	0.37597		6.96	0.12615		6.96	0.45369		6.96	0.6086
6.97	0.4154		6.97	0.12164		6.97	0.44147		6.97	0.57086
6.98	0.44945		6.98	0.11754		6.98	0.42995		6.98	0.53316
6.99	0.4778		6.99	0.11388		6.99	0.41918		6.99	0.49568
7	0.50026		7	0.11067		7	0.4092		7	0.4586
7.01	0.51679		7.01	0.10792		7.01	0.40004		7.01	0.42209
7.02	0.52751		7.02	0.10566		7.02	0.39173		7.02	0.38631
7.03	0.5327		7.03	0.10389		7.03	0.38427		7.03	0.35141
7.04	0.53277		7.04	0.10262		7.04	0.37769		7.04	0.31754
7.05	0.52824		7.05	0.10186		7.05	0.37198		7.05	0.28484
7.06	0.51979		7.06	0.10162		7.06	0.36713		7.06	0.25341
7.07	0.50815		7.07	0.10189		7.07	0.36314		7.07	0.22338
7.08	0.49417		7.08	0.10268		7.08	0.35997		7.08	0.19485
7.09	0.47872		7.09	0.10398		7.09	0.35761		7.09	0.16788
7.1	0.46273		7.1	0.10577		7.1	0.35601		7.1	0.14255
7.11	0.44712		7.11	0.10805		7.11	0.35514		7.11	0.11892
7.12	0.4328		7.12	0.11078		7.12	0.35495		7.12	0.09702
7.13	0.42063		7.13	0.11395		7.13	0.35538		7.13	0.07686
7.14	0.41141		7.14	0.11752		7.14	0.3564		7.14	0.05847
7.15	0.40584		7.15	0.12146		7.15	0.35792		7.15	0.04184
7.16	0.40452		7.16	0.12573		7.16	0.35991		7.16	0.02694
7.17	0.40792		7.17	0.13028		7.17	0.3623		7.17	0.01375
7.18	0.41637		7.18	0.13507		7.18	0.36502		7.18	0.00222
7.19	0.43003		7.19	0.14004		7.19	0.36802		7.19	-0.0077
7.2	0.44894		7.2	0.14514		7.2	0.37123		7.2	-0.01608
7.21	0.47293		7.21	0.15031		7.21	0.37461		7.21	-0.02299
7.22	0.50171		7.22	0.15549		7.22	0.3781		7.22	-0.02851
7.23	0.53482		7.23	0.16062		7.23	0.38166		7.23	-0.03272
7.24	0.57165		7.24	0.16563		7.24	0.38523		7.24	-0.03571
7.25	0.61149		7.25	0.17046		7.25	0.38878		7.25	-0.03756
7.26	0.65348		7.26	0.17504		7.26	0.39228		7.26	-0.03838
7.27	0.69671		7.27	0.17933		7.27	0.3957		7.27	-0.03825
7.28	0.74019		7.28	0.18325		7.28	0.39902		7.28	-0.03725
7.29	0.78289		7.29	0.18675		7.29	0.40224		7.29	-0.03547
7.3	0.82377		7.3	0.18979		7.3	0.40534		7.3	-0.03299
7.31	0.86182		7.31	0.19231		7.31	0.40833		7.31	-0.02987
7.32	0.89607		7.32	0.19427		7.32	0.41123		7.32	-0.02617
7.33	0.92562		7.33	0.19564		7.33	0.41403		7.33	-0.02195
7.34	0.94966		7.34	0.19638		7.34	0.41678		7.34	-0.01724
7.35	0.96753		7.35	0.19648		7.35	0.41949		7.35	-0.01207
7.36	0.97867		7.36	0.19591		7.36	0.42221		7.36	-0.00647
7.37	0.98271		7.37	0.19468		7.37	0.42496		7.37	-0.000428828
7.38	0.97943		7.38	0.19278		7.38	0.4278		7.38	0.00605
7.39	0.9688		7.39	0.19021		7.39	0.43077		7.39	0.013
7.4	0.95095		7.4	0.18701		7.4	0.43392		7.4	0.02045
7.41	0.9262		7.41	0.18318		7.41	0.43729		7.41	0.02844
7.42	0.89502		7.42	0.17876		7.42	0.44095		7.42	0.03704
7.43	0.85806		7.43	0.1738		7.43	0.44493		7.43	0.0463
7.44	0.81609		7.44	0.16833		7.44	0.44928		7.44	0.05632
7.45	0.77001		7.45	0.16241		7.45	0.45406		7.45	0.06717
7.46	0.72081		7.46	0.1561		7.46	0.4593		7.46	0.07896
7.47	0.66955		7.47	0.14947		7.47	0.46505		7.47	0.09177
7.48	0.61733		7.48	0.14257		7.48	0.47132		7.48	0.10573
7.49	0.56527		7.49	0.13548		7.49	0.47816		7.49	0.12093
7.5	0.51446		7.5	0.12828		7.5	0.48559		7.5	0.13748
7.51	0.46595		7.51	0.12104		7.51	0.4936		7.51	0.1555
7.52	0.42072		7.52	0.11384		7.52	0.50222		7.52	0.17508
7.53	0.37961		7.53	0.10675		7.53	0.51144		7.53	0.19632
7.54	0.3434		7.54	0.09985		7.54	0.52125		7.54	0.21932
7.55	0.31266		7.55	0.09321		7.55	0.53162		7.55	0.24416
7.56	0.28785		7.56	0.0869		7.56	0.54255		7.56	0.27091
7.57	0.26923		7.57	0.08098		7.57	0.55398		7.57	0.29964
7.58	0.25689		7.58	0.07553		7.58	0.56588		7.58	0.33039
7.59	0.25075		7.59	0.07059		7.59	0.5782		7.59	0.36319
7.6	0.25054		7.6	0.06621		7.6	0.59088		7.6	0.39806
7.61	0.25585		7.61	0.06243		7.61	0.60387		7.61	0.43499
7.62	0.26609		7.62	0.0593		7.62	0.61708		7.62	0.47396
7.63	0.28056		7.63	0.05684		7.63	0.63045		7.63	0.51493
7.64	0.29843		7.64	0.05506		7.64	0.64391		7.64	0.55784
7.65	0.31879		7.65	0.05399		7.65	0.65736		7.65	0.60261
7.66	0.34067		7.66	0.05362		7.66	0.67074		7.66	0.64913
7.67	0.36306		7.67	0.05396		7.67	0.68395		7.67	0.69728
7.68	0.38495		7.68	0.05498		7.68	0.69691		7.68	0.74691
7.69	0.40536		7.69	0.05667		7.69	0.70954		7.69	0.79786
7.7	0.42336		7.7	0.05899		7.7	0.72175		7.7	0.84996
7.71	0.4381		7.71	0.06193		7.71	0.73347		7.71	0.90299
7.72	0.44882		7.72	0.06542		7.72	0.74462		7.72	0.95675
7.73	0.4549		7.73	0.06944		7.73	0.75512		7.73	1.01099
7.74	0.45585		7.74	0.07391		7.74	0.76491		7.74	1.06549
7.75	0.45134		7.75	0.0788		7.75	0.77392		7.75	1.11997
7.76	0.44119		7.76	0.08402		7.76	0.78209		7.76	1.17418
7.77	0.4254		7.77	0.08953		7.77	0.78938		7.77	1.22784
7.78	0.4041		7.78	0.09526		7.78	0.79574		7.78	1.28067
7.79	0.37761		7.79	0.10112		7.79	0.80112		7.79	1.33239
7.8	0.34639		7.8	0.10707		7.8	0.80549		7.8	1.38271
7.81	0.311		7.81	0.11303		7.81	0.80884		7.81	1.43136
7.82	0.27214		7.82	0.11893		7.82	0.81113		7.82	1.47804
7.83	0.2306		7.83	0.1247		7.83	0.81235		7.83	1.52249
7.84	0.18722		7.84	0.13028		7.84	0.8125		7.84	1.56444
7.85	0.14291		7.85	0.13562		7.85	0.81157		7.85	1.60363
7.86	0.09857		7.86	0.14065		7.86	0.80956		7.86	1.63982
7.87	0.05509		7.87	0.14531		7.87	0.80649		7.87	1.67278
7.88	0.01336		7.88	0.14957		7.88	0.80235		7.88	1.70229
7.89	-0.02582		7.89	0.15337		7.89	0.79718		7.89	1.72816
7.9	-0.06172		7.9	0.15668		7.9	0.79097		7.9	1.75021
7.91	-0.0937		7.91	0.15946		7.91	0.78376		7.91	1.76828
7.92	-0.12124		7.92	0.16169		7.92	0.77556		7.92	1.78222
7.93	-0.14394		7.93	0.16334		7.93	0.76639		7.93	1.79194
7.94	-0.16153		7.94	0.16439		7.94	0.75628		7.94	1.79733
7.95	-0.17387		7.95	0.16483		7.95	0.74526		7.95	1.79832
7.96	-0.18098		7.96	0.16466		7.96	0.73334		7.96	1.79487
7.97	-0.18296		7.97	0.16387		7.97	0.72054		7.97	1.78697
7.98	-0.18009		7.98	0.16247		7.98	0.7069		7.98	1.77461
7.99	-0.17271		7.99	0.16046		7.99	0.69242		7.99	1.75781
8	-0.16128		8	0.15787		8	0.67714		8	1.73664
8.01	-0.14633		8.01	0.1547		8.01	0.66107		8.01	1.71116
8.02	-0.12845		8.02	0.15097		8.02	0.64422		8.02	1.68147
8.03	-0.10827		8.03	0.14672		8.03	0.62663		8.03	1.64768
8.04	-0.08644		8.04	0.14197		8.04	0.60829		8.04	1.60992
8.05	-0.0636		8.05	0.13674		8.05	0.58924		8.05	1.56835
8.06	-0.04038		8.06	0.13107		8.06	0.56949		8.06	1.52315
8.07	-0.01735		8.07	0.125		8.07	0.54906		8.07	1.47449
8.08	0.00495		8.08	0.11855		8.08	0.52796		8.08	1.42258
8.09	0.02606		8.09	0.11177		8.09	0.50623		8.09	1.36762
8.1	0.04562		8.1	0.1047		8.1	0.48388		8.1	1.30985
8.11	0.06334		8.11	0.09737		8.11	0.46094		8.11	1.2495
8.12	0.07902		8.12	0.08981		8.12	0.43744		8.12	1.1868
8.13	0.09256		8.13	0.08208		8.13	0.41342		8.13	1.12201
8.14	0.10396		8.14	0.07421		8.14	0.38892		8.14	1.05537
8.15	0.1133		8.15	0.06624		8.15	0.36397		8.15	0.98714
8.16	0.12076		8.16	0.05821		8.16	0.33862		8.16	0.91757
8.17	0.12656		8.17	0.05015		8.17	0.31294		8.17	0.84692
8.18	0.13101		8.18	0.04211		8.18	0.28697		8.18	0.77544
8.19	0.13444		8.19	0.03412		8.19	0.26079		8.19	0.70337
8.2	0.13724		8.2	0.02623		8.2	0.23446		8.2	0.63097
8.21	0.13978		8.21	0.01846		8.21	0.20806		8.21	0.55848
8.22	0.14246		8.22	0.01085		8.22	0.18167		8.22	0.48611
8.23	0.14566		8.23	0.00344		8.23	0.15538		8.23	0.4141
8.24	0.14972		8.24	-0.00374		8.24	0.12927		8.24	0.34266
8.25	0.15495		8.25	-0.01066		8.25	0.10345		8.25	0.27201
8.26	0.16161		8.26	-0.01727		8.26	0.078		8.26	0.20232
8.27	0.16989		8.27	-0.02356		8.27	0.05302		8.27	0.13379
8.28	0.17995		8.28	-0.02949		8.28	0.02862		8.28	0.0666
8.29	0.19183		8.29	-0.03503		8.29	0.0049		8.29	0.000900583
8.3	0.20554		8.3	-0.04015		8.3	-0.01804		8.3	-0.06315
8.31	0.22102		8.31	-0.04483		8.31	-0.04011		8.31	-0.12542
8.32	0.23812		8.32	-0.04904		8.32	-0.06121		8.32	-0.18578
8.33	0.25665		8.33	-0.05275		8.33	-0.08125		8.33	-0.24411
8.34	0.27638		8.34	-0.05596		8.34	-0.10014		8.34	-0.3003
8.35	0.29702		8.35	-0.05863		8.35	-0.1178		8.35	-0.35427
8.36	0.31826		8.36	-0.06076		8.36	-0.13417		8.36	-0.40593
8.37	0.33976		8.37	-0.06232		8.37	-0.14916		8.37	-0.45521
8.38	0.36116		8.38	-0.0633		8.38	-0.16274		8.38	-0.50205
8.39	0.38214		8.39	-0.06371		8.39	-0.17485		8.39	-0.54639
8.4	0.40234		8.4	-0.06353		8.4	-0.18546		8.4	-0.58819
8.41	0.42147		8.41	-0.06276		8.41	-0.19455		8.41	-0.62743
8.42	0.43922		8.42	-0.0614		8.42	-0.2021		8.42	-0.66407
8.43	0.45535		8.43	-0.05946		8.43	-0.20812		8.43	-0.6981
8.44	0.46965		8.44	-0.05694		8.44	-0.21262		8.44	-0.7295
8.45	0.48195		8.45	-0.05387		8.45	-0.21563		8.45	-0.75827
8.46	0.49211		8.46	-0.05026		8.46	-0.21717		8.46	-0.78442
8.47	0.50007		8.47	-0.04613		8.47	-0.21732		8.47	-0.80795
8.48	0.50577		8.48	-0.0415		8.48	-0.21611		8.48	-0.82888
8.49	0.50922		8.49	-0.03642		8.49	-0.21364		8.49	-0.84723
8.5	0.51044		8.5	-0.0309		8.5	-0.20997		8.5	-0.86302
8.51	0.5095		8.51	-0.02499		8.51	-0.20521		8.51	-0.87628
8.52	0.50647		8.52	-0.01873		8.52	-0.19946		8.52	-0.88704
8.53	0.50144		8.53	-0.01216		8.53	-0.19281		8.53	-0.89535
8.54	0.49451		8.54	-0.00534		8.54	-0.18539		8.54	-0.90124
8.55	0.48578		8.55	0.00169		8.55	-0.17732		8.55	-0.90475
8.56	0.47533		8.56	0.00888		8.56	-0.16872		8.56	-0.90594
8.57	0.46325		8.57	0.01617		8.57	-0.1597		8.57	-0.90486
8.58	0.44961		8.58	0.0235		8.58	-0.1504		8.58	-0.90156
8.59	0.43444		8.59	0.03082		8.59	-0.14094		8.59	-0.89611
8.6	0.41778		8.6	0.03807		8.6	-0.13145		8.6	-0.88856
8.61	0.39963		8.61	0.04519		8.61	-0.12204		8.61	-0.87898
8.62	0.37998		8.62	0.05212		8.62	-0.11282		8.62	-0.86745
8.63	0.35881		8.63	0.05882		8.63	-0.1039		8.63	-0.85404
8.64	0.33609		8.64	0.06521		8.64	-0.09539		8.64	-0.83883
8.65	0.31178		8.65	0.07126		8.65	-0.08737		8.65	-0.8219
8.66	0.28584		8.66	0.07691		8.66	-0.07992		8.66	-0.80333
8.67	0.25826		8.67	0.08211		8.67	-0.07314		8.67	-0.78322
8.68	0.22901		8.68	0.08683		8.68	-0.06706		8.68	-0.76166
8.69	0.19813		8.69	0.09102		8.69	-0.06175		8.69	-0.73876
8.7	0.16564		8.7	0.09465		8.7	-0.05725		8.7	-0.7146
8.71	0.13164		8.71	0.09768		8.71	-0.05359		8.71	-0.6893
8.72	0.09624		8.72	0.1001		8.72	-0.05078		8.72	-0.66298
8.73	0.05962		8.73	0.10188		8.73	-0.04883		8.73	-0.63573
8.74	0.02198		8.74	0.10301		8.74	-0.04774		8.74	-0.60769
8.75	-0.01642		8.75	0.10348		8.75	-0.04749		8.75	-0.57896
8.76	-0.05526		8.76	0.10329		8.76	-0.04806		8.76	-0.54967
8.77	-0.09422		8.77	0.10243		8.77	-0.04942		8.77	-0.51995
8.78	-0.13291		8.78	0.10093		8.78	-0.05152		8.78	-0.48991
8.79	-0.17093		8.79	0.09878		8.79	-0.05431		8.79	-0.45969
8.8	-0.20785		8.8	0.09601		8.8	-0.05774		8.8	-0.42941
8.81	-0.24323		8.81	0.09265		8.81	-0.06175		8.81	-0.3992
8.82	-0.27665		8.82	0.08871		8.82	-0.06628		8.82	-0.36919
8.83	-0.30768		8.83	0.08424		8.83	-0.07124		8.83	-0.33949
8.84	-0.33594		8.84	0.07926		8.84	-0.07659		8.84	-0.31024
8.85	-0.36106		8.85	0.07383		8.85	-0.08223		8.85	-0.28154
8.86	-0.38275		8.86	0.06797		8.86	-0.0881		8.86	-0.25352
8.87	-0.40076		8.87	0.06175		8.87	-0.09414		8.87	-0.22628
8.88	-0.41491		8.88	0.05519		8.88	-0.10027		8.88	-0.19994
8.89	-0.42509		8.89	0.04837		8.89	-0.10643		8.89	-0.17458
8.9	-0.4313		8.9	0.04131		8.9	-0.11256		8.9	-0.15031
8.91	-0.43359		8.91	0.03409		8.91	-0.1186		8.91	-0.12721
8.92	-0.43211		8.92	0.02674		8.92	-0.12451		8.92	-0.10536
8.93	-0.42709		8.93	0.01932		8.93	-0.13023		8.93	-0.08483
8.94	-0.41885		8.94	0.01187		8.94	-0.13574		8.94	-0.06568
8.95	-0.40778		8.95	0.00446		8.95	-0.14099		8.95	-0.04796
8.96	-0.39432		8.96	-0.00288		8.96	-0.14597		8.96	-0.03172
8.97	-0.37898		8.97	-0.0101		8.97	-0.15065		8.97	-0.01699
8.98	-0.36231		8.98	-0.01716		8.98	-0.15502		8.98	-0.00379
8.99	-0.34489		8.99	-0.02402		8.99	-0.15908		8.99	0.00787
9	-0.32729		9	-0.03064		9	-0.16284		9	0.01797
9.01	-0.31011		9.01	-0.03698		9.01	-0.16629		9.01	0.02652
9.02	-0.29391		9.02	-0.04302		9.02	-0.16945		9.02	0.03355
9.03	-0.27923		9.03	-0.04873		9.03	-0.17234		9.03	0.03906
9.04	-0.26657		9.04	-0.05409		9.04	-0.17498		9.04	0.0431
9.05	-0.25635		9.05	-0.05908		9.05	-0.1774		9.05	0.0457
9.06	-0.24893		9.06	-0.06368		9.06	-0.17962		9.06	0.04692
9.07	-0.2446		9.07	-0.06787		9.07	-0.18168		9.07	0.0468
9.08	-0.24356		9.08	-0.07166		9.08	-0.18361		9.08	0.0454
9.09	-0.24592		9.09	-0.07504		9.09	-0.18544		9.09	0.0428
9.1	-0.25169		9.1	-0.07801		9.1	-0.18722		9.1	0.03905
9.11	-0.2608		9.11	-0.08056		9.11	-0.18896		9.11	0.03424
9.12	-0.2731		9.12	-0.08271		9.12	-0.19072		9.12	0.02844
9.13	-0.28833		9.13	-0.08446		9.13	-0.19251		9.13	0.02172
9.14	-0.3062		9.14	-0.08583		9.14	-0.19437		9.14	0.01417
9.15	-0.32633		9.15	-0.08682		9.15	-0.19633		9.15	0.00586
9.16	-0.34831		9.16	-0.08746		9.16	-0.19841		9.16	-0.00313
9.17	-0.37166		9.17	-0.08775		9.17	-0.20063		9.17	-0.01272
9.18	-0.39593		9.18	-0.08773		9.18	-0.20301		9.18	-0.02284
9.19	-0.42061		9.19	-0.08741		9.19	-0.20557		9.19	-0.03341
9.2	-0.44525		9.2	-0.08682		9.2	-0.20832		9.2	-0.04438
9.21	-0.46936		9.21	-0.08597		9.21	-0.21126		9.21	-0.05568
9.22	-0.49255		9.22	-0.0849		9.22	-0.2144		9.22	-0.06725
9.23	-0.51442		9.23	-0.08362		9.23	-0.21774		9.23	-0.07904
9.24	-0.53466		9.24	-0.08216		9.24	-0.22128		9.24	-0.09099
9.25	-0.553		9.25	-0.08055		9.25	-0.22501		9.25	-0.10307
9.26	-0.56926		9.26	-0.07882		9.26	-0.22892		9.26	-0.11524
9.27	-0.58331		9.27	-0.07698		9.27	-0.23301		9.27	-0.12746
9.28	-0.5951		9.28	-0.07506		9.28	-0.23726		9.28	-0.13971
9.29	-0.60465		9.29	-0.07308		9.29	-0.24166		9.29	-0.15197
9.3	-0.61205		9.3	-0.07108		9.3	-0.24619		9.3	-0.16423
9.31	-0.61743		9.31	-0.06906		9.31	-0.25083		9.31	-0.17645
9.32	-0.62099		9.32	-0.06706		9.32	-0.25557		9.32	-0.18865
9.33	-0.62295		9.33	-0.06509		9.33	-0.26039		9.33	-0.20081
9.34	-0.62358		9.34	-0.06316		9.34	-0.26527		9.34	-0.21294
9.35	-0.62315		9.35	-0.0613		9.35	-0.2702		9.35	-0.22502
9.36	-0.62193		9.36	-0.05953		9.36	-0.27516		9.36	-0.23707
9.37	-0.6202		9.37	-0.05785		9.37	-0.28013		9.37	-0.24909
9.38	-0.6182		9.38	-0.05629		9.38	-0.28509		9.38	-0.26107
9.39	-0.61616		9.39	-0.05484		9.39	-0.29005		9.39	-0.27302
9.4	-0.61424		9.4	-0.05353		9.4	-0.29498		9.4	-0.28495
9.41	-0.61258		9.41	-0.05236		9.41	-0.29987		9.41	-0.29685
9.42	-0.61125		9.42	-0.05134		9.42	-0.30471		9.42	-0.30873
9.43	-0.61026		9.43	-0.05048		9.43	-0.30951		9.43	-0.32057
9.44	-0.60956		9.44	-0.04977		9.44	-0.31424		9.44	-0.33238
9.45	-0.60905		9.45	-0.04923		9.45	-0.31891		9.45	-0.34414
9.46	-0.60855		9.46	-0.04885		9.46	-0.3235		9.46	-0.35584
9.47	-0.60787		9.47	-0.04863		9.47	-0.32803		9.47	-0.36747
9.48	-0.60674		9.48	-0.04858		9.48	-0.33248		9.48	-0.37901
9.49	-0.60486		9.49	-0.04869		9.49	-0.33685		9.49	-0.39043
9.5	-0.60192		9.5	-0.04896		9.5	-0.34115		9.5	-0.4017
9.51	-0.59761		9.51	-0.04938		9.51	-0.34536		9.51	-0.41281
9.52	-0.59158		9.52	-0.04994		9.52	-0.3495		9.52	-0.42371
9.53	-0.58353		9.53	-0.05065		9.53	-0.35355		9.53	-0.43438
9.54	-0.57318		9.54	-0.05149		9.54	-0.35751		9.54	-0.44478
9.55	-0.56029		9.55	-0.05246		9.55	-0.36139		9.55	-0.45486
9.56	-0.54467		9.56	-0.05355		9.56	-0.36517		9.56	-0.4646
9.57	-0.5262		9.57	-0.05474		9.57	-0.36885		9.57	-0.47394
9.58	-0.50481		9.58	-0.05604		9.58	-0.37243		9.58	-0.48287
9.59	-0.48052		9.59	-0.05742		9.59	-0.37591		9.59	-0.49133
9.6	-0.45346		9.6	-0.05889		9.6	-0.37926		9.6	-0.4993
9.61	-0.42379		9.61	-0.06042		9.61	-0.38249		9.61	-0.50674
9.62	-0.39179		9.62	-0.06201		9.62	-0.38558		9.62	-0.51363
9.63	-0.35781		9.63	-0.06366		9.63	-0.38853		9.63	-0.51993
9.64	-0.32228		9.64	-0.06534		9.64	-0.39132		9.64	-0.52563
9.65	-0.28567		9.65	-0.06706		9.65	-0.39394		9.65	-0.53071
9.66	-0.24854		9.66	-0.06879		9.66	-0.39638		9.66	-0.53517
9.67	-0.21147		9.67	-0.07055		9.67	-0.39863		9.67	-0.53899
9.68	-0.17508		9.68	-0.07231		9.68	-0.40067		9.68	-0.54218
9.69	-0.14		9.69	-0.07407		9.69	-0.4025		9.69	-0.54475
9.7	-0.10685		9.7	-0.07582		9.7	-0.40409		9.7	-0.54671
9.71	-0.07626		9.71	-0.07756		9.71	-0.40545		9.71	-0.5481
9.72	-0.0488		9.72	-0.07928		9.72	-0.40656		9.72	-0.54892
9.73	-0.025		9.73	-0.08098		9.73	-0.40741		9.73	-0.54922
9.74	-0.00532		9.74	-0.08265		9.74	-0.40799		9.74	-0.54904
9.75	0.00983		9.75	-0.08429		9.75	-0.40831		9.75	-0.54843
9.76	0.02016		9.76	-0.0859		9.76	-0.40835		9.76	-0.54744
9.77	0.02545		9.77	-0.08748		9.77	-0.40812		9.77	-0.54612
9.78	0.0256		9.78	-0.08903		9.78	-0.40761		9.78	-0.54453
9.79	0.0206		9.79	-0.09054		9.79	-0.40683		9.79	-0.54274
9.8	0.01056		9.8	-0.09201		9.8	-0.40579		9.8	-0.54082
9.81	-0.0043		9.81	-0.09345		9.81	-0.40448		9.81	-0.53882
9.82	-0.02366		9.82	-0.09485		9.82	-0.40292		9.82	-0.53683
9.83	-0.0471		9.83	-0.09623		9.83	-0.40112		9.83	-0.5349
9.84	-0.07413		9.84	-0.09756		9.84	-0.39909		9.84	-0.5331
9.85	-0.10416		9.85	-0.09887		9.85	-0.39685		9.85	-0.5315
9.86	-0.13653		9.86	-0.10014		9.86	-0.3944		9.86	-0.53016
9.87	-0.17054		9.87	-0.10138		9.87	-0.39178		9.87	-0.52914
9.88	-0.20547		9.88	-0.10259		9.88	-0.38899		9.88	-0.52849
9.89	-0.24054		9.89	-0.10376		9.89	-0.38605		9.89	-0.52825
9.9	-0.275		9.9	-0.10491		9.9	-0.38299		9.9	-0.52847
9.91	-0.3081		9.91	-0.10601		9.91	-0.37982		9.91	-0.52919
9.92	-0.33911		9.92	-0.10708		9.92	-0.37655		9.92	-0.53042
9.93	-0.36736		9.93	-0.10812		9.93	-0.37322		9.93	-0.53219
9.94	-0.39223		9.94	-0.1091		9.94	-0.36982		9.94	-0.53451
9.95	-0.41317		9.95	-0.11005		9.95	-0.36638		9.95	-0.53737
9.96	-0.42969		9.96	-0.11094		9.96	-0.36291		9.96	-0.54078
9.97	-0.44144		9.97	-0.11177		9.97	-0.35942		9.97	-0.54472
9.98	-0.44811		9.98	-0.11255		9.98	-0.35592		9.98	-0.54915
9.99	-0.44952		9.99	-0.11325		9.99	-0.35242		9.99	-0.55406
10	-0.44559		10	-0.11388		10	-0.34891		10	-0.5594

## Sheet: Figure 2H
HOF-b			0.5 h			1h			2.5 h			6 h			10 h			20 h			MOF-b-Cu (48 h)
2Theta/ o	Intensity		2Theta/ o	Intensity		2Theta/ o	Intensity		2Theta/ o	Intensity		2Theta/ o	Intensity		2Theta/ o	Intensity		2Theta/ o	Intensity		2Theta/ o	Intensity
2.5	13922		2.5	19441		2.5	80410		2.5	28844		2.5	17320		2.5	21560		2.5	18370		2.5	9065
2.52	13154		2.52	18543		2.52	80860		2.52	28797		2.52	17166		2.52	20891		2.52	18086		2.52	8990
2.54	13625		2.54	19231		2.54	75662		2.54	28953		2.54	17754		2.54	20900		2.54	17366		2.54	9074
2.56	13093		2.56	17744		2.56	75462		2.56	28017		2.56	16907		2.56	20853		2.56	17294		2.56	9152
2.58	12911		2.58	17565		2.58	72764		2.58	28282		2.58	16942		2.58	20222		2.58	16606		2.58	9074
2.6	12763		2.6	16896		2.6	69965		2.6	28500		2.6	16970		2.6	19613		2.6	16642		2.6	8984
2.62	12595		2.62	16766		2.62	69265		2.62	28407		2.62	16662		2.62	19281		2.62	16084		2.62	8888
2.64	12130		2.64	15669		2.64	72314		2.64	27830		2.64	16459		2.64	19501		2.64	16030		2.64	8915
2.66	12090		2.66	15768		2.66	73963		2.66	27471		2.66	16256		2.66	19192		2.66	15715		2.66	9038
2.68	12386		2.68	15748		2.68	69715		2.68	27128		2.68	16242		2.68	18336		2.68	15112		2.68	9101
2.7	12123		2.7	15229		2.7	68766		2.7	27455		2.7	16529		2.7	17816		2.7	14932		2.7	8948
2.72	11517		2.72	14840		2.72	65367		2.72	26410		2.72	16046		2.72	17493		2.72	14482		2.72	8624
2.74	11531		2.74	14231		2.74	66017		2.74	25942		2.74	15983		2.74	17568		2.74	14324		2.74	8735
2.76	11254		2.76	14671		2.76	65817		2.76	25224		2.76	15710		2.76	17147		2.76	13834		2.76	8783
2.78	11288		2.78	14281		2.78	65067		2.78	24975		2.78	15843		2.78	17067		2.78	13897		2.78	8828
2.8	11430		2.8	13204		2.8	61669		2.8	25786		2.8	15801		2.8	16295		2.8	13631		2.8	8759
2.82	10729		2.82	13004		2.82	61769		2.82	25833		2.82	15479		2.82	15602		2.82	13312		2.82	8690
2.84	10466		2.84	13433		2.84	63118		2.84	26114		2.84	15451		2.84	15481		2.84	13082		2.84	8696
2.86	11066		2.86	12974		2.86	61369		2.86	25162		2.86	15920		2.86	15078		2.86	13168		2.86	8720
2.88	10332		2.88	12695		2.88	62619		2.88	25802		2.88	15500		2.88	15345		2.88	12862		2.88	8699
2.9	10224		2.9	12774		2.9	60020		2.9	25084		2.9	15598		2.9	14975		2.9	12547		2.9	8744
2.92	10258		2.92	12824		2.92	61269		2.92	24944		2.92	15381		2.92	14376		2.92	12398		2.92	8756
2.94	10210		2.94	12405		2.94	61369		2.94	24897		2.94	14905		2.94	13693		2.94	12236		2.94	8672
2.96	9638		2.96	11956		2.96	57171		2.96	24834		2.96	14898		2.96	14329		2.96	12011		2.96	8639
2.98	9887		2.98	12325		2.98	56572		2.98	25100		2.98	15101		2.98	13599		2.98	11957		2.98	8621
3	9564		3	11736		3	59420		3	25115		3	14926		3	13220		3	11647		3	8645
3.02	9705		3.02	12545		3.02	59320		3.02	24866		3.02	14548		3.02	12823		3.02	11431		3.02	8771
3.04	9685		3.04	11617		3.04	54123		3.04	24694		3.04	15031		3.04	13014		3.04	11440		3.04	8675
3.06	9402		3.06	11178		3.06	57121		3.06	24117		3.06	15213		3.06	12247		3.06	11305		3.06	8519
3.08	9786		3.08	11537		3.08	54873		3.08	24210		3.08	14611		3.08	11929		3.08	11260		3.08	8588
3.1	8964		3.1	11437		3.1	58371		3.1	24788		3.1	14555		3.1	12149		3.1	10954		3.1	8741
3.12	8762		3.12	11128		3.12	57321		3.12	24741		3.12	14849		3.12	11671		3.12	10927		3.12	8624
3.14	8917		3.14	11287		3.14	51374		3.14	24382		3.14	15024		3.14	11465		3.14	11125		3.14	8666
3.16	8897		3.16	11577		3.16	52974		3.16	23337		3.16	14366		3.16	11419		3.16	10634		3.16	8492
3.18	8621		3.18	11257		3.18	53173		3.18	24491		3.18	14044		3.18	11105		3.18	10477		3.18	8552
3.2	8277		3.2	11228		3.2	53673		3.2	23446		3.2	14359		3.2	10908		3.2	10481		3.2	8558
3.22	8985		3.22	10369		3.22	50825		3.22	23992		3.22	14625		3.22	10660		3.22	10540		3.22	8297
3.24	8453		3.24	10848		3.24	49225		3.24	24538		3.24	14485		3.24	10562		3.24	10571		3.24	8528
3.26	8742	3.28	3.26	11128		3.26	53973		3.26	23118		3.26	14051		3.26	10094		3.26	10180		3.26	8438
3.28	8237		3.28	10928		3.28	52374		3.28	22838		3.28	14226		3.28	10080		3.28	10144		3.28	8543
3.3	7914		3.3	10958		3.3	51924		3.3	23618		3.3	14212		3.3	10417		3.3	10022		3.3	8612
3.32	8217		3.32	10948		3.32	51624		3.32	22229		3.32	13974		3.32	9902		3.32	10000		3.32	8582
3.34	8075		3.34	10549		3.34	50625		3.34	22307		3.34	14366		3.34	9823		3.34	9707		3.34	8330
3.36	7826		3.36	10788		3.36	50375		3.36	22089		3.36	14198		3.36	9518		3.36	9838		3.36	8450
3.38	7617		3.38	10599		3.38	51224		3.38	22838		3.38	14135		3.38	10089		3.38	9874		3.38	8567
3.4	7449		3.4	10429		3.4	51424		3.4	22916		3.4	13960		3.4	9687		3.4	9784		3.4	8564
3.42	7314		3.42	10529		3.42	45327		3.42	21933		3.42	13799		3.42	9411		3.42	9775		3.42	8570
3.44	6998		3.44	10160		3.44	46977		3.44	22760		3.44	14079		3.44	9383		3.44	9892		3.44	8606
3.46	7375		3.46	10160		3.46	48326		3.46	22619		3.46	14002		3.46	9495		3.46	9676		3.46	8441
3.48	7025		3.48	9860		3.48	48076		3.48	22167		3.48	14142		3.48	9046		3.48	9563		3.48	8447
3.5	6944		3.5	9990		3.5	47676		3.5	22744		3.5	14177		3.5	8924		3.5	9491		3.5	8612
3.52	7463		3.52	9890		3.52	43678		3.52	22619		3.52	13855		3.52	8957		3.52	9478		3.52	8786
3.54	7005		3.54	9850		3.54	41979		3.54	21465		3.54	13680		3.54	9135		3.54	9392		3.54	8666
3.56	6823		3.56	10150		3.56	46277		3.56	21418		3.56	13736		3.56	9027		3.56	9415		3.56	8894
3.58	6829		3.58	9511		3.58	45827		3.58	20903		3.58	13743		3.58	8784		3.58	9311		3.58	8897
3.6	6850		3.6	9401		3.6	45627		3.6	21855		3.6	13302		3.6	9060		3.6	9595		3.6	8873
3.62	6237		3.62	9222		3.62	43728		3.62	21293		3.62	13645		3.62	8643		3.62	9392		3.62	8957
3.64	6634		3.64	9471		3.64	43828		3.64	20638		3.64	13652		3.64	9060		3.64	9640		3.64	8900
3.66	6392		3.66	9341		3.66	43328		3.66	20451		3.66	13869		3.66	9247		3.66	9622		3.66	9122
3.68	6358		3.68	9960		3.68	40130		3.68	20685		3.68	13337		3.68	9261		3.68	9649		3.68	9005
3.7	6122		3.7	10080		3.7	40580		3.7	20685		3.7	13526		3.7	9387		3.7	9460		3.7	9029
3.72	6082		3.72	9870		3.72	40280		3.72	20529		3.72	13169		3.72	9523		3.72	9356		3.72	9236
3.74	6284		3.74	9581		3.74	40130		3.74	20014		3.74	13456		3.74	9752		3.74	9752		3.74	9458
3.76	5954		3.76	9341		3.76	39580		3.76	20388		3.76	13169		3.76	10132		3.76	9586		3.76	9332
3.78	6021		3.78	9202		3.78	38881		3.78	19172		3.78	13484		3.78	10103		3.78	9757		3.78	9905
3.8	6573		3.8	9152		3.8	37631		3.8	19499		3.8	13246		3.8	10342		3.8	9752		3.8	10157
3.82	6217		3.82	9321		3.82	37931		3.82	20466		3.82	13659		3.82	11016		3.82	9847		3.82	10367
3.84	6412		3.84	9022		3.84	37431		3.84	19874		3.84	13785		3.84	11259		3.84	10031		3.84	10700
3.86	6183		3.86	9022		3.86	36532		3.86	19468		3.86	13841		3.86	11564		3.86	10301		3.86	10982
3.88	6351		3.88	9152		3.88	34933		3.88	19187		3.88	13911		3.88	12177		3.88	10747		3.88	11534
3.9	6351		3.9	9112		3.9	34633		3.9	19499		3.9	13827		3.9	13033		3.9	10810		3.9	11924
3.92	6163		3.92	9082		3.92	35782		3.92	19437		3.92	13981		3.92	13482		3.92	11156		3.92	12683
3.94	6513		3.94	9531		3.94	35632		3.94	19671		3.94	14079		3.94	14100		3.94	11795		3.94	13220
3.96	6237		3.96	9261		3.96	33733		3.96	18922		3.96	14317		3.96	14788		3.96	12088		3.96	13883
3.98	6553		3.98	9192		3.98	33633		3.98	19187		3.98	14408		3.98	14975		3.98	12394		3.98	15041
4	6776		4	9651		4	33083		4	20388		4	14674		4	16567		4	12749		4	16052
4.02	6641		4.02	10050		4.02	31634		4.02	20342		4.02	15171		4.02	17671		4.02	13370		4.02	17282
4.04	6850		4.04	9780		4.04	33433		4.04	20014		4.04	15598		4.04	18083		4.04	14792		4.04	18968
4.06	7065		4.06	9980		4.06	33333		4.06	20139		4.06	16704		4.06	19084		4.06	15701		4.06	20603
4.08	7362		4.08	10239		4.08	33283		4.08	21059		4.08	17446		4.08	20334		4.08	16709		4.08	22820
4.1	7867		4.1	10230		4.1	35082		4.1	21948		4.1	18279		4.1	21569		4.1	18446		4.1	25997
4.12	8298		4.12	11218		4.12	32434		4.12	22229		4.12	20057		4.12	23657		4.12	19733		4.12	29222
4.14	8581		4.14	11178		4.14	35182		4.14	22853		4.14	20925		4.14	24775		4.14	22006		4.14	34190
4.16	9422		4.16	11637		4.16	32484		4.16	24242		4.16	23970		4.16	26488		4.16	24796		4.16	39380
4.18	9981		4.18	12315		4.18	33883		4.18	26691		4.18	27211		4.18	28660		4.18	29066		4.18	45479
4.2	10594		4.2	13253		4.2	35532		4.2	28734		4.2	30032		4.2	31290		4.2	33481		4.2	53444
4.22	11416		4.22	14052		4.22	33083		4.22	30653		4.22	33679		4.22	34762		4.22	39565		4.22	64040
4.24	12453		4.24	15239		4.24	37481		4.24	31870		4.24	36584		4.24	39550		4.24	46913		4.24	76934
4.26	13517		4.26	16487		4.26	41729		4.26	35286		4.26	37858		4.26	44890		4.26	55472		4.26	91667
4.28	15168		4.28	18164		4.28	41229		4.28	37673		4.28	39972		4.28	52846		4.28	68347		4.28	107840
4.3	16373		4.3	19890		4.3	42829		4.3	38391		4.3	40252		4.3	62304		4.3	83930		4.3	122540
4.32	17983		4.32	22994		4.32	43628		4.32	40122		4.32	39286		4.32	74594		4.32	101683		4.32	134750
4.34	20899		4.34	26178		4.34	50175		4.34	40325		4.34	38558		4.34	89322		4.34	123395		4.34	142163
4.36	24051		4.36	30689		4.36	50375		4.36	44007		4.36	38516		4.36	101817		4.36	136999		4.36	147479
4.38	27594		4.38	35040		4.38	59820		4.38	44475		4.38	39608		4.38	109202		4.38	134393		4.38	149522
4.4	32275		4.4	41058		4.4	63368		4.4	48344		4.4	41498		4.4	106137		4.4	122576		4.4	150491
4.42	37919		4.42	48732		4.42	70665		4.42	55114		4.42	45173		4.42	95308		4.42	111668		4.42	147266
4.44	45152		4.44	57954		4.44	79060		4.44	60231		4.44	51319		4.44	85306		4.44	108401		4.44	142199
4.46	53080		4.46	70728		4.46	93953		4.46	70371		4.46	58473		4.46	81703		4.46	108910		4.46	135404
4.48	64327		4.48	88892		4.48	103248		4.48	83038		4.48	68448		4.48	86607		4.48	111029		4.48	125906
4.5	77232		4.5	106786		4.5	125687		4.5	96704		4.5	80726		4.5	93866		4.5	108118		4.5	115799
4.52	94521		4.52	129500		4.52	146127		4.52	109464		4.52	93067		4.52	99192		4.52	103942		4.52	102758
4.54	111042		4.54	146317		4.54	157571		4.54	119105		4.54	103280		4.54	101555		4.54	98641		4.54	89981
4.56	128304		4.56	157075		4.56	161669		4.56	120369		4.56	104848		4.56	98162		4.56	92255		4.56	77522
4.58	140919		4.58	158692		4.58	160720		4.58	115314		4.58	102433		4.58	90365		4.58	83138		4.58	65849
4.6	153373		4.6	154820		4.6	160070		4.6	111071		4.6	95041		4.6	77631		4.6	70772		4.6	54206
4.62	157414		4.62	145488		4.62	145427		4.62	106859		4.62	89518		4.62	62983		4.62	56935		4.62	44996
4.64	160000		4.64	137584		4.64	146327		4.64	103302		4.64	85836		4.64	50417		4.64	43624		4.64	37400
4.66	156545		4.66	128852		4.66	135282		4.66	99434		4.66	84331		4.66	38291		4.66	33809		4.66	31130
4.68	151985		4.68	123293		4.68	126787		4.68	96376		4.68	81244		4.68	29502		4.68	27446		4.68	26627
4.7	141115		4.7	118692		4.7	122489		4.7	92351		4.7	77842		4.7	23441		4.7	22330		4.7	23012
4.72	132002		4.72	114261		4.72	123988		4.72	85409		4.72	71633		4.72	18766		4.72	19328		4.72	20117
4.74	122997		4.74	107584		4.74	117841		4.74	84192		4.74	63779		4.74	16131		4.74	17155		4.74	18449
4.76	112517		4.76	103552		4.76	111894		4.76	77547		4.76	59586		4.76	13927		4.76	16336		4.76	17294
4.78	101424		4.78	95918		4.78	101399		4.78	69762		4.78	52747		4.78	12481		4.78	14765		4.78	16526
4.8	91046		4.8	86467		4.8	93653		4.8	63866		4.8	46370		4.8	11086		4.8	14068		4.8	15404
4.82	81866		4.82	79221		4.82	87406		4.82	54896		4.82	40770		4.82	10146		4.82	13667		4.82	14651
4.84	71002		4.84	68732		4.84	76512		4.84	46877		4.84	34449		4.84	9659		4.84	13105		4.84	13826
4.86	61882		4.86	58044		4.86	65217		4.86	39093		4.86	28912		4.86	8657		4.86	12430		4.86	13637
4.88	52292		4.88	48573		4.88	56072		4.88	33087		4.88	24495		4.88	8063		4.88	12070		4.88	12947
4.9	46843		4.9	39062		4.9	48676		4.9	28391		4.9	20491		4.9	7703		4.9	12047		4.9	12575
4.92	39232		4.92	31716		4.92	41879		4.92	24413		4.92	18426		4.92	7478		4.92	11750		4.92	12149
4.94	34006		4.94	25738		4.94	36832		4.94	21590		4.94	16669		4.94	7281		4.94	11296		4.94	11867
4.96	28570		4.96	21896		4.96	30635		4.96	19640		4.96	14968		4.96	6902		4.96	11260		4.96	11786
4.98	25048		4.98	18643		4.98	26687		4.98	17580		4.98	13743		4.98	6645		4.98	10877		4.98	11519
5	22367		5	15639		5	23638		5	16551		5	13876		5	6205		5	10877		5	11465
5.02	19161		5.02	13762		5.02	20190		5.02	15724		5.02	13022		5.02	6032		5.02	10616		5.02	11021
5.04	16824		5.04	13154		5.04	19090		5.04	15490		5.04	12868		5.04	5681		5.04	10315		5.04	10670
5.06	15363		5.06	11866		5.06	17141		5.06	14741		5.06	12539		5.06	5564		5.06	10270		5.06	10829
5.08	14184		5.08	11138		5.08	18241		5.08	14398		5.08	11888		5.08	5386		5.08	10364		5.08	10556
5.1	12958		5.1	10230		5.1	17841		5.1	14429		5.1	11790		5.1	5320		5.1	10247		5.1	10322
5.12	11861		5.12	9631		5.12	16342		5.12	13088		5.12	11545		5.12	5077		5.12	10027		5.12	10154
5.14	11234		5.14	9431		5.14	15692		5.14	14008		5.14	11412		5.14	4862		5.14	9896		5.14	9836
5.16	10035		5.16	9222		5.16	15492		5.16	13665		5.16	11209		5.16	4647		5.16	9811		5.16	9941
5.18	9699		5.18	8832		5.18	14093		5.18	12822		5.18	10943		5.18	4492		5.18	9784		5.18	9674
5.2	9065		5.2	8643		5.2	16242		5.2	12791		5.2	10831		5.2	4572		5.2	9698		5.2	9818
5.22	8924		5.22	8293		5.22	14093		5.22	12089		5.22	11020		5.22	4520		5.22	9658		5.22	9764
5.24	8345		5.24	8443		5.24	14243		5.24	12276		5.24	10663		5.24	4272		5.24	9622		5.24	9410
5.26	8379		5.26	8064		5.26	14493		5.26	11980		5.26	10292		5.26	4155		5.26	9392		5.26	9326
5.28	8190		5.28	7435		5.28	12544		5.28	11278		5.28	10509		5.28	4249		5.28	9302		5.28	9314
5.3	7388		5.3	7196		5.3	11294		5.3	11918		5.3	10061		5.3	3884		5.3	9199		5.3	9098
5.32	7193		5.32	7445		5.32	11894		5.32	11418		5.32	10208		5.32	3959		5.32	9037		5.32	9161
5.34	6587		5.34	6886		5.34	11494		5.34	12074		5.34	9865		5.34	3982		5.34	8821		5.34	9101
5.36	6735		5.36	6727		5.36	10395		5.36	11418		5.36	9802		5.36	3617		5.36	8843		5.36	8816
5.38	6567		5.38	6497		5.38	10095		5.38	11559		5.38	9893		5.38	3547		5.38	8965		5.38	9068
5.4	6122		5.4	6158		5.4	9545		5.4	11013		5.4	9662		5.4	3874		5.4	8677		5.4	8867
5.42	5792		5.42	6367		5.42	9995		5.42	11013		5.42	9809		5.42	3711		5.42	8879		5.42	8894
5.44	5920		5.44	6677		5.44	10445		5.44	10919		5.44	9585		5.44	3453		5.44	8524		5.44	8714
5.46	5718		5.46	6118		5.46	8946		5.46	10950		5.46	9242		5.46	3322		5.46	8767		5.46	8633
5.48	5455		5.48	5978		5.48	9195		5.48	10560		5.48	9256		5.48	3463		5.48	8794		5.48	8684
5.5	5065		5.5	5938		5.5	9795		5.5	10077		5.5	9214		5.5	3186		5.5	8645		5.5	8444
5.52	4849		5.52	5928		5.52	9995		5.52	10529		5.52	9249		5.52	3163		5.52	8524		5.52	8396
5.54	4795		5.54	5509		5.54	9645		5.54	10092		5.54	9039		5.54	3168		5.54	8434		5.54	8348
5.56	4870		5.56	5868		5.56	9695		5.56	10014		5.56	9095		5.56	3313		5.56	8420		5.56	8144
5.58	4472		5.58	5499		5.58	10095		5.58	10342		5.58	9172		5.58	2714		5.58	8425		5.58	8324
5.6	4081		5.6	5639		5.6	9295		5.6	10092		5.6	8969		5.6	2948		5.6	8425		5.6	8306
5.62	4425		5.62	5329		5.62	9145		5.62	9671		5.62	8920		5.62	2789		5.62	8371		5.62	8153
5.64	4007		5.64	5309		5.64	9145		5.64	9827		5.64	8710		5.64	2934		5.64	8204		5.64	8198
5.66	4034		5.66	5469		5.66	8996		5.66	9515		5.66	8976		5.66	2924		5.66	8042		5.66	8111
5.68	3826		5.68	5050		5.68	9345		5.68	9531		5.68	9109		5.68	2887		5.68	8159		5.68	8045
5.7	3637		5.7	4501		5.7	9645		5.7	9266		5.7	8997		5.7	2770		5.7	8168		5.7	7943
5.72	3590		5.72	4651		5.72	6747		5.72	9359		5.72	8878		5.72	2644		5.72	8015		5.72	8048
5.74	3536		5.74	4980		5.74	8846		5.74	9094		5.74	8682		5.74	2718		5.74	8128		5.74	8015
5.76	3684		5.76	4541		5.76	7446		5.76	9422		5.76	8773		5.76	2831		5.76	7934		5.76	8009
5.78	3408		5.78	4741		5.78	6697		5.78	9188		5.78	8717		5.78	2681		5.78	7799		5.78	7868
5.8	3448		5.8	4561		5.8	6997		5.8	9375		5.8	8493		5.8	2667		5.8	7759		5.8	7793
5.82	3253		5.82	4361		5.82	9495		5.82	9032		5.82	8661		5.82	2489		5.82	7876		5.82	7742
5.84	3152		5.84	4531		5.84	7396		5.84	8532		5.84	8339		5.84	2634		5.84	7880		5.84	7673
5.86	3004		5.86	4531		5.86	8046		5.86	8907		5.86	8430		5.86	2498		5.86	7894		5.86	7664
5.88	2997		5.88	4571		5.88	6547		5.88	9000		5.88	8276		5.88	2456		5.88	7624		5.88	7676
5.9	2910		5.9	4172		5.9	5597		5.9	8751		5.9	8353		5.9	2208		5.9	7727		5.9	7601
5.92	2748		5.92	4212		5.92	6547		5.92	8610		5.92	8248		5.92	2475		5.92	7754		5.92	7598
5.94	2687		5.94	4222		5.94	7096		5.94	8673		5.94	8248		5.94	2503		5.94	7745		5.94	7382
5.96	2768		5.96	4052		5.96	7696		5.96	8642		5.96	8178		5.96	2246		5.96	7462		5.96	7466
5.98	2741		5.98	4082		5.98	6597		5.98	8392		5.98	8066		5.98	2283		5.98	7489		5.98	7553
6	2458		6	3782		6	5947		6	8345		6	8276		6	2386		6	7592		6	7601
6.02	2559		6.02	3743		6.02	7596		6.02	8330		6.02	8108		6.02	2311		6.02	7583		6.02	7598
6.04	2351		6.04	3872		6.04	7696		6.04	8751		6.04	8171		6.04	2147		6.04	7475		6.04	7502
6.06	2606		6.06	3792		6.06	8646		6.06	8267		6.06	8164		6.06	2157		6.06	7435		6.06	7442
6.08	2404		6.08	3693		6.08	6047		6.08	8517		6.08	7954		6.08	2321		6.08	7480		6.08	7301
6.1	2344		6.1	3902		6.1	4998		6.1	8564		6.1	7877		6.1	2218		6.1	7426		6.1	7277
6.12	2330		6.12	4022		6.12	5997		6.12	8579		6.12	8087		6.12	2082		6.12	7412		6.12	7406
6.14	2256		6.14	3653		6.14	5947		6.14	8423		6.14	7954		6.14	2208		6.14	7714		6.14	7475
6.16	2256		6.16	3573		6.16	6347		6.16	8345		6.16	7919		6.16	2386		6.16	7385		6.16	7400
6.18	1960		6.18	3393		6.18	5497		6.18	8142		6.18	7821		6.18	2152		6.18	7718		6.18	7439
6.2	2189		6.2	3393		6.2	6247		6.2	8174		6.2	7849		6.2	2255		6.2	7408		6.2	7214
6.22	1973		6.22	3253		6.22	6147		6.22	8142		6.22	7737		6.22	2063		6.22	7426		6.22	7286
6.24	1973		6.24	3563		6.24	5897		6.24	8002		6.24	7702		6.24	2016		6.24	7390		6.24	7319
6.26	1859		6.26	3593		6.26	4898		6.26	8252		6.26	7534		6.26	2054		6.26	7291		6.26	7232
6.28	1711		6.28	3693		6.28	7096		6.28	7768		6.28	7786		6.28	2152		6.28	7385		6.28	7463
6.3	1906		6.3	3383		6.3	5797		6.3	8049		6.3	7681		6.3	2307		6.3	7309		6.3	7265
6.32	1825		6.32	3353		6.32	3898		6.32	7908		6.32	7576		6.32	2161		6.32	7214		6.32	7259
6.34	1724		6.34	3293		6.34	6247		6.34	7737		6.34	7821		6.34	2278		6.34	7439		6.34	7358
6.36	1805		6.36	3303		6.36	5947		6.36	7846		6.36	7779		6.36	2129		6.36	7340		6.36	7295
6.38	1758		6.38	3273		6.38	5997		6.38	8205		6.38	7639		6.38	1904		6.38	7399		6.38	7316
6.4	1596		6.4	3214		6.4	6697		6.4	8080		6.4	7723		6.4	1984		6.4	7300		6.4	7226
6.42	1664		6.42	3303		6.42	5947		6.42	8111		6.42	7653		6.42	1965		6.42	7246		6.42	7133
6.44	1549		6.44	3164		6.44	5897		6.44	7721		6.44	7779		6.44	2241		6.44	7165		6.44	7271
6.46	1502		6.46	3074		6.46	4748		6.46	7300		6.46	7884		6.46	2138		6.46	7223		6.46	7283
6.48	1515		6.48	3174		6.48	6397		6.48	7581		6.48	7793		6.48	2232		6.48	7178		6.48	7169
6.5	1886		6.5	3054		6.5	6847		6.5	8408		6.5	7576		6.5	2283		6.5	7264		6.5	7241
6.52	1536		6.52	3104		6.52	6147		6.52	7971		6.52	7541		6.52	2274		6.52	7345		6.52	7289
6.54	1522		6.54	3024		6.54	4448		6.54	8033		6.54	7520		6.54	2494		6.54	7345		6.54	7238
6.56	1576		6.56	3034		6.56	6197		6.56	7581		6.56	7723		6.56	2419		6.56	7304		6.56	7319
6.58	1583		6.58	2974		6.58	6647		6.58	7518		6.58	7814		6.58	2194		6.58	7165		6.58	7226
6.6	1563		6.6	3084		6.6	7146		6.6	7534		6.6	7597		6.6	2241		6.6	7205		6.6	7301
6.62	1610		6.62	3204		6.62	4948		6.62	7487		6.62	7555		6.62	2147		6.62	7219		6.62	7181
6.64	1488		6.64	2665		6.64	5447		6.64	7628		6.64	7856		6.64	2250		6.64	7286		6.64	7154
6.66	1401		6.66	3024		6.66	5297		6.66	7378		6.66	7842		6.66	2466		6.66	7313		6.66	7286
6.68	1408		6.68	3164		6.68	5797		6.68	7940		6.68	7877		6.68	2335		6.68	7129		6.68	7226
6.7	1340		6.7	3094		6.7	5597		6.7	7581		6.7	7786		6.7	2339		6.7	7372		6.7	7274
6.72	1414		6.72	3044		6.72	4998		6.72	7768		6.72	7947		6.72	2555		6.72	7457		6.72	7349
6.74	1300		6.74	3114		6.74	6047		6.74	8127		6.74	7996		6.74	2288		6.74	7201		6.74	7340
6.76	1569		6.76	3044		6.76	6147		6.76	7799		6.76	7807		6.76	2508		6.76	7264		6.76	7157
6.78	1448		6.78	3234		6.78	5997		6.78	7440		6.78	7947		6.78	2550		6.78	7331		6.78	7226
6.8	1435		6.8	2804		6.8	6047		6.8	7862		6.8	7786		6.8	2658		6.8	7322		6.8	7238
6.82	1307		6.82	2884		6.82	6547		6.82	7659		6.82	7793		6.82	2377		6.82	7385		6.82	7271
6.84	1374		6.84	2954		6.84	6297		6.84	7674		6.84	7954		6.84	2826		6.84	7381		6.84	7253
6.86	1448		6.86	2984		6.86	6047		6.86	8080		6.86	8157		6.86	2672		6.86	7358		6.86	7367
6.88	1462		6.88	3054		6.88	6297		6.88	7752		6.88	8136		6.88	2629		6.88	7322		6.88	7394
6.9	1387		6.9	3084		6.9	6247		6.9	7955		6.9	7996		6.9	2817		6.9	7412		6.9	7439
6.92	1374		6.92	2745		6.92	5247		6.92	7690		6.92	8402		6.92	2667		6.92	7268		6.92	7397
6.94	1334		6.94	3094		6.94	6897		6.94	8049		6.94	8311		6.94	2606		6.94	7520		6.94	7322
6.96	1468		6.96	3024		6.96	6447		6.96	7799		6.96	8038		6.96	2929		6.96	7444		6.96	7370
6.98	1300		6.98	3094		6.98	5297		6.98	7628		6.98	8276		6.98	3013		6.98	7327		6.98	7394
7	1387		7	3224		7	6347		7	7815		7	8416		7	2999		7	7426		7	7622
7.02	1482		7.02	3214		7.02	5547		7.02	8033		7.02	8318		7.02	3121		7.02	7322		7.02	7676
7.04	1448		7.04	3373		7.04	5597		7.04	7830		7.04	7891		7.04	3200		7.04	7426		7.04	7598
7.06	1394		7.06	3413		7.06	5797		7.06	7924		7.06	8255		7.06	3243		7.06	7367		7.06	7529
7.08	1509		7.08	3683		7.08	6097		7.08	8064		7.08	8066		7.08	3271		7.08	7421		7.08	7541
7.1	1387		7.1	3074		7.1	7396		7.1	7596		7.1	8003		7.1	2995		7.1	7219		7.1	7469
7.12	1428		7.12	3473		7.12	6697		7.12	8267		7.12	7996		7.12	3299		7.12	7277		7.12	7646
7.14	1515		7.14	3343		7.14	4648		7.14	8236		7.14	8010		7.14	3360		7.14	7354		7.14	7598
7.16	1340		7.16	3333		7.16	5797		7.16	8408		7.16	8017		7.16	3191		7.16	7561		7.16	7520
7.18	1286		7.18	3234		7.18	5647		7.18	8236		7.18	8003		7.18	3313		7.18	7484		7.18	7745
7.2	1515		7.2	3184		7.2	5797		7.2	8002		7.2	8178		7.2	3378		7.2	7340		7.2	7586
7.22	1468		7.22	3533		7.22	5647		7.22	7893		7.22	8157		7.22	3673		7.22	7642		7.22	7715
7.24	1482		7.24	3174		7.24	4548		7.24	7721		7.24	7933		7.24	3397		7.24	7538		7.24	7802
7.26	1334		7.26	3353		7.26	4648		7.26	7659		7.26	7947		7.26	3346		7.26	7619		7.26	8054
7.28	1441		7.28	3363		7.28	5997		7.28	7799		7.28	8094		7.28	3467		7.28	7862		7.28	7901
7.3	1488		7.3	3214		7.3	5847		7.3	7487		7.3	7849		7.3	3711		7.3	7979		7.3	8069
7.32	1650		7.32	3283		7.32	6247		7.32	7846		7.32	8017		7.32	3640		7.32	8020		7.32	8324
7.34	1596		7.34	2944		7.34	6447		7.34	7815		7.34	8129		7.34	3500		7.34	8159		7.34	8327
7.36	1347		7.36	2904		7.36	5847		7.36	7690		7.36	8136		7.36	3514		7.36	8164		7.36	8690
7.38	1320		7.38	3184		7.38	5647		7.38	8033		7.38	8045		7.38	3729		7.38	8380		7.38	9056
7.4	1468		7.4	3164		7.4	5197		7.4	7893		7.4	8073		7.4	3739		7.4	8789		7.4	9362
7.42	1468		7.42	2944		7.42	5847		7.42	7799		7.42	8094		7.42	3692		7.42	9248		7.42	9809
7.44	1522		7.44	3124		7.44	6897		7.44	8096		7.44	8157		7.44	4179		7.44	9761		7.44	10403
7.46	1482		7.46	3134		7.46	5847		7.46	8142		7.46	8381		7.46	4080		7.46	10486		7.46	11225
7.48	1583		7.48	3273		7.48	5447		7.48	8376		7.48	8969		7.48	4132		7.48	11444		7.48	12134
7.5	1717		7.5	3523		7.5	6997		7.5	8642		7.5	9165		7.5	4483		7.5	12443		7.5	13220
7.52	1664		7.52	3094		7.52	5697		7.52	9000		7.52	9571		7.52	4904		7.52	13717		7.52	14672
7.54	1589		7.54	3333		7.54	4348		7.54	8517		7.54	9746		7.54	5171		7.54	15341		7.54	16103
7.56	1650		7.56	3473		7.56	6297		7.56	8844		7.56	10257		7.56	6065		7.56	16696		7.56	17486
7.58	1778		7.58	3443		7.58	6997		7.58	9188		7.58	10999		7.58	6870		7.58	18509		7.58	19370
7.6	2047		7.6	3253		7.6	6997		7.6	9453		7.6	11209		7.6	7852		7.6	19837		7.6	21005
7.62	2088		7.62	3802		7.62	5747		7.62	9578		7.62	11531		7.62	8545		7.62	21425		7.62	22400
7.64	2128		7.64	3902		7.64	7496		7.64	9749		7.64	11601		7.64	9968		7.64	21367		7.64	24005
7.66	2378		7.66	4072		7.66	7196		7.66	10248		7.66	11741		7.66	11320		7.66	21416		7.66	24932
7.68	2458		7.68	4142		7.68	7946		7.68	10763		7.68	11888		7.68	12434		7.68	21587		7.68	25568
7.7	2627		7.7	4830		7.7	7696		7.7	10170		7.7	11902		7.7	12869		7.7	21749		7.7	25796
7.72	2687		7.72	5040		7.72	8596		7.72	11091		7.72	11713		7.72	13950		7.72	21376		7.72	25688
7.74	3226		7.74	5649		7.74	8396		7.74	11200		7.74	12189		7.74	13941		7.74	21002		7.74	24821
7.76	3327		7.76	5998		7.76	11694		7.76	11668		7.76	12021		7.76	14283		7.76	21133		7.76	24518
7.78	3933		7.78	6916		7.78	10995		7.78	11450		7.78	11951		7.78	13974		7.78	21007		7.78	22961
7.8	4216		7.8	7555		7.8	11494		7.8	12588		7.8	12518		7.8	12869		7.8	20660		7.8	22484
7.82	4782		7.82	8204		7.82	10645		7.82	13010		7.82	12721		7.82	12453		7.82	20467		7.82	21539
7.84	5132		7.84	9810		7.84	13243		7.84	13384		7.84	12966		7.84	11648		7.84	19634		7.84	20546
7.86	5664		7.86	10210		7.86	12694		7.86	13353		7.86	12938		7.86	11091		7.86	19279		7.86	20030
7.88	6082		7.88	10589		7.88	13943		7.88	13868		7.88	12630		7.88	10239		7.88	18554		7.88	19040
7.9	7058		7.9	10379		7.9	12644		7.9	13774		7.9	13078		7.9	9495		7.9	18806		7.9	18242
7.92	7665		7.92	11437		7.92	15392		7.92	13961		7.92	12770		7.92	8933		7.92	19693		7.92	17549
7.94	8163		7.94	11727		7.94	14243		7.94	13758		7.94	13078		7.94	8606		7.94	20332		7.94	17552
7.96	8870		7.96	11976		7.96	14493		7.96	13649		7.96	12952		7.96	8887		7.96	22154		7.96	16940
7.98	9079		7.98	12006		7.98	15742		7.98	13322		7.98	12721		7.98	9177		7.98	23963		7.98	16109
8	9294		8	12126		8	14143		8	13571		8	12728		8	10548		8	24980		8	15947
8.02	9456		8.02	11058		8.02	14043		8.02	13212		8.02	12973		8.02	11760		8.02	25376		8.02	15356
8.04	9759		8.04	10738		8.04	13393		8.04	13103		8.04	13029		8.04	13061		8.04	23684		8.04	14711
8.06	9907		8.06	11178		8.06	12044		8.06	13134		8.06	12735		8.06	14283		8.06	19670		8.06	13595
8.08	10062		8.08	10709		8.08	12644		8.08	12573		8.08	12910		8.08	15092		8.08	15922		8.08	12599
8.1	10062		8.1	10020		8.1	11244		8.1	12729		8.1	12581		8.1	15163		8.1	13226		8.1	11909
8.12	10035		8.12	9950		8.12	13493		8.12	12854		8.12	12238		8.12	12865		8.12	11624		8.12	11384
8.14	10325		8.14	9701		8.14	11394		8.14	12120		8.14	12315		8.14	10885		8.14	10463		8.14	10541
8.16	10116		8.16	9421		8.16	10895		8.16	11621		8.16	12091		8.16	8377		8.16	9545		8.16	10019
8.18	10042		8.18	9082		8.18	10995		8.18	12183		8.18	12154		8.18	6795		8.18	9014		8.18	9431
8.2	9476		8.2	9072		8.2	11444		8.2	11808		8.2	12644		8.2	5283		8.2	8744		8.2	9110
8.22	9476		8.22	8613		8.22	11694		8.22	12869		8.22	12861		8.22	4576		8.22	8407		8.22	8921
8.24	9268		8.24	9082		8.24	12294		8.24	12323		8.24	12924		8.24	3912		8.24	8483		8.24	8474
8.26	9308		8.26	10070		8.26	12194		8.26	12838		8.26	13260		8.26	3411		8.26	8348		8.26	8351
8.28	9018		8.28	10449		8.28	12244		8.28	14008		8.28	13918		8.28	3102		8.28	8348		8.28	8246
8.3	9146		8.3	11517		8.3	12644		8.3	13914		8.3	15087		8.3	3177		8.3	8222		8.3	8177
8.32	8911		8.32	12575		8.32	11994		8.32	15053		8.32	15010		8.32	2896		8.32	8069		8.32	8174
8.34	8769		8.34	13114		8.34	14193		8.34	15084		8.34	14996		8.34	3065		8.34	8011		8.34	8093
8.36	8567		8.36	13603		8.36	13793		8.36	14585		8.36	14947		8.36	2761		8.36	7997		8.36	7937
8.38	7887		8.38	13253		8.38	14793		8.38	14554		8.38	13988		8.38	2807		8.38	7957		8.38	7943
8.4	7557		8.4	11936		8.4	12444		8.4	13899		8.4	13190		8.4	2681		8.4	7907		8.4	7880
8.42	6749		8.42	9990		8.42	12194		8.42	12198		8.42	12021		8.42	2639		8.42	8020		8.42	7784
8.44	6001		8.44	9182		8.44	12094		8.44	11184		8.44	10733		8.44	2601		8.44	7984		8.44	7655
8.46	5563		8.46	7914		8.46	11494		8.46	10592		8.46	9788		8.46	2466		8.46	7835		8.46	7754
8.48	4950		8.48	7116		8.48	8496		8.48	9983		8.48	9480		8.48	2311		8.48	7637		8.48	7772
8.5	4391		8.5	5669		8.5	8996		8.5	9609		8.5	9305		8.5	2395		8.5	7673		8.5	7649
8.52	3886		8.52	5130		8.52	8896		8.52	9219		8.52	9081		8.52	2269		8.52	7709		8.52	7679
8.54	3462		8.54	4651		8.54	7246		8.54	8735		8.54	8899		8.54	2564		8.54	7660		8.54	7766
8.56	3273		8.56	4182		8.56	6797		8.56	8501		8.56	8864		8.56	2508		8.56	7615		8.56	7769
8.58	2910		8.58	4012		8.58	6547		8.58	8720		8.58	8780		8.58	2138		8.58	7777		8.58	7766
8.6	2802		8.6	3573		8.6	5747		8.6	8782		8.6	8647		8.6	2578		8.6	7831		8.6	7799
8.62	2431		8.62	3593		8.62	7396		8.62	8189		8.62	8766		8.62	2456		8.62	7862		8.62	7931
8.64	2182		8.64	3643		8.64	5947		8.64	8423		8.64	8808		8.64	2433		8.64	8141		8.64	7907
8.66	2317		8.66	3653		8.66	6397		8.66	8376		8.66	8584		8.66	2353		8.66	8092		8.66	8285
8.68	2216		8.68	3423		8.68	4948		8.68	8564		8.68	8647		8.68	2541		8.68	8254		8.68	8360
8.7	2317		8.7	3323		8.7	5447		8.7	8314		8.7	8500		8.7	2615		8.7	8384		8.7	8810
8.72	2088		8.72	3723		8.72	5947		8.72	8610		8.72	8486		8.72	2587		8.72	9046		8.72	8816
8.74	2149		8.74	3283		8.74	6247		8.74	8439		8.74	8339		8.74	2999		8.74	9365		8.74	9503
8.76	2095		8.76	3174		8.76	5647		8.76	8283		8.76	8549		8.76	3317		8.76	10166		8.76	9983
8.78	1596		8.78	3503		8.78	6247		8.78	8158		8.78	8647		8.78	3814		8.78	11269		8.78	10439
8.8	1818		8.8	3533		8.8	5397		8.8	8314		8.8	8283		8.8	4562		8.8	11773		8.8	10406
8.82	1872		8.82	3423		8.82	6347		8.82	8486		8.82	8500		8.82	5447		8.82	12709		8.82	10346
8.84	1994		8.84	3693		8.84	7396		8.84	8018		8.84	8325		8.84	6453		8.84	12632		8.84	10376
8.86	2047		8.86	3892		8.86	6697		8.86	8049		8.86	8409		8.86	7192		8.86	12196		8.86	10283
8.88	2115		8.88	4072		8.88	6597		8.88	8283		8.88	8325		8.88	7576		8.88	11219		8.88	10085
8.9	2041		8.9	3832		8.9	7396		8.9	8766		8.9	8213		8.9	7548		8.9	9923		8.9	9533
8.92	2270		8.92	3812		8.92	7546		8.92	8392		8.92	8409		8.92	6982		8.92	9113		8.92	9356
8.94	2202		8.94	3653		8.94	9095		8.94	8657		8.94	8738		8.94	5742		8.94	8803		8.94	9164
8.96	2452		8.96	4052		8.96	9145		8.96	8954		8.96	8710		8.96	4581		8.96	8699		8.96	8999
8.98	2593		8.98	4361		8.98	10445		8.98	8969		8.98	9081		8.98	3748		8.98	8641		8.98	8678
9	2647		9	4611		9	12294		9	9359		9	9249		9	3275		9	8434		9	8609
9.02	2842		9.02	5848		9.02	11744		9.02	10077		9.02	9585		9.02	3032		9.02	8344		9.02	8546
9.04	2937		9.04	6627		9.04	9745		9.04	10935		9.04	10082		9.04	2690		9.04	8213		9.04	8399
9.06	3778		9.06	7675		9.06	12644		9.06	11231		9.06	11447		9.06	2704		9.06	8186		9.06	8465
9.08	4358		9.08	9950		9.08	11444		9.08	12635		9.08	12168		9.08	2775		9.08	8465		9.08	8432
9.1	5429		9.1	11966		9.1	14343		9.1	13634		9.1	13533		9.1	2995		9.1	8501		9.1	8471
9.12	6479		9.12	13283		9.12	14643		9.12	14850		9.12	14940		9.12	2723		9.12	8519		9.12	8471
9.14	7604		9.14	14122		9.14	13693		9.14	14180		9.14	15367		9.14	3116		9.14	8308		9.14	8267
9.16	8486		9.16	14641		9.16	13643		9.16	14663		9.16	14744		9.16	3355		9.16	8650		9.16	8228
9.18	9820		9.18	13383		9.18	14543		9.18	13400		9.18	13204		9.18	3243		9.18	8488		9.18	8183
9.2	10083		9.2	12764		9.2	13993		9.2	12464		9.2	12357		9.2	3589		9.2	8695		9.2	8057
9.22	10534		9.22	11178		9.22	12194		9.22	11387		9.22	11209		9.22	3388		9.22	8686		9.22	8024
9.24	10103		9.24	9471		9.24	10295		9.24	11106		9.24	10124		9.24	3631		9.24	8749		9.24	7895
9.26	9961		9.26	8742		9.26	10345		9.26	10358		9.26	9823		9.26	3336		9.26	8722		9.26	7940
9.28	8971		9.28	7156		9.28	9445		9.28	10124		9.28	9844		9.28	3584		9.28	8519		9.28	7646
9.3	8621		9.3	6527		9.3	9695		9.3	9983		9.3	9795		9.3	3411		9.3	8623		9.3	7661
9.32	7921		9.32	6297		9.32	8996		9.32	10170		9.32	9781		9.32	3444		9.32	8420		9.32	7574
9.34	6661		9.34	5988		9.34	7246		9.34	9687		9.34	9844		9.34	3224		9.34	8308		9.34	7382
9.36	6358		9.36	5958		9.36	7596		9.36	9968		9.36	9487		9.36	3027		9.36	8272		9.36	7301
9.38	5792		9.38	5679		9.38	6597		9.38	9827		9.38	9375		9.38	3069		9.38	8074		9.38	7364
9.4	5469		9.4	5778		9.4	7996		9.4	9640		9.4	9732		9.4	2784		9.4	7934		9.4	7199
9.42	5051		9.42	5629		9.42	7296		9.42	9453		9.42	9515		9.42	2550		9.42	7691		9.42	7118
9.44	4661		9.44	5679		9.44	7246		9.44	10217		9.44	9522		9.44	2372		9.44	7597		9.44	7169
9.46	4735		9.46	5828		9.46	8146		9.46	9578		9.46	9368		9.46	2353		9.46	7583		9.46	7226
9.48	4391		9.48	5818		9.48	6597		9.48	9936		9.48	9802		9.48	2353		9.48	7475		9.48	7220
9.5	4351		9.5	5778		9.5	6447		9.5	9500		9.5	9235		9.5	2316		9.5	7426		9.5	7247
9.52	3947		9.52	5190		9.52	7746		9.52	9687		9.52	9669		9.52	2260		9.52	7453		9.52	7235
9.54	3933		9.54	5469		9.54	5997		9.54	9203		9.54	9487		9.54	2030		9.54	7480		9.54	7265
9.56	3778		9.56	5439		9.56	7296		9.56	9094		9.56	9347		9.56	2030		9.56	7453		9.56	7232
9.58	3886		9.58	5639		9.58	7046		9.58	9578		9.58	9431		9.58	2152		9.58	7354		9.58	7025
9.6	3677		9.6	5429		9.6	7896		9.6	9593		9.6	9480		9.6	1974		9.6	7673		9.6	6989
9.62	3704		9.62	5439		9.62	6247		9.62	9640		9.62	9396		9.62	1946		9.62	7322		9.62	7085
9.64	3603		9.64	5908		9.64	7296		9.64	9905		9.64	9543		9.64	1843		9.64	7327		9.64	7130
9.66	3617		9.66	5589		9.66	9595		9.66	9843		9.66	9683		9.66	2054		9.66	7313		9.66	7061
9.68	3273		9.68	5998		9.68	8396		9.68	9546		9.68	9277		9.68	2021		9.68	7516		9.68	7034
9.7	3354		9.7	5938		9.7	7046		9.7	9921		9.7	9319		9.7	2040		9.7	7367		9.7	7070
9.72	3361		9.72	5878		9.72	5697		9.72	9578		9.72	9256		9.72	1792		9.72	7327		9.72	7145
9.74	3024		9.74	5589		9.74	7346		9.74	9188		9.74	8990		9.74	1651		9.74	7259		9.74	7037
9.76	3105		9.76	5419		9.76	7096		9.76	8626		9.76	8689		9.76	1675		9.76	7358		9.76	6923
9.78	2681		9.78	4920		9.78	6247		9.78	9047		9.78	8535		9.78	1750		9.78	7282		9.78	6932
9.8	2809		9.8	4661		9.8	7546		9.8	8532		9.8	8577		9.8	1768		9.8	7327		9.8	7016
9.82	2485		9.82	4391		9.82	5797		9.82	8657		9.82	8675		9.82	1754		9.82	7183		9.82	7013
9.84	2505		9.84	4291		9.84	6047		9.84	8470		9.84	8381		9.84	1722		9.84	7192		9.84	6980
9.86	2209		9.86	3872		9.86	5997		9.86	8283		9.86	8360		9.86	1923		9.86	7246		9.86	7019
9.88	2142		9.88	3812		9.88	5547		9.88	8064		9.88	8185		9.88	1839		9.88	7129		9.88	7163
9.9	2108		9.9	3533		9.9	6947		9.9	8236		9.9	8311		9.9	1792		9.9	7241		9.9	7061
9.92	2000		9.92	3762		9.92	6747		9.92	8314		9.92	8283		9.92	1698		9.92	7124		9.92	7121
9.94	2108		9.94	3653		9.94	6647		9.94	8564		9.94	8367		9.94	2026		9.94	7237		9.94	7046
9.96	2014		9.96	3533		9.96	4898		9.96	8158		9.96	8108		9.96	1857		9.96	7237		9.96	7004
9.98	2142		9.98	3433		9.98	5397		9.98	8174		9.98	8325		9.98	2091		9.98	7138		9.98	7136
10	1771		10	3263		10	5547		10	8018		10	8199		10	1712		10	7354		10	7040

## Sheet: Figure 3A
0 h (HOF-b)		HOF|MOF-2.5h	HOF|MOF-2.5h			HOF|MOF-6h			HOF|MOF-20h			48 h (MOF-b-Cu)
Distance (µm)	Counts		Distance (µm)	Counts		Distance (µm)	Counts		Distance (µm)	Counts		Distance (µm)	Counts
0	7		0	11		0	16		0	69.3		0	20.4
0.03575	3		0.0139	13.3		0.01925	18.3		0.02275	64.8		0.02085	18.8
0.0715	6		0.0278	13.2		0.0385	22.4		0.0455	64.3		0.04171	18.12
0.10725	11		0.04171	13.6		0.05775	22.8		0.06825	63.9		0.06256	17.88
0.143	8		0.05561	14.6		0.077	24		0.091	67.3		0.08341	18.72
0.17875	5		0.06951	13.6		0.09625	22.4		0.11375	65.2		0.10427	18.96
0.2145	9		0.08341	14.2		0.1155	21.8		0.1365	63.9		0.12512	18.12
0.25024	7		0.09732	13.2		0.13475	19.2		0.15925	67.5		0.14598	19.2
0.28599	5		0.11122	13		0.154	20		0.182	68.6		0.16683	18.96
0.32174	9		0.12512	12.6		0.17325	19.2		0.20475	72		0.18768	19.08
0.35749	9		0.13902	14		0.1925	20.2		0.22749	73		0.20854	19.2
0.39324	4		0.15293	14.2		0.21175	21		0.25024	71.8		0.22939	21.72
0.42899	8		0.16683	12.8		0.23099	22.2		0.27299	67.5		0.25024	20.4
0.46474	6		0.18073	14.6		0.25024	22		0.29574	68.9		0.2711	20.88
0.50049	5		0.19463	14.2		0.26949	20.2		0.31849	59.8		0.29195	20.76
0.53624	7		0.20854	13.4		0.28874	22.6		0.34124	61.8		0.31281	19.08
0.57199	9		0.22244	13.6		0.30799	20.8		0.36399	62.5		0.33366	16.8
0.60774	6		0.23634	14		0.32724	19.2		0.38674	67		0.35451	17.76
0.64349	5		0.25024	13.4		0.34649	19.6		0.40949	65.5		0.37537	17.64
0.67923	8		0.26415	14		0.36574	23.2		0.43224	70.7		0.39622	16.08
0.71498	10		0.27805	14.6		0.38499	23.8		0.45499	70.5		0.41707	17.4
0.75073	7		0.29195	14.8		0.40424	24.2		0.47774	70.2		0.43793	18.72
0.78648	11		0.30585	15.4		0.42349	24.4		0.50049	70		0.45878	17.16
0.82223	4		0.31976	15		0.44274	23.6		0.52324	67.5		0.47964	16.8
0.85798	8		0.33366	14.8		0.46199	22.6		0.54599	66.4		0.50049	18.6
0.89373	8		0.34756	13.6		0.48124	20.2		0.56874	64.8		0.52134	18.12
0.92948	8		0.36146	11.8		0.50049	19.4		0.59149	66.6		0.5422	18.24
0.96523	7		0.37537	12.8		0.51974	19.6		0.61424	68.4		0.56305	19.32
1.00098	7		0.38927	12.8		0.53899	18.8		0.63699	68.6		0.5839	18.84
1.03673	7		0.40317	12.8		0.55824	17		0.65974	68.2		0.60476	18.48
1.07248	2		0.41707	12.2		0.57749	17		0.68248	70.2		0.62561	18.6
1.10823	7		0.43098	13.4		0.59674	17.2		0.70523	67		0.64646	19.2
1.14397	9		0.44488	13		0.61599	16.6		0.72798	65.5		0.66732	19.8
1.17972	8		0.45878	12.4		0.63524	17.8		0.75073	65.7		0.68817	20.04
1.21547	5		0.47268	13.4		0.65449	19		0.77348	64.5		0.70903	19.2
1.25122	9		0.48659	14		0.67373	18.8		0.79623	63.9		0.72988	19.92
1.28697	8		0.50049	15		0.69298	17.6		0.81898	66.6		0.75073	18.84
1.32272	1		0.51439	14.6		0.71223	17.6		0.84173	67.5		0.77159	18.48
1.35847	4		0.52829	14.4		0.73148	16.2		0.86448	68.9		0.79244	18.36
1.39422	4		0.5422	13.2		0.75073	15		0.88723	72		0.81329	19.2
1.42997	9		0.5561	12.6		0.76998	17		0.90998	72		0.83415	18.36
1.46572	3		0.57	11		0.78923	18.2		0.93273	73.2		0.855	17.16
1.50147	7		0.5839	11.4		0.80848	19.2		0.95548	73.6		0.87586	17.04
1.53722	5		0.59781	10.6		0.82773	20.4		0.97823	74.8		0.89671	17.4
1.57296	4		0.61171	10		0.84698	20.6		1.00098	74.8		0.91756	17.52
1.60871	11		0.62561	10.4		0.86623	18		1.02373	73.2		0.93842	18.6
1.64446	4		0.63951	11.4		0.88548	16.2		1.04648	70.2		0.95927	18.96
1.68021	2		0.65342	12.2		0.90473	16.8		1.06923	71.1		0.98012	20.76
1.71596	3		0.66732	13.2		0.92398	16.8		1.09198	71.4		1.00098	20.76
1.75171	2		0.68122	13.2		0.94323	17.6		1.11472	70.7		1.02183	20.04
1.78746	4		0.69512	14		0.96248	18.4		1.13747	69.3		1.04268	18.84
1.82321	6		0.70903	14.6		0.98173	21.6		1.16022	68.9		1.06354	19.32
1.85896	7		0.72293	13.6		1.00098	20.8		1.18297	68.2		1.08439	18.96
1.89471	4		0.73683	13.8		1.02023	20.8		1.20572	68.6		1.10525	19.08
1.93046	4		0.75073	15.4		1.03948	21		1.22847	68.4		1.1261	20.16
1.96621	7		0.76464	16.6		1.05873	21.8		1.25122	72.5		1.14695	21.48
2.00196	3		0.77854	16.2		1.07798	20.8		1.27397	72.3		1.16781	21.48
2.0377	14		0.79244	15.8		1.09723	21.2		1.29672	71.8		1.18866	22.2
2.07345	11		0.80634	14		1.11647	20.6		1.31947	72.7		1.20951	23.16
2.1092	8		0.82025	12.2		1.13572	18.8		1.34222	71.4		1.23037	23.88
2.14495	6		0.83415	10.6		1.15497	18.2		1.36497	68.9		1.25122	24.48
2.1807	9		0.84805	10.6		1.17422	18.6		1.38772	69.5		1.27208	25.08
2.21645	5		0.86195	10.8		1.19347	18.6		1.41047	68.6		1.29293	23.64
2.2522	3		0.87586	13.2		1.21272	20.2		1.43322	67		1.31378	24
2.28795	4		0.88976	13.4		1.23197	20.2		1.45597	69.1		1.33464	23.04
2.3237	8		0.90366	13.6		1.25122	20.6		1.47872	70.9		1.35549	22.44
2.35945	4		0.91756	12.8		1.27047	19.8		1.50147	72		1.37634	24.24
2.3952	7		0.93147	12.6		1.28972	20.2		1.52422	72.5		1.3972	24.96
2.43095	6		0.94537	10.8		1.30897	19		1.54697	71.6		1.41805	24.36
2.46669	7		0.95927	12.4		1.32822	19.2		1.56971	69.5		1.43891	24
2.50244	7		0.97317	12.6		1.34747	21.4		1.59246	71.1		1.45976	24.12
2.53819	5		0.98708	13.4		1.36672	20.8		1.61521	72		1.48061	23.52
2.57394	8		1.00098	14.4		1.38597	20.2		1.63796	69.1		1.50147	22.68
2.60969	5		1.01488	14.8		1.40522	21.2		1.66071	68.9		1.52232	23.28
2.64544	7		1.02878	12.8		1.42447	22.4		1.68346	68.9		1.54317	23.4
2.68119	7		1.04268	11.6		1.44372	21		1.70621	64.3		1.56403	22.56
2.71694	7		1.05659	13		1.46297	21.6		1.72896	58.6		1.58488	21.72
2.75269	5		1.07049	13		1.48222	21.8		1.75171	61.6		1.60573	23.4
2.78844	5		1.08439	13.4		1.50147	21.6		1.77446	62		1.62659	23.76
2.82419	13		1.09829	13.6		1.52072	20.2		1.79721	63.2		1.64744	25.08
2.85994	9		1.1122	13.4		1.53997	19.4		1.81996	62.3		1.6683	26.04
2.89568	3		1.1261	11.2		1.55921	20.2		1.84271	65.5		1.68915	25.2
2.93143	1		1.14	10.6		1.57846	21.4		1.86546	62		1.71	24.72
2.96718	10		1.1539	10.8		1.59771	20.8		1.88821	61.1		1.73086	22.68
3.00293	9		1.16781	12		1.61696	21.6		1.91096	62.3		1.75171	22.44
3.03868	5		1.18171	12.6		1.63621	21.4		1.93371	65.7		1.77256	22.44
3.07443	7		1.19561	12.8		1.65546	21		1.95646	68.2		1.79342	24
3.11018	5		1.20951	12		1.67471	20		1.97921	70.5		1.81427	23.52
3.14593	4		1.22342	11.4		1.69396	19.6		2.00196	71.8		1.83513	26.04
3.18168	10		1.23732	12		1.71321	20.6		2.0247	71.8		1.85598	26.28
3.21743	5		1.25122	13.4		1.73246	20.8		2.04745	70.9		1.87683	25.56
3.25318	4		1.26512	14		1.75171	21.8		2.0702	67		1.89769	25.68
3.28893	2		1.27903	14.8		1.77096	20.6		2.09295	67		1.91854	25.68
3.32468	7		1.29293	14.6		1.79021	22		2.1157	64.3		1.93939	24.12
3.36042	1		1.30683	13.2		1.80946	22.8		2.13845	64.8		1.96025	24.84
3.39617	7		1.32073	12		1.82871	21.8		2.1612	64.1		1.9811	24.6
3.43192	5		1.33464	11		1.84796	20		2.18395	69.1		2.00196	23.04
3.46767	10		1.34854	12.2		1.86721	20.8		2.2067	68.6		2.02281	22.08
3.50342	5		1.36244	12.6		1.88646	21		2.22945	69.5		2.04366	23.04
3.53917	12		1.37634	13		1.90571	18.6		2.2522	67.5		2.06452	21.12
3.57492	10		1.39025	12.4		1.92496	20.8		2.27495	67		2.08537	20.52
3.61067	6		1.40415	13		1.94421	22.8		2.2977	64.5		2.10622	20.76
3.64642	8		1.41805	12.6		1.96346	25		2.32045	62.7		2.12708	21.84
3.68217	7		1.43195	14.6		1.98271	23.6		2.3432	64.5		2.14793	21.24
3.71792	7		1.44586	14.6		2.00196	24.6		2.36595	67.3		2.16878	22.8
3.75367	5		1.45976	16.4		2.0212	21.8		2.3887	67.5		2.18964	24.24
3.78941	4		1.47366	18		2.04045	21.2		2.41145	67.3		2.21049	25.32
3.82516	5		1.48756	17.6		2.0597	19.8		2.4342	71.4		2.23135	24.24
3.86091	6		1.50147	17.6		2.07895	20.4		2.45694	70.9		2.2522	23.64
3.89666	5		1.51537	17.6		2.0982	21		2.47969	68.4		2.27305	22.68
3.93241	9		1.52927	17.6		2.11745	22.2		2.50244	68.6		2.29391	22.08
3.96816	6		1.54317	16.6		2.1367	22.4		2.52519	68		2.31476	20.76
4.00391	4		1.55708	17.4		2.15595	22.8		2.54794	67.7		2.33561	21.12
4.03966	8		1.57098	15.4		2.1752	23		2.57069	67.5		2.35647	22.68
4.07541	5		1.58488	14.6		2.19445	21.6		2.59344	67		2.37732	23.16
4.11116	3		1.59878	13.6		2.2137	21.2		2.61619	68.6		2.39818	24.48
4.14691	4		1.61269	13.4		2.23295	20.2		2.63894	71.6		2.41903	25.2
4.18266	6		1.62659	10.8		2.2522	19		2.66169	69.3		2.43988	25.44
4.21841	6		1.64049	11		2.27145	18.4		2.68444	70.7		2.46074	23.88
4.25415	3		1.65439	12		2.2907	18.2		2.70719	69.1		2.48159	24.24
4.2899	11		1.6683	13.2		2.30995	18		2.72994	69.5		2.50244	24.48
4.32565	7		1.6822	12.4		2.3292	18.8		2.75269	67.7		2.5233	23.16
4.3614	8		1.6961	13.2		2.34845	20.2		2.77544	67.5		2.54415	23.76
4.39715	8		1.71	14.6		2.3677	19.2		2.79819	68.2		2.565	23.16
4.4329	4		1.72391	15.2		2.38695	22.6		2.82094	74.5		2.58586	22.8
4.46865	5		1.73781	12.4		2.4062	24		2.84369	75.5		2.60671	21.24
4.5044	4		1.75171	13		2.42545	23.4		2.86644	74.5		2.62757	23.88
4.54015	3		1.76561	15.6		2.4447	23.6		2.88919	73.9		2.64842	23.88
4.5759	4		1.77952	14.6		2.46394	26.2		2.91193	70.7		2.66927	24.72
4.61165	6		1.79342	13.2		2.48319	23.4		2.93468	67.7		2.69013	24.48
4.6474	7		1.80732	14.2		2.50244	21.8		2.95743	66.4		2.71098	25.32
4.68314	7		1.82122	15.4		2.52169	22.4		2.98018	70.5		2.73183	24.24
4.71889	10		1.83513	13		2.54094	21.4		3.00293	72		2.75269	24
4.75464	5		1.84903	13.8		2.56019	19.2		3.02568	70.7		2.77354	24.6
4.79039	15		1.86293	13.8		2.57944	20		3.04843	71.6		2.7944	23.64
4.82614	10		1.87683	14.8		2.59869	19.8		3.07118	71.1		2.81525	23.76
4.86189	8		1.89074	13.8		2.61794	18.2		3.09393	65.7		2.8361	22.92
4.89764	7		1.90464	14		2.63719	18.4		3.11668	64.3		2.85696	22.2
4.93339	4		1.91854	12.4		2.65644	18.2		3.13943	68		2.87781	21.6
4.96914	5		1.93244	12.8		2.67569	16.6		3.16218	65.9		2.89866	21.6
5.00489	6		1.94635	11.8		2.69494	18.2		3.18493	65.5		2.91952	20.52
5.04064	6		1.96025	13		2.71419	18.2		3.20768	68		2.94037	21.84
5.07639	8		1.97415	12.6		2.73344	15.8		3.23043	70.5		2.96123	23.16
5.11214	7		1.98805	13.2		2.75269	17.2		3.25318	69.8		2.98208	23.88
5.14788	6		2.00196	12.8		2.77194	19.4		3.27593	68.2		3.00293	24.36
5.18363	5		2.01586	13.4		2.79119	19.2		3.29868	68.6		3.02379	23.88
5.21938	6		2.02976	12.2		2.81044	19.8		3.32143	65.9		3.04464	22.32
5.25513	9		2.04366	13.6		2.82969	21.2		3.34417	63.2		3.06549	23.04
5.29088	5		2.05756	13.2		2.84894	21.2		3.36692	61.4		3.08635	23.88
5.32663	8		2.07147	13.4		2.86819	20.6		3.38967	60.5		3.1072	24.48
5.36238	7		2.08537	13.6		2.88744	19.8		3.41242	61.1		3.12805	26.16
5.39813	5		2.09927	13		2.90668	20.4		3.43517	61.1		3.14891	26.04
5.43388	5		2.11317	13		2.92593	22		3.45792	65		3.16976	23.28
5.46963	6		2.12708	13.8		2.94518	21		3.48067	66.1		3.19062	22.2
5.50538	3		2.14098	13.2		2.96443	20.8		3.50342	69.5		3.21147	22.56
5.54113	7		2.15488	12.4		2.98368	21		3.52617	71.1		3.23232	22.56
5.57687	7		2.16878	13.2		3.00293	21.6		3.54892	72.5		3.25318	24.24
5.61262	6		2.18269	13		3.02218	20.4		3.57167	73.4		3.27403	25.8
5.64837	6		2.19659	13.4		3.04143	20		3.59442	73.4		3.29488	24.96
5.68412	8		2.21049	14.8		3.06068	18.2		3.61717	71.4		3.31574	26.04
5.71987	5		2.22439	14.6		3.07993	18		3.63992	69.3		3.33659	24.72
5.75562	2		2.2383	14.4		3.09918	16.2		3.66267	68.4		3.35745	25.32
5.79137	5		2.2522	14		3.11843	16.8		3.68542	67.5		3.3783	24.72
5.82712	4		2.2661	13.8		3.13768	20		3.70817	71.6		3.39915	25.44
5.86287	9		2.28	15		3.15693	21.4		3.73092	74.3		3.42001	22.56
5.89862	5		2.29391	15.8		3.17618	20.8		3.75367	78		3.44086	24.12
5.93437	9		2.30781	15.6		3.19543	22		3.77642	82		3.46171	23.52
5.97012	9		2.32171	14.8		3.21468	20.4		3.79916	81.4		3.48257	24.6
6.00587	6		2.33561	14.8		3.23393	18.2		3.82191	78.6		3.50342	26.04
6.04161	8		2.34952	12.8		3.25318	17.8		3.84466	77.5		3.52428	29.4
6.07736	5		2.36342	13.4		3.27243	18.2		3.86741	72.5		3.54513	27.24
6.11311	6		2.37732	14		3.29168	19.2		3.89016	69.5		3.56598	27
6.14886	4		2.39122	14.8		3.31093	19.8		3.91291	69.1		3.58684	27.36
6.18461	7		2.40513	13.2		3.33018	19.4		3.93566	69.5		3.60769	26.88
6.22036	7		2.41903	14.4		3.34942	20.4		3.95841	67.3		3.62854	27.24
6.25611	8		2.43293	12.8		3.36867	21.6		3.98116	66.1		3.6494	30.24
6.29186	5		2.44683	13		3.38792	19.8		4.00391	65.9		3.67025	29.88
6.32761	7		2.46074	11.4		3.40717	20.8		4.02666	66.4		3.6911	29.64
6.36336	6		2.47464	13		3.42642	21.8		4.04941	65.9		3.71196	29.52
6.39911	7		2.48854	12.6		3.44567	20.8		4.07216	68.9		3.73281	27
6.43486	1		2.50244	15.4		3.46492	19.8		4.09491	72.7		3.75367	27
6.4706	13		2.51635	14.6		3.48417	21		4.11766	74.1		3.77452	28.2
6.50635	8		2.53025	15.4		3.50342	20.8		4.14041	73.6		3.79537	28.92
6.5421	4		2.54415	15.6		3.52267	19.8		4.16316	70.7		3.81623	29.52
6.57785	7		2.55805	15		3.54192	22.2		4.18591	70.2		3.83708	32.04
6.6136	7		2.57196	13.6		3.56117	22.8		4.20866	70.7		3.85793	30.6
6.64935	3		2.58586	13.4		3.58042	22.4		4.2314	68.6		3.87879	31.68
6.6851	9		2.59976	14.4		3.59967	21.8		4.25415	69.1		3.89964	32.04
6.72085	4		2.61366	15		3.61892	21.2		4.2769	72.7		3.9205	31.8
6.7566	2		2.62757	15		3.63817	18.8		4.29965	71.8		3.94135	32.4
6.79235	11		2.64147	14		3.65742	19		4.3224	67.7		3.9622	34.44
6.8281	8		2.65537	13.8		3.67667	18.4		4.34515	69.5		3.98306	35.16
6.86385	7		2.66927	13.8		3.69592	18.6		4.3679	68		4.00391	39.24
6.8996	7		2.68318	13.4		3.71517	20		4.39065	66.6		4.02476	47.16
6.93534	8		2.69708	13.4		3.73442	20.8		4.4134	67		4.04562	55.56
6.97109	5		2.71098	14		3.75367	20.6		4.43615	65.2		4.06647	69.24
7.00684	7		2.72488	14		3.77292	22.4		4.4589	63.6		4.08732	83.64
7.04259	7		2.73879	15		3.79216	22.8		4.48165	62.7		4.10818	95.4
7.07834	4		2.75269	14.8		3.81141	22.8		4.5044	60.2		4.12903	101.04
7.11409	6		2.76659	13.8		3.83066	23.2		4.52715	64.8		4.14989	109.44
7.14984	5		2.78049	13.8		3.84991	23.8		4.5499	67		4.17074	109.56
7.18559	9		2.7944	14.6		3.86916	23.6		4.57265	71.1		4.19159	111.36
7.22134	5		2.8083	12.4		3.88841	24.8		4.5954	76.1		4.21245	114.24
7.25709	6		2.8222	13		3.90766	24		4.61815	78		4.2333	117.6
7.29284	8		2.8361	14.4		3.92691	25.2		4.6409	73.6		4.25415	116.28
7.32859	6		2.85001	14.2		3.94616	25		4.66365	75.5		4.27501	119.16
7.36433	12		2.86391	14		3.96541	25		4.68639	71.6		4.29586	118.68
7.40008	10		2.87781	13.4		3.98466	24.4		4.70914	70		4.31672	115.44
7.43583	4		2.89171	12.6		4.00391	24		4.73189	70		4.33757	111.36
7.47158	8		2.90562	13		4.02316	21.4		4.75464	69.3		4.35842	110.76
7.50733	13		2.91952	12.2		4.04241	21.2		4.77739	69.5		4.37928	109.32
7.54308	3		2.93342	12		4.06166	21.4		4.80014	71.4		4.40013	106.32
7.57883	6		2.94732	13		4.08091	21.2		4.82289	70.7		4.42098	106.8
7.61458	9		2.96123	11.2		4.10016	24.6		4.84564	71.1		4.44184	114.12
7.65033	4		2.97513	10.8		4.11941	25		4.86839	75.5		4.46269	116.52
7.68608	6		2.98903	11.2		4.13866	23.8		4.89114	72.7		4.48355	120.24
7.72183	3		3.00293	11.2		4.15791	23.6		4.91389	71.8		4.5044	125.04
7.75758	8		3.01684	11.8		4.17716	21.2		4.93664	73.2		4.52525	126.36
7.79332	5		3.03074	13		4.19641	19		4.95939	74.3		4.54611	127.2
7.82907	4		3.04464	13.6		4.21566	21.4		4.98214	71.6		4.56696	123.12
7.86482	7		3.05854	14.6		4.2349	22.4		5.00489	73.2		4.58781	119.88
7.90057	5		3.07244	15		4.25415	23		5.02764	73.4		4.60867	120.12
7.93632	4		3.08635	15		4.2734	25.4		5.05039	73.2		4.62952	124.44
7.97207	6		3.10025	15.8		4.29265	27		5.07314	74.3		4.65037	122.04
8.00782	13		3.11415	14.6		4.3119	27.8		5.09589	76.6		4.67123	128.04
8.04357	5		3.12805	13.6		4.33115	29.4		5.11864	77.7		4.69208	131.52
8.07932	5		3.14196	13.8		4.3504	31.2		5.14138	80		4.71294	130.68
8.11507	10		3.15586	14.6		4.36965	33.2		5.16413	76.6		4.73379	125.4
8.15082	6		3.16976	13.8		4.3889	36.6		5.18688	72		4.75464	128.88
8.18657	3		3.18366	14		4.40815	36.4		5.20963	69.1		4.7755	130.08
8.22232	6		3.19757	15.2		4.4274	41.4		5.23238	68.9		4.79635	127.56
8.25806	4		3.21147	13.8		4.44665	44.8		5.25513	68		4.8172	127.8
8.29381	6		3.22537	13		4.4659	47.4		5.27788	70.9		4.83806	127.44
8.32956	4		3.23927	12.6		4.48515	47.4		5.30063	74.1		4.85891	124.2
8.36531	5		3.25318	13		4.5044	51.2		5.32338	77.5		4.87977	116.88
8.40106	11		3.26708	12.8		4.52365	51.2		5.34613	73.6		4.90062	114.12
8.43681	5		3.28098	15.4		4.5429	52.6		5.36888	72.5		4.92147	109.8
8.47256	8		3.29488	14.6		4.56215	54.6		5.39163	72		4.94233	106.44
8.50831	8		3.30879	14.4		4.5814	60.2		5.41438	73.4		4.96318	101.04
8.54406	6		3.32269	14		4.60065	62.6		5.43713	70.9		4.98403	99.72
8.57981	6		3.33659	13.2		4.6199	64.4		5.45988	75.7		5.00489	94.68
8.61556	5		3.35049	11.6		4.63915	66.2		5.48263	73.6		5.02574	91.32
8.65131	4		3.3644	12.6		4.6584	66.6		5.50538	72.3		5.04659	89.4
8.68705	6		3.3783	12.6		4.67764	66.2		5.52813	67.5		5.06745	89.64
8.7228	6		3.3922	13.4		4.69689	66.8		5.55088	69.5		5.0883	89.88
8.75855	4		3.4061	13.2		4.71614	68.6		5.57362	69.8		5.10916	93.12
8.7943	2		3.42001	13		4.73539	68.4		5.59637	75.7		5.13001	93.96
8.83005	2		3.43391	12.6		4.75464	71.4		5.61912	77		5.15086	97.8
8.8658	4		3.44781	14		4.77389	76.4		5.64187	74.8		5.17172	97.2
8.90155	7		3.46171	13.4		4.79314	80.2		5.66462	73.6		5.19257	97.2
8.9373	6		3.47562	14		4.81239	81.8		5.68737	71.6		5.21342	101.4
8.97305	5		3.48952	13.2		4.83164	85.8		5.71012	71.6		5.23428	105.48
9.0088	2		3.50342	14.6		4.85089	86		5.73287	71.1		5.25513	105.24
9.04455	12		3.51732	14.4		4.87014	82.6		5.75562	77.5		5.27599	109.44
9.0803	5		3.53123	14.6		4.88939	82.8		5.77837	77		5.29684	108.96
9.11605	5		3.54513	14.4		4.90864	81.2		5.80112	82.3		5.31769	108.84
9.15179	5		3.55903	16.2		4.92789	81.6		5.82387	80.5		5.33855	108.36
9.18754	7		3.57293	18.6		4.94714	79.6		5.84662	83		5.3594	108.48
9.22329	6		3.58684	21.6		4.96639	81.2		5.86937	85.5		5.38025	108.96
9.25904	4		3.60074	23.4		4.98564	80		5.89212	88.4		5.40111	113.64
9.29479	9		3.61464	27.2		5.00489	83.8		5.91487	91.1		5.42196	115.44
9.33054	8		3.62854	28.6		5.02414	79.8		5.93762	93.6		5.44282	116.28
9.36629	3		3.64245	29.8		5.04339	81.2		5.96037	98.9		5.46367	116.52
9.40204	6		3.65635	30.2		5.06264	77.4		5.98312	107.3		5.48452	118.44
9.43779	3		3.67025	32		5.08189	75.8		6.00587	113.6		5.50538	117.96
9.47354	3		3.68415	35.2		5.10114	74.6		6.02861	118.2		5.52623	116.76
9.50929	7		3.69806	38.4		5.12038	74.8		6.05136	124.8		5.54708	117.48
9.54504	2		3.71196	40.6		5.13963	78.6		6.07411	121.8		5.56794	118.44
9.58078	2		3.72586	42.8		5.15888	80		6.09686	118.2		5.58879	115.44
9.61653	5		3.73976	45.4		5.17813	79.6		6.11961	114.1		5.60964	113.52
9.65228	5		3.75367	43.4		5.19738	79.2		6.14236	111.8		5.6305	114.84
9.68803	1		3.76757	44.2		5.21663	80.6		6.16511	109.8		5.65135	115.8
9.72378	5		3.78147	45.2		5.23588	81.6		6.18786	116.8		5.67221	116.52
9.75953	5		3.79537	44.2		5.25513	80		6.21061	120.5		5.69306	121.56
9.79528	4		3.80928	44		5.27438	82		6.23336	123.9		5.71391	126.84
9.83103	6		3.82318	46.6		5.29363	84.6		6.25611	125.5		5.73477	124.56
9.86678	3		3.83708	47.2		5.31288	84.6		6.27886	130.7		5.75562	123.24
9.90253	7		3.85098	46		5.33213	81.2		6.30161	130		5.77647	126.24
9.93828	2		3.86489	47		5.35138	82.4		6.32436	130.9		5.79733	126.6
9.97403	5		3.87879	46.8		5.37063	83.4		6.34711	128.6		5.81818	124.56
10.0098	8		3.89269	44.2		5.38988	80.8		6.36986	132.7		5.83904	122.64
10.0455	2		3.90659	44		5.40913	81.6		6.39261	133.9		5.85989	124.2
10.0813	3		3.9205	46.4		5.42838	82.8		6.41536	136.6		5.88074	125.88
10.117	4		3.9344	48.4		5.44763	84.2		6.43811	138.6		5.9016	124.2
10.1528	6		3.9483	47.6		5.46688	82		6.46085	148.9		5.92245	127.08
10.1885	7		3.9622	47.6		5.48613	85.2		6.4836	148.9		5.9433	133.92
10.2243	3		3.97611	49		5.50538	83.8		6.50635	151.1		5.96416	136.92
10.26	10		3.99001	46		5.52463	81.2		6.5291	154.1		5.98501	136.32
10.2958	3		4.00391	41.4		5.54388	77.4		6.55185	159.3		6.00587	137.76
10.3315	6		4.01781	43.4		5.56313	79		6.5746	159.3		6.02672	138.12
10.3673	7		4.03171	46.8		5.58237	73.4		6.59735	159.3		6.04757	137.28
10.403	5		4.04562	44.2		5.60162	70.8		6.6201	160.2		6.06843	135.6
10.4388	4		4.05952	44.6		5.62087	73.2		6.64285	164.1		6.08928	138.96
10.4745	5		4.07342	46		5.64012	79.2		6.6656	165		6.11013	137.52
10.5103	7		4.08732	45.4		5.65937	78		6.68835	159.5		6.13099	137.88
10.546	2		4.10123	43.4		5.67862	78.8		6.7111	165.5		6.15184	135.96
10.5818	11		4.11513	42.4		5.69787	82		6.73385	163.2		6.17269	139.32
10.6175	1		4.12903	39.6		5.71712	81.8		6.7566	160.9		6.19355	136.08
10.6533	6		4.14293	41.8		5.73637	74.4		6.77935	158.4		6.2144	137.64
10.689	3		4.15684	41.6		5.75562	74		6.8021	160.9		6.23526	137.52
10.7248	3		4.17074	41.2		5.77487	74.4		6.82485	158		6.25611	146.52
10.7605	5		4.18464	42.4		5.79412	73.6		6.8476	161.8		6.27696	146.16
10.7963	8		4.19854	44.2		5.81337	76		6.87035	159.1		6.29782	148.8
10.832	3		4.21245	40.8		5.83262	78.8		6.8931	156.6		6.31867	154.32
10.8678	6		4.22635	39.8		5.85187	76.4		6.91584	160.5		6.33952	155.04
10.9035	3		4.24025	37.4		5.87112	75.4		6.93859	159.5		6.36038	151.56
10.9392	5		4.25415	36.4		5.89037	75		6.96134	150.5		6.38123	153
10.975	4		4.26806	36		5.90962	72.2		6.98409	150.9		6.40209	153.36
11.0107	8		4.28196	35.6		5.92887	73.4		7.00684	151.4		6.42294	148.8
11.0465	6		4.29586	34		5.94812	75.6		7.02959	148.2		6.44379	150
11.0823	3		4.30976	34.8		5.96737	73.6		7.05234	152		6.46465	152.04
11.118	1		4.32367	32.4		5.98662	75.2		7.07509	157.7		6.4855	151.2
11.1538	3		4.33757	31.6		6.00587	73.4		7.09784	156.8		6.50635	154.56
11.1895	4		4.35147	33		6.02511	74.4		7.12059	157.3		6.52721	154.8
11.2253	2		4.36537	34		6.04436	73.6		7.14334	161.8		6.54806	156.36
11.261	2		4.37928	32.8		6.06361	75.6		7.16609	155.5		6.56891	155.76
11.2967	7		4.39318	34.4		6.08286	73.2		7.18884	151.6		6.58977	158.88
11.3325	1		4.40708	33.2		6.10211	71.2		7.21159	157.3		6.61062	155.64
11.3682	2		4.42098	30.6		6.12136	71		7.23434	159.1		6.63148	154.2
11.404	3		4.43489	30		6.14061	70.8		7.25709	150		6.65233	152.64
11.4397	1		4.44879	29.8		6.15986	71.4		7.27984	153.2		6.67318	150.6
11.4755	0		4.46269	29.4		6.17911	68.4		7.30259	156.4		6.69404	146.28
11.5112	3		4.47659	29.8		6.19836	71		7.32534	149.3		6.71489	142.68
11.547	4		4.4905	30.8		6.21761	67.6		7.34808	147.3		6.73574	144.72
11.5827	4		4.5044	30.2		6.23686	68.8		7.37083	151.6		6.7566	143.52
11.6185	6		4.5183	31		6.25611	69		7.39358	150.2		6.77745	148.08
11.6542	5		4.5322	29.8		6.27536	70.8		7.41633	150.5		6.79831	151.32
11.69	3		4.54611	29		6.29461	70.2		7.43908	152.5		6.81916	156.6
11.7257	5		4.56001	30		6.31386	68.6		7.46183	152		6.84001	159.72
11.7615	4		4.57391	29.2		6.33311	65.6		7.48458	153.6		6.86087	160.2
11.7972	5		4.58781	28.6		6.35236	62.2		7.50733	151.8		6.88172	156
11.833	0		4.60172	29.4		6.37161	63.4		7.53008	151.8		6.90257	156
11.8687	1		4.61562	28.4		6.39086	59.6		7.55283	151.1		6.92343	152.64
11.9045	4		4.62952	26.6		6.41011	58.4		7.57558	150.5		6.94428	152.28
11.9402	3		4.64342	25.4		6.42936	60.6		7.59833	143.9		6.96514	151.32
11.976	2		4.65733	25.8		6.44861	60.4		7.62108	140		6.98599	152.88
12.0117	4		4.67123	25.8		6.46785	55.8		7.64383	140.7		7.00684	151.92
12.0475	2		4.68513	25.8		6.4871	56		7.66658	139.5		7.0277	154.08
12.0832	4		4.69903	24.2		6.50635	57.8		7.68933	134.5		7.04855	150.84
12.119	6		4.71294	24		6.5256	55.8		7.71208	138.6		7.0694	154.68
12.1547	7		4.72684	23		6.54485	51.8		7.73483	143.2		7.09026	154.8
12.1905	3		4.74074	20.8		6.5641	52.2		7.75758	138.6		7.11111	152.04
12.2262	2		4.75464	20		6.58335	51.2		7.78033	136.6		7.13196	155.16
12.262	1		4.76855	22.8		6.6026	49.4		7.80307	134.8		7.15282	155.16
12.2977	7		4.78245	24.6		6.62185	45.8		7.82582	135.5		7.17367	153.96
12.3335	5		4.79635	24.4		6.6411	46.2		7.84857	129.3		7.19453	151.32
12.3692	8		4.81025	25.2		6.66035	46		7.87132	128.9		7.21538	153.72
12.405	4		4.82416	26		6.6796	46.8		7.89407	127.3		7.23623	144.6
12.4407	1		4.83806	23.2		6.69885	47.4		7.91682	129.3		7.25709	146.64
12.4765	6		4.85196	21.4		6.7181	47.2		7.93957	130.2		7.27794	145.44
12.5122	2		4.86586	22		6.73735	47.6		7.96232	136.1		7.29879	145.92
12.548	2		4.87977	21.8		6.7566	47		7.98507	137.7		7.31965	145.68
12.5837	1		4.89367	22		6.77585	45.6		8.00782	139.5		7.3405	153.24
12.6195	5		4.90757	23.6		6.7951	45.2		8.03057	144.1		7.36136	155.88
12.6552	2		4.92147	22.4		6.81435	46.2		8.05332	137.7		7.38221	156.36
12.691	6		4.93538	21.6		6.8336	48.6		8.07607	130		7.40306	156.6
12.7267	4		4.94928	22		6.85285	47.8		8.09882	124.5		7.42392	158.28
12.7625	4		4.96318	22.6		6.8721	45.2		8.12157	127		7.44477	152.4
12.7982	3		4.97708	22.2		6.89135	42.4		8.14432	122.7		7.46562	148.2
12.834	6		4.99099	22.8		6.91059	40		8.16707	127.3		7.48648	148.08
12.8697	4		5.00489	20.6		6.92984	39.8		8.18982	131.6		7.50733	148.32
12.9055	10		5.01879	20		6.94909	40.2		8.21257	135.2		7.52819	145.2
12.9412	4		5.03269	17		6.96834	43		8.23532	130.5		7.54904	150.84
12.977	2		5.04659	17.4		6.98759	42.4		8.25806	132.5		7.56989	150.12
13.0127	5		5.0605	18		7.00684	41.8		8.28081	130.7		7.59075	151.08
13.0485	0		5.0744	19.4		7.02609	39.4		8.30356	130.7		7.6116	151.56
13.0842	8		5.0883	19		7.04534	39.4		8.32631	125		7.63245	152.16
13.12	4		5.1022	19.8		7.06459	36.6		8.34906	122		7.65331	150.48
13.1557	2		5.11611	17.8		7.08384	38		8.37181	117.7		7.67416	148.32
13.1914	3		5.13001	17.4		7.10309	40.8		8.39456	117		7.69501	146.04
13.2272	3		5.14391	17.6		7.12234	39.6		8.41731	115		7.71587	146.64
13.263	2		5.15781	18		7.14159	38.6		8.44006	119.5		7.73672	149.16
13.2987	6		5.17172	18.4		7.16084	39.2		8.46281	124.5		7.75758	149.4
13.3345	7		5.18562	20.4		7.18009	38.4		8.48556	128.6		7.77843	150.96
13.3702	1		5.19952	20		7.19934	36.6		8.50831	125.5		7.79928	147.48
13.406	3		5.21342	20		7.21859	37.2		8.53106	128		7.82014	145.56
13.4417	5		5.22733	21.6		7.23784	40.4		8.55381	125.2		7.84099	142.2
13.4774	5		5.24123	21.2		7.25709	41		8.57656	123		7.86184	138.12
13.5132	6		5.25513	20.6		7.27634	42.8		8.59931	122.5		7.8827	142.92
13.5489	5		5.26903	21.6		7.29559	44.4		8.62206	121.6		7.90355	143.04
13.5847	4		5.28294	21.4		7.31484	43		8.64481	120		7.92441	142.32
13.6204	4		5.29684	20		7.33409	38.8		8.66756	119.3		7.94526	142.92
13.6562	3		5.31074	20.2		7.35333	38.4		8.6903	121.4		7.96611	150.84
13.6919	2		5.32464	19.8		7.37258	37		8.71305	113.2		7.98697	148.08
13.7277	6		5.33855	18.8		7.39183	39.4		8.7358	112.5		8.00782	154.92
13.7634	7		5.35245	19.2		7.41108	43.6		8.75855	108.9		8.02867	153.48
13.7992	2		5.36635	19.8		7.43033	46.8		8.7813	110.7		8.04953	155.52
13.8349	7		5.38025	19.6		7.44958	45		8.80405	106.6		8.07038	151.56
13.8707	3		5.39416	19		7.46883	44.6		8.8268	109.3		8.09123	151.32
13.9064	6		5.40806	17.8		7.48808	38.8		8.84955	108.4		8.11209	149.88
13.9422	2		5.42196	18		7.50733	33.8		8.8723	111.4		8.13294	153.36
13.9779	1		5.43586	16.4		7.52658	31.4		8.89505	109.8		8.1538	153.12
14.0137	0		5.44977	16.8		7.54583	32.4		8.9178	110.7		8.17465	152.64
14.0494	5		5.46367	17		7.56508	31		8.94055	111.4		8.1955	147.48
14.0852	1		5.47757	17.8		7.58433	32.8		8.9633	111.6		8.21636	142.92
14.1209	3		5.49147	17.8		7.60358	35.2		8.98605	108.6		8.23721	141.12
14.1567	8		5.50538	19.6		7.62283	35.4		9.0088	111.8		8.25806	139.8
14.1924	0		5.51928	20.4		7.64208	34.6		9.03155	109.1		8.27892	140.52
14.2282	3		5.53318	19.8		7.66133	33.4		9.0543	111.1		8.29977	140.4
14.2639	2		5.54708	22.2		7.68058	33.2		9.07705	111.4		8.32063	144.84
14.2997	4		5.56099	22.8		7.69983	32.2		9.0998	117.7		8.34148	143.64
14.3354	4		5.57489	21.6		7.71908	30.4		9.12255	114.5		8.36233	144.36
14.3712	5		5.58879	21		7.73833	30.8		9.14529	115		8.38319	144.24
14.4069	5		5.60269	21.6		7.75758	32.8		9.16804	114.3		8.40404	150.72
14.4427	6		5.6166	21.4		7.77683	32.8		9.19079	112.5		8.42489	151.56
14.4784	4		5.6305	19.8		7.79607	33.6		9.21354	106.1		8.44575	153.12
14.5142	5		5.6444	18.6		7.81532	37.2		9.23629	105.9		8.4666	153.96
14.5499	2		5.6583	17.8		7.83457	35.8		9.25904	100		8.48746	150.72
14.5857	4		5.67221	18.4		7.85382	35.6		9.28179	100.9		8.50831	147.24
14.6214	6		5.68611	17.2		7.87307	34.2		9.30454	104.1		8.52916	146.64
14.6572	2		5.70001	18.2		7.89232	31.2		9.32729	103.9		8.55002	146.52
14.6929	4		5.71391	18.8		7.91157	27.4		9.35004	101.4		8.57087	146.76
14.7287	3		5.72782	18.8		7.93082	28.2		9.37279	106.8		8.59172	145.08
14.7644	8		5.74172	18.2		7.95007	26.2		9.39554	105.9		8.61258	148.56
14.8002	3		5.75562	16.6		7.96932	27.4		9.41829	103.4		8.63343	142.56
14.8359	8		5.76952	15.6		7.98857	27.4		9.44104	102.7		8.65428	140.4
14.8717	2		5.78343	15		8.00782	26.2		9.46379	102		8.67514	138.36
14.9074	4		5.79733	15.2		8.02707	26.8		9.48654	101.1		8.69599	144.72
14.9432	1		5.81123	14.6		8.04632	27		9.50929	103		8.71685	140.28
14.9789	1		5.82513	15.2		8.06557	26.6		9.53204	108.6		8.7377	146.76
15.0147	5		5.83904	14.4		8.08482	28.2		9.55479	114.3		8.75855	148.2
15.0504	3		5.85294	14.2		8.10407	30		9.57753	117.5		8.77941	151.08
15.0862	3		5.86684	15.2		8.12332	29.4		9.60028	117.3		8.80026	150.96
15.1219	2		5.88074	17		8.14257	33		9.62303	111.8		8.82111	154.08
15.1577	6		5.89465	17.2		8.16182	34.4		9.64578	107		8.84197	153.48
15.1934	4		5.90855	18.8		8.18107	36.2		9.66853	104.8		8.86282	154.8
15.2292	2		5.92245	20.4		8.20032	36		9.69128	103.6		8.88368	151.8
15.2649	4		5.93635	19		8.21957	38		9.71403	106.4		8.90453	150.6
15.3007	1		5.95026	17.2		8.23881	35.8		9.73678	108.6		8.92538	150.12
15.3364	3		5.96416	17.4		8.25806	35		9.75953	106.6		8.94624	150.36
15.3721	4		5.97806	17.2		8.27731	31.6		9.78228	103.2		8.96709	154.92
15.4079	3		5.99196	17.6		8.29656	31.2		9.80503	100.7		8.98794	154.44
15.4436	2		6.00587	18		8.31581	29.4		9.82778	101.4		9.0088	151.56
15.4794	4		6.01977	17.4		8.33506	31.4		9.85053	102.7		9.02965	153
15.5152	4		6.03367	17.6		8.35431	30		9.87328	106.4		9.05051	150.12
15.5509	5		6.04757	15.8		8.37356	32.4		9.89603	106.4		9.07136	144.36
15.5867	5		6.06147	13.8		8.39281	34.6		9.91878	108.2		9.09221	146.64
15.6224	1		6.07538	13.2		8.41206	36.2		9.94153	108.6		9.11307	148.68
15.6581	3		6.08928	12.6		8.43131	32.4		9.96428	105		9.13392	147.36
15.6939	2		6.10318	11.8		8.45056	33		9.98703	105.2		9.15477	148.08
15.7296	3		6.11708	14.2		8.46981	32.4		10.0098	108.4		9.17563	147.48
15.7654	1		6.13099	15.4		8.48906	30.2		10.0325	109.1		9.19648	149.04
15.8011	4		6.14489	16		8.50831	28.6		10.0553	108.4		9.21733	148.08
15.8369	5		6.15879	17.8		8.52756	31.6		10.078	113.2		9.23819	148.44
15.8726	3		6.17269	19.6		8.54681	31.8		10.1008	114.8		9.25904	147.48
15.9084	3		6.1866	18.2		8.56606	29.6		10.1235	114.5		9.2799	150
15.9441	2		6.2005	18.2		8.58531	32.2		10.1463	112.5		9.30075	146.4
15.9799	4		6.2144	17.8		8.60456	33		10.169	107.5		9.3216	147.36
16.0156	3		6.2283	17.8		8.62381	32.4		10.1918	104.8		9.34246	148.08
16.0514	5		6.24221	18.2		8.64306	34.2		10.2145	105		9.36331	150.48
16.0871	3		6.25611	19.8		8.66231	36.8		10.2373	104.8		9.38416	147.24
16.1229	4		6.27001	19.4		8.68156	33.4		10.26	108		9.40502	146.16
16.1586	3		6.28391	18.6		8.7008	33.4		10.2828	110.9		9.42587	145.08
16.1944	3		6.29782	18.2		8.72005	32.4		10.3055	106.8		9.44673	142.68
16.2301	4		6.31172	16.6		8.7393	30.4		10.3283	104.5		9.46758	144.6
16.2659	4		6.32562	14.6		8.75855	31.2		10.351	103.6		9.48843	145.68
16.3016	3		6.33952	14		8.7778	31.6		10.3738	105.2		9.50929	146.4
16.3374	2		6.35343	15.4		8.79705	31.6		10.3965	104.1		9.53014	143.76
16.3731	3		6.36733	16.4		8.8163	31.6		10.4193	104.3		9.55099	144.72
16.4089	5		6.38123	16		8.83555	31		10.442	101.6		9.57185	141.36
16.4446	2		6.39513	16.8		8.8548	30.6		10.4648	100.9		9.5927	141.72
16.4804	3		6.40904	19.6		8.87405	32.2		10.4875	100.7		9.61355	142.56
16.5161	3		6.42294	21		8.8933	32		10.5103	101.4		9.63441	147
16.5519	6		6.43684	20.4		8.91255	34		10.533	102		9.65526	146.52
16.5876	3		6.45074	21		8.9318	33.2		10.5558	105.5		9.67612	146.28
16.6234	0		6.46465	21.2		8.95105	31.8		10.5785	104.1		9.69697	144.84
16.6591	1		6.47855	19		8.9703	29.6		10.6013	102		9.71782	144
16.6949	4		6.49245	18.4		8.98955	30.4		10.624	105.7		9.73868	142.44
16.7306	2		6.50635	19.6		9.0088	28		10.6468	104.1		9.75953	143.88
16.7664	2		6.52026	18.4		9.02805	28.4		10.6695	104.5		9.78038	145.32
16.8021	2		6.53416	18.8		9.0473	28.6		10.6923	106.1		9.80124	146.88
16.8379	3		6.54806	18.4		9.06655	28.6		10.715	103.9		9.82209	149.16
16.8736	7		6.56196	18.2		9.0858	26.4		10.7378	99.1		9.84295	150.72
16.9094	5		6.57587	16.6		9.10505	26.4		10.7605	103.9		9.8638	149.76
16.9451	3		6.58977	18.6		9.1243	26.8		10.7833	106.1		9.88465	148.92
16.9809	2		6.60367	19.4		9.14354	28		10.806	106.4		9.90551	148.8
17.0166	1		6.61757	20		9.16279	30.6		10.8288	108.4		9.92636	147.72
17.0524	3		6.63148	19.8		9.18204	30.8		10.8515	110.7		9.94721	147.72
17.0881	5		6.64538	20.4		9.20129	32.2		10.8743	110.5		9.96807	144.96
17.1239	4		6.65928	19		9.22054	31.8		10.897	106.8		9.98892	141.96
17.1596	5		6.67318	18.2		9.23979	31		10.9198	105		10.0098	144.12
17.1954	2		6.68709	18.6		9.25904	29.2		10.9425	105.5		10.0306	143.04
17.2311	6		6.70099	18.4		9.27829	29		10.9652	105.7		10.0515	143.88
17.2669	5		6.71489	18.4		9.29754	28		10.988	102.7		10.0723	144.24
17.3026	6		6.72879	18.6		9.31679	29		11.0107	103.6		10.0932	144.24
17.3384	2		6.7427	17.8		9.33604	28.8		11.0335	101.1		10.114	143.88
17.3741	2		6.7566	16.4		9.35529	29.2		11.0563	101.8		10.1349	142.44
17.4099	6		6.7705	17.2		9.37454	29.6		11.079	104.5		10.1557	138.96
17.4456	4		6.7844	18.6		9.39379	28		11.1017	104.3		10.1766	141
17.4814	2		6.79831	19.8		9.41304	27.2		11.1245	104.3		10.1975	141
17.5171	4		6.81221	20		9.43229	25.8		11.1472	105.5		10.2183	137.64
17.5529	4		6.82611	21		9.45154	26.4		11.17	103.6		10.2392	142.32
17.5886	3		6.84001	19.2		9.47079	28		11.1928	98.4		10.26	140.88
17.6243	1		6.85392	18.2		9.49004	29.8		11.2155	97.7		10.2809	139.8
17.6601	7		6.86782	16.4		9.50929	30.6		11.2383	93		10.3017	139.44
17.6959	5		6.88172	16.6		9.52854	31.6		11.261	94.5		10.3226	137.16
17.7316	3		6.89562	17.2		9.54779	32		11.2837	92.3		10.3434	133.92
17.7674	2		6.90953	18.4		9.56704	30.4		11.3065	91.6		10.3643	132.48
17.8031	0		6.92343	17		9.58628	30.6		11.3293	92.3		10.3851	129
17.8389	0		6.93733	19.6		9.60553	30.4		11.352	90.7		10.406	128.64
17.8746	3		6.95123	19		9.62478	30.2		11.3747	93.4		10.4268	129.96
17.9104	2		6.96514	18.8		9.64403	28.6		11.3975	95.2		10.4477	129.24
17.9461	2		6.97904	17		9.66328	27.4		11.4202	94.8		10.4686	133.68
17.9819	2		6.99294	16.2		9.68253	27.4		11.443	96.1		10.4894	136.2
18.0176	3		7.00684	14.8		9.70178	26.4		11.4657	99.3		10.5103	136.44
18.0533	6		7.02075	14.6		9.72103	26.2		11.4885	99.1		10.5311	138.84
18.0891	5		7.03465	14		9.74028	26.6		11.5112	97.7		10.552	138.96
18.1248	3		7.04855	14.8		9.75953	27.8		11.534	99.5		10.5728	137.4
18.1606	2		7.06245	17.4		9.77878	29		11.5567	102.7		10.5937	139.56
18.1963	3		7.07635	16.8		9.79803	29.4		11.5795	104.3		10.6145	143.52
18.2321	4		7.09026	17.4		9.81728	30.8		11.6022	101.6		10.6354	143.04
18.2678	1		7.10416	17.8		9.83653	32.4		11.625	106.4		10.6562	143.76
18.3036	2		7.11806	19		9.85578	32.6		11.6477	106.6		10.6771	141.48
18.3393	1		7.13196	18		9.87503	31.4		11.6705	103.4		10.698	138.36
18.3751	2		7.14587	18.2		9.89428	33.4		11.6932	99.3		10.7188	135.72
18.4108	3		7.15977	18		9.91353	36		11.716	97.5		10.7396	135.24
18.4466	1		7.17367	18		9.93278	35.2		11.7387	95.7		10.7605	132.84
18.4823	5		7.18757	18		9.95203	34.4		11.7615	94.1		10.7814	138
18.5181	4		7.20148	18.2		9.97128	34.8		11.7842	88.9		10.8022	141.96
18.5538	3		7.21538	17.2		9.99053	32		11.807	90.2		10.8231	142.2
18.5896	5		7.22928	17.6		10.0098	27		11.8297	96.4		10.8439	142.92
18.6253	2		7.24318	16.4		10.029	26.2		11.8525	96.6		10.8648	144
18.6611	4		7.25709	16.6		10.0483	27.4		11.8752	100.2		10.8856	138
18.6968	0		7.27099	17.6		10.0675	26.2		11.898	104.1		10.9065	135.84
18.7326	4		7.28489	19		10.0868	27.2		11.9207	105.9		10.9273	135
18.7683	3		7.29879	17.4		10.106	28.8		11.9435	98.6		10.9482	133.68
18.8041	5		7.3127	19		10.1253	27.2		11.9662	96.1		10.969	137.52
18.8398	2		7.3266	18.2		10.1445	26.8		11.989	92.5		10.9899	141
18.8756	4		7.3405	17		10.1638	26.2		12.0117	90.9		11.0107	139.8
18.9113	6		7.3544	16.6		10.183	27.8		12.0345	93.6		11.0316	141.84
18.9471	1		7.36831	18.8		10.2023	28.8		12.0572	98.6		11.0525	142.32
18.9828	2		7.38221	18		10.2215	31.8		12.08	95.9		11.0733	137.52
19.0186	4		7.39611	18.6		10.2408	33		12.1027	96.6		11.0942	135
19.0543	3		7.41001	17.8		10.26	33.4		12.1255	101.8		11.115	136.68
19.0901	4		7.42392	18		10.2793	32.2		12.1482	97		11.1359	134.76
19.1258	5		7.43782	17.4		10.2985	32		12.171	93		11.1567	133.8
19.1616	5		7.45172	17.4		10.3178	30.2		12.1937	94.3		11.1776	132.36
19.1973	6		7.46562	16		10.337	28.6		12.2165	93.6		11.1984	132.36
19.2331	4		7.47953	16.6		10.3563	28.6		12.2392	90		11.2193	133.2
19.2688	4		7.49343	16.4		10.3755	30.4		12.262	89.3		11.2401	132
19.3046	1		7.50733	15.2		10.3948	30.6		12.2847	97		11.261	134.04
19.3403	2		7.52123	15		10.414	32.4		12.3075	100.7		11.2819	135.72
19.3761	2		7.53514	15		10.4333	31		12.3302	100.7		11.3027	136.44
19.4118	7		7.54904	15.8		10.4525	33.4		12.353	104.3		11.3236	131.28
19.4476	2		7.56294	16		10.4718	31.2		12.3757	106.8		11.3444	137.16
19.4833	1		7.57684	18		10.491	28.8		12.3985	99.5		11.3653	131.88
19.5191	0		7.59075	18		10.5103	28		12.4212	99.8		11.3861	131.64
19.5548	2		7.60465	20.2		10.5295	32.6		12.444	102.7		11.407	130.08
19.5906	2		7.61855	20		10.5488	30.2		12.4667	100.5		11.4278	136.08
19.6263	2		7.63245	20.2		10.568	31.6		12.4895	104.5		11.4487	132.6
19.6621	3		7.64636	19.8		10.5873	33		12.5122	105.5		11.4695	136.44
19.6978	4		7.66026	20.6		10.6065	31.4		12.535	101.8		11.4904	138.24
19.7336	2		7.67416	19.4		10.6258	28.4		12.5577	108		11.5112	141.96
19.7693	1		7.68806	18.2		10.645	27.4		12.5805	109.3		11.5321	139.32
19.8051	3		7.70197	18		10.6643	26.2		12.6032	105.5		11.5529	138.12
19.8408	1		7.71587	17.6		10.6835	26.6		12.626	108		11.5738	137.04
19.8766	1		7.72977	18		10.7028	28.4		12.6487	107.7		11.5947	135.84
19.9123	1		7.74367	18.8		10.722	29.2		12.6715	96.1		11.6155	131.76
19.948	6		7.75758	20.4		10.7413	31.4		12.6942	94.5		11.6364	128.4
19.9838	7		7.77148	20		10.7605	31.8		12.717	97		11.6572	127.2
20.0195	4		7.78538	19.8		10.7798	30.4		12.7397	97.5		11.6781	125.64
20.0553	1		7.79928	19		10.799	28.8		12.7625	97.3		11.6989	125.64
20.091	8		7.81319	18.4		10.8183	28.6		12.7852	103		11.7198	126
20.1268	3		7.82709	17.2		10.8375	28.8		12.808	102.3		11.7406	129
20.1625	1		7.84099	19.4		10.8568	30.6		12.8307	100.2		11.7615	129.36
20.1983	2		7.85489	18.8		10.876	32		12.8535	96.6		11.7823	132.12
20.234	4		7.8688	18.6		10.8953	34.2		12.8762	104.1		11.8032	128.52
20.2698	3		7.8827	18.4		10.9145	32.8		12.899	103.9		11.824	128.28
20.3055	3		7.8966	18		10.9337	31.2		12.9217	106.8		11.8449	127.08
20.3413	1		7.9105	17.4		10.953	29.6		12.9445	106.1		11.8658	129.12
20.377	1		7.92441	18.4		10.9723	28		12.9672	106.8		11.8866	129.48
20.4128	3		7.93831	19		10.9915	26.6		12.99	107.7		11.9075	130.68
20.4485	2		7.95221	19.2		11.0107	29.6		13.0127	109.1		11.9283	131.88
20.4843	6		7.96611	20.4		11.03	30.6		13.0355	109.1		11.9492	132.36
20.52	4		7.98002	21		11.0493	31		13.0582	110		11.97	132.72
20.5558	2		7.99392	21.6		11.0685	32		13.081	112.7		11.9909	133.56
20.5915	1		8.00782	22		11.0877	31.2		13.1037	105.2		12.0117	137.04
20.6273	6		8.02172	21.6		11.107	27.6		13.1265	107.5		12.0326	136.44
20.663	5		8.03563	20.6		11.1263	27.2		13.1492	103.9		12.0534	137.4
20.6988	3		8.04953	19.2		11.1455	28		13.172	106.6		12.0743	136.56
20.7345	1		8.06343	17.8		11.1647	28.8		13.1947	104.5		12.0951	135.36
20.7703	5		8.07733	16.8		11.184	29		13.2174	105.9		12.116	131.16
20.806	8		8.09123	18.2		11.2033	32.4		13.2402	101.6		12.1369	133.68
20.8418	2		8.10514	19.6		11.2225	34.6		13.263	102		12.1577	133.32
20.8775	3		8.11904	19.2		11.2417	35		13.2857	103.4		12.1786	130.2
20.9133	2		8.13294	21.2		11.261	35.2		13.3085	104.5		12.1994	129.24
20.949	2		8.14684	23.8		11.2803	37.8		13.3312	104.8		12.2203	131.4
20.9848	6		8.16075	23.4		11.2995	38		13.3539	102.7		12.2411	131.4
21.0205	5		8.17465	21.6		11.3187	36.4		13.3767	103.6		12.262	128.64
21.0563	3		8.18855	23		11.338	33.2		13.3994	98		12.2828	129.72
21.092	3		8.20245	21.2		11.3572	32.8		13.4222	101.6		12.3037	127.56
21.1278	6		8.21636	18.6		11.3765	32.6		13.445	103.4		12.3245	125.88
21.1635	4		8.23026	18		11.3957	31.8		13.4677	104.5		12.3454	123.84
21.1993	3		8.24416	18.8		11.415	31.8		13.4904	108.4		12.3662	125.52
21.235	3		8.25806	17.6		11.4342	33.6		13.5132	110.7		12.3871	126.72
21.2708	4		8.27197	18		11.4535	36		13.5359	110.7		12.4079	129.36
21.3065	5		8.28587	18.4		11.4727	33.8		13.5587	111.8		12.4288	132.12
21.3423	4		8.29977	18.6		11.492	34.4		13.5814	113.4		12.4497	134.64
21.378	3		8.31367	19.8		11.5112	35.2		13.6042	114.1		12.4705	135.96
21.4138	4		8.32758	19		11.5305	35.4		13.6269	113.6		12.4914	137.04
21.4495	2		8.34148	19.4		11.5497	32.4		13.6497	113		12.5122	135.24
21.4853	5		8.35538	18.8		11.569	34.2		13.6724	112		12.5331	135.72
21.521	5		8.36928	18		11.5882	32.2		13.6952	110		12.5539	135.72
21.5568	3		8.38319	16.8		11.6075	31.6		13.7179	106.1		12.5748	138.84
21.5925	2		8.39709	17.8		11.6267	31.2		13.7407	110.5		12.5956	138.96
21.6283	1		8.41099	18.4		11.646	31.2		13.7634	106.1		12.6165	140.52
21.664	4		8.42489	20		11.6652	31.4		13.7862	103.4		12.6373	143.04
21.6998	4		8.4388	20.4		11.6845	31.2		13.8089	105.7		12.6582	139.68
21.7355	4		8.4527	21.2		11.7037	30.2		13.8317	103.6		12.6791	134.04
21.7713	2		8.4666	20.4		11.723	30		13.8544	100		12.6999	134.52
21.807	6		8.4805	18		11.7422	31		13.8772	104.3		12.7208	135.36
21.8428	3		8.49441	16.2		11.7615	29.8		13.8999	107.5		12.7416	128.88
21.8785	3		8.50831	16		11.7807	29.6		13.9227	107.5		12.7625	129
21.9143	1		8.52221	15.8		11.8	28.8		13.9454	112		12.7833	130.92
21.95	4		8.53611	17.8		11.8192	29.4		13.9682	109.8		12.8042	126.48
21.9858	2		8.55002	18.4		11.8385	29.8		13.9909	107.3		12.825	122.64
22.0215	4		8.56392	20.8		11.8577	30.6		14.0137	105		12.8459	124.32
22.0572	5		8.57782	21.2		11.877	32.4		14.0364	105.9		12.8667	125.64
22.093	3		8.59172	20.6		11.8962	35.4		14.0592	106.1		12.8876	124.44
22.1288	3		8.60563	19.4		11.9155	32.2		14.0819	108.6		12.9084	126.84
22.1645	3		8.61953	21.8		11.9347	31.8		14.1047	113.9		12.9293	128.4
22.2003	3		8.63343	20.8		11.954	30.8		14.1274	120.2		12.9502	126.48
22.236	4		8.64733	21		11.9732	30		14.1502	120.9		12.971	124.2
22.2718	5		8.66124	21.2		11.9925	28		14.1729	121.8		12.9918	124.92
22.3075	3		8.67514	21		12.0117	29.8		14.1957	125		13.0127	123.96
22.3433	2		8.68904	18		12.031	29.2		14.2184	120		13.0336	125.16
22.379	7		8.70294	19		12.0502	28.4		14.2412	114.1		13.0544	129.24
22.4148	2		8.71685	20.4		12.0695	29.2		14.2639	114.5		13.0753	125.28
22.4505	3		8.73075	20.4		12.0887	28.4		14.2867	113		13.0961	124.8
22.4862	2		8.74465	20		12.108	26.4		14.3094	107.5		13.117	125.52
22.522	2		8.75855	21.2		12.1272	28		14.3322	107.3		13.1378	123.96
22.5577	3		8.77246	19.8		12.1465	28.4		14.3549	114.1		13.1587	121.8
22.5935	1		8.78636	17.6		12.1657	27.8		14.3777	121.4		13.1795	127.08
22.6292	4		8.80026	18.8		12.185	31.4		14.4004	122.5		13.2004	128.76
22.665	4		8.81416	20		12.2042	34.6		14.4232	127.7		13.2212	126
22.7007	4		8.82807	19		12.2235	34.2		14.4459	130.2		13.2421	123.6
22.7365	8		8.84197	18.6		12.2427	35.6		14.4687	121.6		13.263	124.2
22.7722	4		8.85587	18.6		12.262	34.6		14.4914	113.2		13.2838	123
22.808	5		8.86977	18.2		12.2812	33		14.5142	113.2		13.3047	118.56
22.8437	1		8.88368	16.4		12.3005	33.2		14.5369	112.7		13.3255	120
22.8795	2		8.89758	17.2		12.3197	32		14.5597	114.1		13.3464	121.08
22.9152	3		8.91148	18.8		12.339	32.6		14.5824	119.1		13.3672	119.88
22.951	2		8.92538	19.8		12.3582	35.2		14.6052	123		13.3881	123.84
22.9867	2		8.93929	19.2		12.3775	35.6		14.6279	126.4		13.4089	126
23.0225	3		8.95319	19.2		12.3967	37.2		14.6507	128		13.4298	124.56
23.0582	6		8.96709	20.2		12.416	37.2		14.6734	125.9		13.4506	125.52
23.094	3		8.98099	19.2		12.4352	36.8		14.6962	129.8		13.4715	125.16
23.1297	3		8.9949	19.8		12.4545	35.4		14.7189	134.3		13.4923	118.8
23.1655	5		9.0088	20.8		12.4737	34.6		14.7417	130.9		13.5132	120
23.2012	4		9.0227	21.8		12.493	34.6		14.7644	130		13.5341	119.4
23.237	5		9.0366	22.6		12.5122	33.8		14.7872	135.7		13.5549	124.2
23.2727	2		9.05051	24.6		12.5315	34		14.8099	135.5		13.5758	129.36
23.3085	3		9.06441	24.2		12.5507	36.2		14.8327	128.6		13.5966	129.36
23.3442	2		9.07831	25.6		12.57	36		14.8554	131.6		13.6175	128.4
23.38	1		9.09221	25.2		12.5892	36.2		14.8782	135.7		13.6383	129.12
23.4157	1		9.10611	23.2		12.6085	38.6		14.9009	133.2		13.6592	127.08
23.4515	2		9.12002	20.6		12.6277	38.6		14.9237	131.1		13.68	123.12
23.4872	2		9.13392	21.2		12.647	38		14.9464	134.1		13.7009	128.28
23.523	6		9.14782	18.8		12.6662	39.2		14.9692	139.8		13.7217	133.44
23.5587	4		9.16172	19.4		12.6855	40.4		14.9919	138		13.7426	136.92
23.5945	4		9.17563	21.4		12.7047	42		15.0147	142.7		13.7634	135.84
23.6302	2		9.18953	22.2		12.724	41.4		15.0374	145.2		13.7843	134.16
23.666	2		9.20343	21.6		12.7432	43		15.0602	143.9		13.8051	133.2
23.7017	0		9.21733	22		12.7625	44.8		15.0829	137		13.826	131.16
23.7375	2		9.23124	22		12.7817	40.8		15.1057	133.9		13.8469	129.36
23.7732	3		9.24514	21.8		12.801	38.8		15.1284	130.9		13.8677	131.52
23.809	1		9.25904	22.2		12.8202	40.2		15.1512	133.6		13.8886	137.04
23.8447	3		9.27294	21.6		12.8395	37		15.1739	137		13.9094	136.2
23.8805	4		9.28685	22		12.8587	36.8		15.1967	143.4		13.9303	133.8
23.9162	6		9.30075	24.4		12.878	39.4		15.2194	145		13.9511	135
23.952	2		9.31465	23.2		12.8972	41.4		15.2422	147.5		13.972	132.48
23.9877	2		9.32855	25		12.9165	43		15.2649	146.6		13.9928	133.8
24.0235	3		9.34246	25.6		12.9357	47.8		15.2877	151.1		14.0137	133.56
24.0592	1		9.35636	26.4		12.955	45.2		15.3104	148.2		14.0345	135.36
24.095	0		9.37026	23.8		12.9742	46.6		15.3332	152.3		14.0554	135.72
24.1307	3		9.38416	25.2		12.9935	48.4		15.3559	154.1		14.0762	137.16
24.1665	4		9.39807	24		13.0127	49.2		15.3787	155.7		14.0971	134.76
24.2022	3		9.41197	23.4		13.032	49.4		15.4014	148.9		14.118	137.88
24.238	3		9.42587	21.2		13.0512	54.6		15.4241	147.7		14.1388	141.24
24.2737	3		9.43977	20.6		13.0705	55.4		15.4469	146.1		14.1597	143.64
24.3094	1		9.45368	18		13.0897	54.4		15.4696	144.1		14.1805	144.36
24.3452	3		9.46758	17.8		13.109	51.4		15.4924	143.9		14.2014	146.16
24.3809	2		9.48148	17.8		13.1282	51		15.5152	148.9		14.2222	146.76
24.4167	1		9.49538	18.6		13.1474	50.6		15.5379	149.5		14.2431	143.52
24.4524	4		9.50929	20.6		13.1667	53.6		15.5607	154.5		14.2639	141.48
24.4882	2		9.52319	21.4		13.186	54.4		15.5834	154.3		14.2848	144.12
24.5239	3		9.53709	20.4		13.2052	58		15.6061	154.5		14.3056	140.28
24.5597	2		9.55099	19.8		13.2244	57.4		15.6289	153.6		14.3265	136.8
24.5954	2		9.5649	20.6		13.2437	56		15.6517	156.6		14.3473	133.68
24.6312	5		9.5788	21.6		13.263	52.8		15.6744	153.2		14.3682	133.2
24.6669	5		9.5927	23.2		13.2822	55		15.6972	157.7		14.389	131.16
24.7027	2		9.6066	23.4		13.3015	55.2		15.7199	158.9		14.4099	132.72
24.7384	9		9.62051	23.8		13.3207	53.8		15.7426	160.7		14.4308	138.36
24.7742	4		9.63441	23.8		13.3399	56.8		15.7654	157.3		14.4516	140.88
24.8099	6		9.64831	22.6		13.3592	55.2		15.7881	157.3		14.4725	139.32
24.8457	1		9.66221	21		13.3785	54.6		15.8109	147.3		14.4933	137.16
24.8814	2		9.67612	23.4		13.3977	55		15.8336	143.9		14.5142	136.2
24.9172	1		9.69002	25		13.4169	58.6		15.8564	143.2		14.535	134.16
24.9529	3		9.70392	22.6		13.4362	58		15.8791	145.9		14.5559	134.4
24.9887	1		9.71782	23.4		13.4555	60.8		15.9019	146.1		14.5767	138
25.0244	2		9.73173	24.4		13.4747	60.4		15.9246	148.4		14.5976	141.24
25.0602	2		9.74563	22		13.4939	62.8		15.9474	146.6		14.6184	141.72
25.0959	7		9.75953	23		13.5132	63.6		15.9701	141.6		14.6393	143.76
25.1317	1		9.77343	25.8		13.5325	66.6		15.9929	143.6		14.6601	145.2
25.1674	2		9.78734	24.4		13.5517	67.8		16.0156	145.7		14.681	146.64
25.2032	2		9.80124	25.2		13.5709	68.4		16.0384	147.5		14.7019	146.76
25.2389	3		9.81514	26.4		13.5902	66.8		16.0611	154.3		14.7227	148.32
25.2747	5		9.82904	25.2		13.6094	65.8		16.0839	155.2		14.7436	142.8
25.3104	3		9.84295	25.4		13.6287	62.8		16.1066	152.5		14.7644	141.36
25.3462	5		9.85685	26.4		13.6479	61.8		16.1294	152		14.7853	140.88
25.3819	4		9.87075	26.4		13.6672	62.4		16.1521	153		14.8061	138.12
25.4177	4		9.88465	26.4		13.6864	65.8		16.1749	152.3		14.827	137.76
25.4534	5		9.89856	27.6		13.7057	68.8		16.1976	153.9		14.8478	139.8
25.4892	3		9.91246	27.6		13.7249	70.6		16.2204	155.9		14.8687	138
25.5249	7		9.92636	26.8		13.7442	73.6		16.2431	154.8		14.8895	135.84
25.5607	5		9.94026	26.2		13.7634	74		16.2659	154.8		14.9104	135.96
25.5964	5		9.95417	26.6		13.7827	74.2		16.2886	147		14.9313	134.52
25.6322	4		9.96807	25		13.8019	74		16.3114	150.2		14.9521	135.48
25.6679	4		9.98197	26.4		13.8212	73.6		16.3341	148.4		14.973	136.68
25.7037	1		9.99587	28.2		13.8404	76		16.3569	149.1		14.9938	138.6
25.7394	5		10.0098	28.6		13.8597	75.8		16.3796	150.7		15.0147	139.44
25.7752	5		10.0237	29.4		13.8789	73.6		16.4024	151.4		15.0355	140.76
25.8109	0		10.0376	29.2		13.8982	75.8		16.4251	150.9		15.0564	138.48
25.8467	8		10.0515	28.2		13.9174	76		16.4479	149.3		15.0772	141.12
25.8824	4		10.0654	29.2		13.9367	74.6		16.4706	148		15.0981	137.52
25.9182	5		10.0793	30.4		13.9559	75.6		16.4934	142.7		15.1189	135.12
25.9539	3		10.0932	29		13.9752	78.4		16.5161	142		15.1398	134.28
25.9897	0		10.1071	30		13.9944	79		16.5389	139.3		15.1606	133.68
26.0254	3		10.121	29.8		14.0137	81.4		16.5616	144.1		15.1815	132.6
26.0612	1		10.1349	28.8		14.0329	78.8		16.5844	142.3		15.2023	136.08
26.0969	5		10.1488	27.4		14.0522	80.6		16.6071	144.8		15.2232	138
26.1327	3		10.1627	27.8		14.0714	80.2		16.6299	150.2		15.244	141.84
26.1684	4		10.1766	28.8		14.0907	77		16.6526	147.5		15.2649	146.64
26.2042	4		10.1905	33		14.1099	77.6		16.6754	140.9		15.2858	148.56
26.2399	3		10.2044	32.2		14.1292	82.2		16.6981	142		15.3066	146.88
26.2757	4		10.2183	33.4		14.1484	82.4		16.7209	141.6		15.3275	145.92
26.3114	2		10.2322	35.8		14.1677	81.2		16.7436	136.1		15.3483	145.2
26.3472	5		10.2461	36		14.1869	80.2		16.7664	134.8		15.3692	142.08
26.3829	4		10.26	34.4		14.2062	77.8		16.7891	135.7		15.39	137.4
26.4187	3		10.2739	36.4		14.2254	74.6		16.8119	133.4		15.4109	136.08
26.4544	8		10.2878	40.6		14.2447	73.8		16.8346	131.4		15.4317	139.44
26.4902	1		10.3017	40		14.2639	75		16.8574	132.3		15.4526	136.8
26.5259	1		10.3156	41.4		14.2832	78.6		16.8801	131.8		15.4734	138
26.5617	5		10.3295	40.2		14.3024	82		16.9029	127.5		15.4943	142.44
26.5974	1		10.3434	40.4		14.3217	84.8		16.9256	130		15.5152	145.68
26.6332	3		10.3573	39.6		14.3409	84.4		16.9484	132		15.536	144.48
26.6689	5		10.3712	40.2		14.3602	82.8		16.9711	130.5		15.5569	145.44
26.7047	5		10.3851	41.6		14.3794	83		16.9939	132.7		15.5777	147.36
26.7404	4		10.399	41.8		14.3987	79.4		17.0166	132		15.5986	146.88
26.7762	1		10.413	43		14.4179	77.2		17.0394	123.6		15.6194	146.16
26.8119	2		10.4268	44.6		14.4372	75.8		17.0621	118.4		15.6403	147.6
26.8477	4		10.4407	47.2		14.4564	75.4		17.0849	114.8		15.6611	147.36
26.8834	3		10.4547	48		14.4757	73.8		17.1076	110.2		15.682	145.92
26.9191	1		10.4686	49.2		14.4949	73.6		17.1304	111.6		15.7028	143.88
26.9549	3		10.4825	51.2		14.5142	75		17.1531	112.5		15.7237	143.88
26.9906	5		10.4964	49.4		14.5334	75.2		17.1759	107		15.7445	144.36
27.0264	2		10.5103	47.4		14.5527	79		17.1986	109.1		15.7654	144.84
27.0621	2		10.5242	47		14.5719	78.6		17.2214	103.9		15.7863	141
27.0979	2		10.5381	44.2		14.5912	80.4		17.2441	102.3		15.8071	141.12
27.1336	1		10.552	42		14.6104	78.4		17.2669	98.6		15.828	139.32
27.1694	8		10.5659	41		14.6297	81		17.2896	99.8		15.8488	136.8
27.2051	5		10.5798	41		14.6489	79.2		17.3124	94.5		15.8697	134.28
27.2409	4		10.5937	42.2		14.6682	81.2		17.3351	94.3		15.8905	131.04
27.2766	2		10.6076	44.4		14.6874	80.6		17.3579	87		15.9114	133.8
27.3124	8		10.6215	41.4		14.7067	81		17.3806	84.5		15.9322	134.64
27.3481	1		10.6354	41.8		14.7259	84		17.4034	82.5		15.9531	133.56
27.3839	4		10.6493	42.2		14.7452	82		17.4261	81.1		15.9739	137.04
27.4196	6		10.6632	39.4		14.7644	82.4		17.4489	81.6		15.9948	144
27.4554	2		10.6771	39		14.7837	82.8		17.4716	83.4		16.0156	142.32
27.4911	5		10.691	43.4		14.8029	84.2		17.4944	83.4		16.0365	140.16
27.5269	3		10.7049	41.6		14.8222	80		17.5171	82.3		16.0573	142.44
27.5626	6		10.7188	39.6		14.8414	80.6		17.5399	81.4		16.0782	141.96
27.5984	4		10.7327	40.6		14.8607	75.2		17.5626	80.5		16.0991	138.48
27.6341	4		10.7466	39		14.8799	74.4		17.5854	79.1		16.1199	135.96
27.6699	3		10.7605	36.4		14.8992	71.4		17.6081	77.7		16.1408	137.52
27.7056	8		10.7744	37		14.9184	69.2		17.6308	78.9		16.1616	135.6
27.7414	3		10.7883	35.4		14.9377	68.4		17.6536	75.9		16.1825	135.36
27.7771	5		10.8022	32.6		14.9569	69.4		17.6763	72.5		16.2033	136.2
27.8129	2		10.8161	33.2		14.9762	67.2		17.6991	74.3		16.2242	140.16
27.8486	3		10.83	32.4		14.9954	65.4		17.7218	71.4		16.245	138.36
27.8844	7		10.8439	28.4		15.0147	62.8		17.7446	70.9		16.2659	138.12
27.9201	3		10.8578	29		15.0339	61.4		17.7674	73.4		16.2867	136.08
27.9559	3		10.8717	25.8		15.0532	60.4		17.7901	71.8		16.3076	138.24
27.9916	8		10.8856	22.6		15.0724	57		17.8129	67.7		16.3285	132.12
28.0274	3		10.8995	18.8		15.0917	58		17.8356	72.3		16.3493	132.72
28.0631	3		10.9134	17.8		15.1109	59.4		17.8584	71.6		16.3701	130.56
28.0989	2		10.9273	14.4		15.1302	57.2		17.8811	72.5		16.391	126.36
28.1346	3		10.9412	13.4		15.1494	54.2		17.9038	77.3		16.4119	120.84
28.1704	7		10.9551	13.4		15.1687	50.6		17.9266	78.6		16.4327	119.76
28.2061	8		10.969	12.2		15.1879	44.4		17.9493	77.3		16.4536	118.56
28.2419	2		10.983	11.6		15.2072	37.6		17.9721	74.5		16.4744	125.52
28.2776	3		10.9969	11.4		15.2264	31.8		17.9948	70.2		16.4953	134.88
28.3134	3		11.0107	12.4		15.2457	27		18.0176	65.7		16.5161	148.32
28.3491	3		11.0247	12.2		15.2649	27.2		18.0403	63.4		16.537	157.32
28.3849	3		11.0386	12.4		15.2842	25.4		18.0631	63.6		16.5578	163.08
28.4206	4		11.0525	12.2		15.3034	24		18.0858	65.9		16.5787	161.88
28.4564	3		11.0664	13.6		15.3227	21.6		18.1086	68.6		16.5995	158.04
28.4921	4		11.0803	12.4		15.3419	21.2		18.1313	68.9		16.6204	151.08
28.5279	5		11.0942	11		15.3612	18.4		18.1541	72		16.6412	147.72
28.5636	4		11.1081	12.2		15.3804	19.2		18.1768	71.6		16.6621	147
28.5994	5		11.122	12.8		15.3996	21.8		18.1996	73		16.683	144.84
28.6351	5		11.1359	12.2		15.4189	24.2		18.2223	74.5		16.7038	144.12
28.6709	9		11.1498	13.8		15.4382	25.4		18.2451	75.7		16.7247	146.76
28.7066	8		11.1637	13.6		15.4574	28.2		18.2678	72.3		16.7455	145.32
28.7423	5		11.1776	12.2		15.4766	27		18.2906	74.3		16.7664	144.24
28.7781	4		11.1915	13.2		15.4959	24.2		18.3133	73.4		16.7872	141.12
28.8138	5		11.2054	13.4		15.5152	23.6		18.3361	69.8		16.8081	138.48
28.8496	3		11.2193	13.6		15.5344	22.2		18.3588	75		16.8289	133.8
28.8853	5		11.2332	15		15.5536	20.4		18.3816	79.8		16.8498	132.12
28.9211	5		11.2471	17		15.5729	20		18.4043	79.3		16.8706	129.6
28.9568	4		11.261	17.4		15.5922	19.8		18.4271	82		16.8915	127.56
28.9926	2		11.2749	16.6		15.6114	20.2		18.4498	85.5		16.9123	125.16
29.0283	6		11.2888	15.6		15.6306	21.6		18.4726	82.7		16.9332	124.44
29.0641	6		11.3027	15.4		15.6499	20.2		18.4953	80		16.9541	123.24
29.0998	5		11.3166	14.8		15.6692	21.8		18.5181	77		16.9749	122.16
29.1356	4		11.3305	14.2		15.6884	22.2		18.5408	70.9		16.9958	129.36
29.1713	4		11.3444	12.4		15.7076	22		18.5636	69.3		17.0166	136.32
29.2071	6		11.3583	11.6		15.7269	20.2		18.5863	68.6		17.0375	139.8
29.2428	5		11.3722	12		15.7462	21.2		18.6091	70.7		17.0583	146.76
29.2786	5		11.3861	11.4		15.7654	18.8		18.6318	72.3		17.0792	149.64
29.3143	7		11.4	12		15.7846	19		18.6546	74.1		17.1	147.96
29.3501	7		11.4139	13.6		15.8039	18.6		18.6773	73.9		17.1209	147.12
29.3858	5		11.4278	13.6		15.8231	19.2		18.7001	72		17.1417	148.2
29.4216	2		11.4417	13.4		15.8424	21.4		18.7228	68.4		17.1626	146.16
29.4573	5		11.4556	12.2		15.8616	20.6		18.7456	68.9		17.1835	147.84
29.4931	4		11.4695	10.8		15.8809	20.2		18.7683	70.7		17.2043	148.32
29.5288	6		11.4834	10.8		15.9001	21		18.7911	73.6		17.2251	146.64
29.5646	3		11.4973	11.8		15.9194	20.2		18.8138	73.2		17.246	145.8
29.6003	4		11.5112	10.8		15.9386	18.8		18.8366	74.8		17.2669	142.8
29.6361	1		11.5251	13.2		15.9579	21		18.8593	79.5		17.2877	140.52
29.6718	6		11.539	13.6		15.9771	21.8		18.8821	80.5		17.3086	138.36
29.7076	3		11.5529	14.2		15.9964	22.4		18.9048	82.3		17.3294	139.44
29.7433	4		11.5669	14.4		16.0156	22.4		18.9276	83		17.3503	135.36
29.7791	3		11.5808	16.6		16.0349	23.4		18.9503	80		17.3711	136.08
29.8148	4		11.5947	16.4		16.0541	23.2		18.9731	74.8		17.392	131.64
29.8506	5		11.6086	17.4		16.0734	22.4		18.9958	70.9		17.4128	130.32
29.8863	6		11.6225	17		16.0926	20.4		19.0186	64.1		17.4337	128.28
29.9221	8		11.6364	17.8		16.1119	20.2		19.0413	64.8		17.4546	126.12
29.9578	3		11.6503	16		16.1311	19.8		19.0641	68.2		17.4754	123.96
29.9936	7		11.6642	15.2		16.1504	20		19.0868	66.6		17.4962	123.36
30.0293	2		11.6781	15		16.1696	19.8		19.1096	70.9		17.5171	123.36
30.0651	2		11.692	16		16.1889	21		19.1323	75.2		17.538	123
30.1008	5		11.7059	15		16.2081	22.2		19.1551	73.9		17.5588	122.52
30.1366	8		11.7198	15.2		16.2274	21.2		19.1778	68.4		17.5797	123.36
30.1723	9		11.7337	15		16.2466	20.6		19.2006	68.6		17.6005	119.88
30.2081	7		11.7476	16		16.2659	21.2		19.2233	63.2		17.6214	116.52
30.2438	6		11.7615	15.2		16.2851	19.4		19.2461	57.5		17.6422	109.56
30.2796	9		11.7754	15.8		16.3044	17.8		19.2688	58.9		17.6631	105.48
30.3153	5		11.7893	16.4		16.3236	18.6		19.2916	63.2		17.6839	96.12
30.3511	9		11.8032	17		16.3429	17.6		19.3143	64.3		17.7048	97.32
30.3868	6		11.8171	15.6		16.3621	18.2		19.3371	67		17.7256	88.56
30.4226	6		11.831	14.6		16.3814	20.4		19.3598	69.8		17.7465	81.48
30.4583	3		11.8449	13.2		16.4006	21.6		19.3826	70.5		17.7674	75.6
30.4941	6		11.8588	13.6		16.4199	19		19.4053	69.5		17.7882	70.68
30.5298	7		11.8727	13.2		16.4391	20.2		19.4281	67.5		17.8091	58.56
30.5656	6		11.8866	12.6		16.4584	20.4		19.4508	65.5		17.8299	54.96
30.6013	7		11.9005	13.8		16.4776	18.4		19.4736	65.2		17.8508	51.84
30.6371	11		11.9144	13.8		16.4969	19.2		19.4963	65.2		17.8716	47.4
30.6728	4		11.9283	12.6		16.5161	24.6		19.5191	69.3		17.8925	45.6
30.7086	8		11.9422	11.4		16.5354	23.4		19.5418	72.7		17.9133	45.48
30.7443	8		11.9561	12.4		16.5546	23		19.5646	75.7		17.9342	43.08
30.7801	10		11.97	12.2		16.5739	25		19.5873	75.7		17.955	42.48
30.8158	11		11.9839	14		16.5931	25		19.6101	80		17.9759	39.36
30.8516	4		11.9978	15.4		16.6124	21		19.6328	77.5		17.9967	37.56
30.8873	3		12.0117	16.6		16.6316	23.4		19.6556	75		18.0176	36.96
30.9231	5		12.0256	15.8		16.6509	24		19.6783	75.7		18.0385	36.84
30.9588	6		12.0395	15.6		16.6701	22.8		19.7011	78.4		18.0593	36.48
30.9946	11		12.0534	14.6		16.6894	21.6		19.7238	72.7		18.0802	38.4
31.0303	5		12.0673	14		16.7086	22.6		19.7466	73		18.101	35.88
31.0661	5		12.0812	13.8		16.7279	21.2		19.7693	76.8		18.1219	36.84
31.1018	7		12.0951	14.4		16.7471	20		19.7921	77.5		18.1427	36.6
31.1376	10		12.109	15		16.7664	19.6		19.8148	79.5		18.1636	35.04
31.1733	6		12.1229	17.2		16.7856	20.4		19.8376	79.1		18.1844	32.88
31.2091	7		12.1369	15.2		16.8049	20.4		19.8603	80.2		18.2053	35.52
31.2448	10		12.1508	14		16.8241	20		19.8831	76.4		18.2261	34.44
31.2806	5		12.1647	13		16.8434	20.2		19.9058	73		18.247	34.44
31.3163	3		12.1786	13.6		16.8626	23.4		19.9286	71.8		18.2678	34.8
31.352	6		12.1925	11.2		16.8819	23.8		19.9513	70		18.2887	34.32
31.3878	5		12.2064	13.2		16.9011	23.6		19.974	63.2		18.3096	32.76
31.4235	3		12.2203	14.8		16.9204	25.6		19.9968	65.5		18.3304	32.88
31.4593	7		12.2342	14.6		16.9396	27.8		20.0195	65.5		18.3513	31.92
31.495	11		12.2481	13.4		16.9589	25.2		20.0423	65.2		18.3721	29.88
31.5308	4		12.262	12.2		16.9781	26		20.065	66.6		18.393	30.12
31.5665	4		12.2759	11.2		16.9974	27		20.0878	73		18.4138	29.88
31.6023	7		12.2898	11.2		17.0166	27.6		20.1105	73.4		18.4347	27.96
31.638	7		12.3037	12		17.0359	28		20.1333	75		18.4555	27.24
31.6738	5		12.3176	11.4		17.0551	30.4		20.1561	73.9		18.4764	28.8
31.7095	8		12.3315	12.6		17.0744	31.2		20.1788	74.5		18.4972	29.28
31.7453	6		12.3454	14.4		17.0936	32.2		20.2016	71.6		18.5181	30.6
31.781	7		12.3593	14		17.1129	33		20.2243	68.4		18.5389	30.96
31.8168	8		12.3732	14.6		17.1321	30		20.2471	66.6		18.5598	30.84
31.8525	7		12.3871	16.2		17.1514	28.6		20.2698	63.9		18.5806	29.4
31.8883	4		12.401	17		17.1706	26.8		20.2925	64.3		18.6015	28.56
31.924	9		12.4149	16.4		17.1899	26.4		20.3153	64.5		18.6224	26.04
31.9598	5		12.4288	16		17.2091	23.4		20.338	63.6		18.6432	25.2
31.9955	2		12.4427	15.4		17.2284	25.6		20.3608	63.4		18.6641	26.04
32.0313	2		12.4566	14		17.2476	26		20.3835	63.4		18.6849	27.84
32.067	12		12.4705	13.8		17.2669	27.4		20.4063	65.7		18.7058	29.16
32.1028	3		12.4844	13.4		17.2861	30.2		20.429	69.5		18.7266	31.44
32.1385	3		12.4983	13.6		17.3054	31.8		20.4518	73.6		18.7475	30.36
32.1743	8		12.5122	13.2		17.3246	32		20.4745	74.8		18.7683	27.84
32.21	7		12.5261	12.4		17.3439	30.8		20.4973	74.1		18.7892	26.52
32.2458	2		12.54	11.4		17.3631	30.8		20.52	71.6		18.81	24.6
32.2815	6		12.5539	12.4		17.3824	27.4		20.5428	67.5		18.8309	22.92
32.3173	8		12.5678	13.6		17.4016	26.2		20.5655	67		18.8517	23.88
32.353	1		12.5817	14.8		17.4209	23.4		20.5883	69.8		18.8726	23.88
32.3888	7		12.5956	16.6		17.4401	23.4		20.611	69.5		18.8935	24.24
32.4245	4		12.6095	15.6		17.4594	24.4		20.6338	68.6		18.9143	24.84
32.4603	13		12.6234	13.6		17.4786	24.8		20.6565	69.3		18.9352	24.96
32.496	6		12.6373	13.4		17.4979	26.6		20.6793	66.1		18.956	24.6
32.5318	8		12.6512	13.8		17.5171	27.2		20.702	61.8		18.9769	26.64
32.5675	6		12.6652	13		17.5364	29.2		20.7248	65		18.9977	25.68
32.6033	4		12.6791	14.6		17.5556	28.4		20.7475	68		19.0186	25.56
32.639	7		12.6929	15.8		17.5749	28.2		20.7703	66.6		19.0394	25.32
32.6748	4		12.7068	17.2		17.5941	25.4		20.793	69.1		19.0603	24.72
32.7105	5		12.7208	15		17.6134	27		20.8158	69.3		19.0811	23.76
32.7463	6		12.7347	14.4		17.6326	25.8		20.8385	66.6		19.102	23.4
32.782	10		12.7486	14		17.6518	25.6		20.8613	65		19.1228	22.56
32.8178	5		12.7625	13.8		17.6711	26		20.884	67.3		19.1437	22.68
32.8535	7		12.7764	10.6		17.6903	28		20.9068	65.7		19.1645	24.48
32.8893	7		12.7903	11.8		17.7096	27.2		20.9295	68.6		19.1854	23.76
32.925	9		12.8042	12.2		17.7289	28.4		20.9523	70.7		19.2063	24.36
32.9608	14		12.8181	12.4		17.7481	26.2		20.975	70.7		19.2271	25.2
32.9965	6		12.832	10.6		17.7674	27.6		20.9978	75		19.248	24.6
33.0323	6		12.8459	13		17.7866	27.4		21.0205	74.5		19.2688	23.88
33.068	4		12.8598	14		17.8058	27.4		21.0433	76.6		19.2897	24
33.1038	3		12.8737	14.2		17.8251	26		21.066	79.1		19.3105	24.6
33.1395	9		12.8876	14.6		17.8443	27.4		21.0888	79.8		19.3314	25.08
33.1752	8		12.9015	17		17.8636	25.2		21.1115	73.4		19.3522	26.16
33.211	5		12.9154	14.6		17.8829	26.8		21.1343	76.1		19.3731	26.64
33.2467	8		12.9293	13.6		17.9021	27.2		21.157	72.7		19.3939	27.48
33.2825	8		12.9432	14.8		17.9214	29.2		21.1798	68.2		19.4148	27.36
33.3182	6		12.9571	15.4		17.9406	28		21.2025	67		19.4356	26.28
33.354	4		12.971	15.6		17.9598	26.8		21.2253	66.8		19.4565	25.32
33.3897	8		12.9849	15.2		17.9791	27.2		21.248	64.1		19.4774	23.88
33.4255	5		12.9988	15.6		17.9983	26.6		21.2708	64.1		19.4982	23.4
33.4612	7		13.0127	14.8		18.0176	25.4		21.2935	67		19.5191	21.72
33.497	5		13.0266	13.2		18.0368	28.4		21.3163	68.4		19.5399	22.68
33.5328	3		13.0405	12		18.0561	29.8		21.339	68.4		19.5608	21.12
33.5685	11		13.0544	14.2		18.0753	28.4		21.3618	68.9		19.5816	20.64
33.6043	4		13.0683	13.2		18.0946	28.6		21.3845	69.1		19.6025	18.96
33.64	1		13.0822	12.6		18.1138	27.4		21.4073	70.7		19.6233	20.88
33.6757	4		13.0961	13.4		18.1331	24		21.43	69.1		19.6442	19.44
33.7115	6		13.11	15.4		18.1523	23.6		21.4528	70.5		19.665	20.76
33.7472	2		13.1239	14.8		18.1716	23.8		21.4755	68.9		19.6859	22.68
33.783	5		13.1378	15		18.1908	23.2		21.4983	69.5		19.7067	22.56
33.8187	13		13.1517	15.4		18.2101	22.6		21.521	64.8		19.7276	20.4
33.8545	4		13.1656	14.8		18.2293	24.8		21.5438	59.5		19.7484	22.32
33.8902	4		13.1795	15		18.2486	25.6		21.5665	61.1		19.7693	22.56
33.926	5		13.1934	13.6		18.2678	24.8		21.5893	62		19.7902	22.32
33.9617	4		13.2073	15.4		18.2871	28		21.612	60		19.811	24.96
33.9975	9		13.2212	14.2		18.3063	28		21.6348	61.8		19.8319	26.52
34.0332	7		13.2352	14.6		18.3256	28.6		21.6575	66.4		19.8527	24.72
34.069	4		13.2491	12.6		18.3448	27.6		21.6803	67.5		19.8736	25.08
34.1047	1		13.263	14.2		18.3641	26.8		21.703	69.8		19.8944	25.2
34.1405	5		13.2768	12.4		18.3833	25.8		21.7258	73.9		19.9153	24.6
34.1762	2		13.2908	13.4		18.4026	25.4		21.7485	76.8		19.9361	22.92
34.212	3		13.3047	13.6		18.4218	25.4		21.7713	75.7		19.957	23.76
34.2477	4		13.3186	14		18.4411	27.4		21.794	73.4		19.9778	22.2
34.2835	13		13.3325	13.8		18.4603	29.8		21.8168	71.1		19.9987	20.28
34.3192	11		13.3464	14		18.4796	29		21.8395	69.3		20.0195	20.52
34.355	10		13.3603	14.4		18.4988	30.4		21.8623	68.4		20.0404	21.96
34.3907	3		13.3742	13.8		18.5181	29.2		21.885	70.5		20.0613	21.72
34.4265	9		13.3881	13.8		18.5373	28		21.9078	70.9		20.0821	21.36
34.4622	6		13.402	14.8		18.5566	25.6		21.9305	73.6		20.103	21.84
34.498	11		13.4159	13.8		18.5758	24		21.9533	73.6		20.1238	20.76
34.5337	7		13.4298	12.2		18.5951	23.6		21.976	70.5		20.1447	21
34.5695	2		13.4437	13.2		18.6143	23		21.9988	71.6		20.1655	22.08
34.6052	6		13.4576	13.4		18.6336	22.6		22.0215	72.7		20.1864	23.04
34.641	6		13.4715	12.2		18.6528	22.4		22.0443	72		20.2072	24.36
34.6767	10		13.4854	13.6		18.6721	24.8		22.067	68.9		20.2281	25.44
34.7125	2		13.4993	17		18.6913	24.6		22.0897	69.5		20.2489	24.72
34.7482	6		13.5132	17.2		18.7106	24		22.1125	67		20.2698	23.04
34.784	5		13.5271	18.4		18.7298	22.8		22.1352	68.4		20.2906	23.28
34.8197	10		13.541	19.8		18.7491	25		22.158	68.6		20.3115	24.12
34.8555	10		13.5549	19.2		18.7683	22.6		22.1807	68.9		20.3324	23.28
34.8912	9		13.5688	18		18.7876	23.6		22.2035	67.7		20.3532	24.48
34.927	4		13.5827	17.6		18.8068	24.2		22.2263	72		20.3741	24.84
34.9627	8		13.5966	15.6		18.8261	26.6		22.249	70.5		20.3949	25.44
34.9985	7		13.6105	13.4		18.8453	24.8		22.2718	73		20.4158	25.08
35.0342	5		13.6244	14		18.8646	26.4		22.2945	77.7		20.4366	23.64
35.07	2		13.6383	13.4		18.8838	26.2		22.3173	77.5		20.4575	21.48
35.1057	3		13.6522	11.6		18.9031	25.6		22.34	73.4		20.4783	21.72
35.1415	11		13.6661	11.8		18.9223	23		22.3627	72		20.4992	19.8
35.1772	10		13.68	12.8		18.9416	23.2		22.3855	70.5		20.52	17.52
35.213	6		13.6939	11.4		18.9608	20.8		22.4082	65.2		20.5409	17.64
35.2487	7		13.7078	12.2		18.9801	21.4		22.431	66.8		20.5617	19.08
35.2845	10		13.7217	13		18.9993	22.2		22.4537	69.8		20.5826	18.96
35.3202	6		13.7356	12.2		19.0186	22.6		22.4765	73		20.6034	21
35.356	3		13.7495	12.4		19.0378	21		22.4992	72.5		20.6243	21.24
35.3917	4		13.7634	12.4		19.0571	22.8		22.522	74.5		20.6452	21
35.4275	3		13.7773	12.6		19.0763	21.8		22.5447	74.3		20.666	20.88
35.4632	8		13.7912	14		19.0956	21.4		22.5675	71.4		20.6869	20.88
35.499	5		13.8051	13.6		19.1148	22.2		22.5902	68.9		20.7077	18.6
35.5347	6		13.8191	13.2		19.1341	24		22.613	69.1		20.7286	19.08
35.5705	10		13.833	14		19.1533	22.8		22.6357	68.4		20.7494	21.12
35.6062	6		13.8469	13.8		19.1726	23.4		22.6585	69.5		20.7703	21.36
35.642	8		13.8608	12.2		19.1918	23		22.6812	69.1		20.7911	20.4
35.6777	7		13.8747	14.8		19.2111	22.6		22.704	66.8		20.812	21
35.7135	4		13.8886	14.8		19.2303	20.8		22.7267	63.2		20.8328	19.92
35.7492	4		13.9025	14.6		19.2496	19.8		22.7495	63.2		20.8537	18.96
35.785	6		13.9164	14.2		19.2688	17.8		22.7722	64.5		20.8745	17.16
35.8207	6		13.9303	15.8		19.2881	17		22.795	68.4		20.8954	16.92
35.8564	3		13.9442	14.2		19.3073	16.6		22.8177	70.2		20.9163	17.16
35.8922	4		13.9581	14		19.3266	18.2		22.8405	71.4		20.9371	18.96
35.9279	7		13.972	15		19.3458	20.2		22.8632	72		20.958	20.64
35.9637	2		13.9859	15.2		19.3651	21.6		22.886	66.1		20.9788	21
35.9994	6		13.9998	14.4		19.3843	22.2		22.9087	60.2		20.9997	20.88
36.0352	5		14.0137	14.4		19.4036	22.2		22.9315	61.6		21.0205	21
36.0709	7		14.0276	13.8		19.4228	21.8		22.9542	63.2		21.0414	20.4
36.1067	4		14.0415	12.2		19.4421	22		22.977	61.4		21.0622	18.72
36.1424	8		14.0554	11.4		19.4613	22.2		22.9997	67		21.0831	19.08
36.1782	11		14.0693	10.2		19.4806	21.4		23.0225	68.2		21.1039	20.88
36.2139	6		14.0832	12.2		19.4998	21.8		23.0452	65.2		21.1248	20.4
36.2497	7		14.0971	13.6		19.5191	22.8		23.068	62.7		21.1456	19.68
36.2854	3		14.111	13		19.5383	21.2		23.0907	67.3		21.1665	18.72
36.3212	5		14.1249	13.6		19.5576	21.6		23.1135	65.9		21.1874	18.72
36.3569	6		14.1388	14.2		19.5768	22.6		23.1362	70.2		21.2082	16.8
36.3927	7		14.1527	12		19.5961	23		23.159	72		21.2291	17.4
36.4284	4		14.1666	10.2		19.6153	22		23.1817	71.6		21.2499	16.92
36.4642	5		14.1805	12.4		19.6346	23.2		23.2045	69.8		21.2708	17.4
36.4999	7		14.1944	12.4		19.6538	21.4		23.2272	68.2		21.2916	17.4
36.5357	4		14.2083	13.3		19.6731	20.3		23.25	64.8		21.3125	17
36.5714	6		14.2222	16		19.6923	16		23.2727	62.5		21.3333	18.6

## Sheet: Figure 3C
HOF|MOF-2.5h
Distance (µm)	Counts of I	Counts of II	Counts of III
0	25	25	31.2
0.0139	30.3	28.3	32.9
0.0278	32.4	30.6	30.7
0.04171	36.8	29.6	31.7
0.05561	37.6	27.2	30.7
0.06951	37.8	26.2	31.2
0.08341	37.2	24.4	29.9
0.09732	37.2	24.2	30.7
0.11122	34	24.6	29.1
0.12512	32	26.8	27.3
0.13902	34	25.8	27
0.15293	32	23	27.3
0.16683	31.8	23	25.7
0.18073	31.4	24.8	24.2
0.19463	32.6	23.4	25.7
0.20854	32	22.8	23.9
0.22244	34.4	27.4	25
0.23634	34.8	27	26
0.25024	35.8	25.4	29.4
0.26415	36	25.2	27.6
0.27805	34.2	26.2	29.1
0.29195	33.4	23.8	29.1
0.30585	33.8	25.8	29.9
0.31976	32.4	25.6	27.6
0.33366	31	25.4	29.4
0.34756	30.6	26.8	31.2
0.36146	30.8	26.6	30.9
0.37537	31.2	25	30.4
0.38927	31	25.4	31.5
0.40317	31.4	27.4	29.9
0.41707	31.8	26.2	29.4
0.43098	30.2	26.2	29.6
0.44488	28	26.8	31.7
0.45878	29.2	28.4	31.5
0.47268	30.6	25.2	31.7
0.48659	30.6	25.8	31.7
0.50049	32.2	26.6	31.7
0.51439	32.8	25.4	28.6
0.52829	33.6	24.8	28.9
0.5422	30.6	28	27.3
0.5561	31	28.4	28.9
0.57	31.8	26.8	29.4
0.5839	34	27.6	30.9
0.59781	35.8	26.6	30.2
0.61171	37.8	23.4	35.1
0.62561	38.2	23.4	32.8
0.63951	37.6	23.8	33.5
0.65342	36.4	24.4	34.8
0.66732	35	24.4	35.1
0.68122	33.8	25.6	30.2
0.69512	32.6	24.8	29.6
0.70903	31.4	24.6	27.3
0.72293	31.6	23.2	25.5
0.73683	30.4	24.4	25.5
0.75073	31.6	25.8	27.8
0.76464	31.4	25.6	28.1
0.77854	32.2	24.8	28.6
0.79244	32	28.4	28.6
0.80634	32.8	28.6	28.3
0.82025	34	29.8	27.8
0.83415	32.8	30.2	26
0.84805	31.8	33	27
0.86195	33.4	32.6	26.5
0.87586	31.6	32.6	25.5
0.88976	32.6	32.6	24.7
0.90366	34.6	31.6	23.9
0.91756	33.8	31.4	22.6
0.93147	31.4	31.2	22.6
0.94537	33	30	22.6
0.95927	30	30.8	21.1
0.97317	31.2	34.8	22.6
0.98708	32.8	34.4	22.6
1.00098	33	33.6	22.6
1.01488	33	34.8	22.1
1.02878	31.4	33.8	22.1
1.04268	29.2	33	21.3
1.05659	28.4	33.6	22.1
1.07049	28.2	34.8	21.8
1.08439	28.2	39.2	23.1
1.09829	29.4	41.4	25.2
1.1122	28.4	41.6	26
1.1261	26.6	42.6	23.7
1.14	27	42.2	21.3
1.1539	25.4	42	19.5
1.16781	25.6	41.2	18.2
1.18171	26.6	43	17.7
1.19561	29	45	17.9
1.20951	26.6	48	18.7
1.22342	28	46	19.8
1.23732	28	49.4	19
1.25122	27.4	48.8	18.2
1.26512	24	48.6	16.1
1.27903	27	48.4	16.1
1.29293	26.2	51.2	13
1.30683	29.6	50	13.8
1.32073	31.4	52	13.8
1.33464	33.4	51.4	14.6
1.34854	30.8	53.6	14.3
1.36244	30	53.8	15.1
1.37634	26.2	54.8	14.6
1.39025	24.6	55.2	12.7
1.40415	26.4	56.8	12.5
1.41805	28.6	57.8	12
1.43195	29.4	58.4	14.6
1.44586	30.6	61.4	14
1.45976	31.8	63	15.6
1.47366	28.6	64	15.6
1.48756	25.8	62.2	15.1
1.50147	24.2	60.2	12
1.51537	23.8	59.2	13.5
1.52927	23	59.2	13
1.54317	25.8	57.8	15.3
1.55708	27.2	57.6	14.6
1.57098	29.6	57.2	15.9
1.58488	29	53	13.3
1.59878	28.8	48.8	11.7
1.61269	28.8	51	11.4
1.62659	30.2	50.4	13.5
1.64049	28.6	52	13
1.65439	28.4	57	14.3
1.6683	29.4	60.2	13.8
1.6822	29.2	60.2	12.7
1.6961	29.6	60.4	13
1.71	27.8	60.2	13
1.72391	28.4	55.6	12
1.73781	26.4	58.6	12.7
1.75171	26.2	57.2	13.3
1.76561	25.2	58.2	13
1.77952	27.6	58.8	14.8
1.79342	27.8	61.4	15.3
1.80732	27.8	56.8	16.1
1.82122	27.4	55.6	14.6
1.83513	25.8	54.4	13.3
1.84903	24.6	54.8	12.2
1.86293	24.2	53	11.7
1.87683	26.2	51.8	12
1.89074	25.2	49.4	11.7
1.90464	26.8	46.6	10.7
1.91854	27.2	44.4	12.2
1.93244	25.6	42	14.8
1.94635	23	40.8	14
1.96025	23.2	41.2	14.3
1.97415	23.6	45.4	16.4
1.98805	23	46.4	13.8
2.00196	26.2	46.6	13
2.01586	27.8	48.4	14.3
2.02976	29.2	48	14.8
2.04366	26.8	43.8	14
2.05756	26.8	40.8	13.8
2.07147	25.6	41.2	14.8
2.08537	26	39.6	14.8
2.09927	25	40.8	15.3
2.11317	25.8	40.2	15.6
2.12708	25.4	40.8	16.4
2.14098	24.2	39.6	14.8
2.15488	24.8	38	12.2
2.16878	24.6	35.8	11.7
2.18269	25.6	35.2	11.7
2.19659	25.6	32.4	12
2.21049	25.6	30.4	11.7
2.22439	24.6	29.4	14
2.2383	24.8	27	14
2.2522	24	24.8	14.3
2.2661	24.2	22.6	15.1
2.28	24.6	21.6	16.4
2.29391	25.4	19.8	15.6
2.30781	26.8	19.2	15.9
2.32171	27.6	18.4	14.8
2.33561	29.8	18.4	12.5
2.34952	32	16.4	15.1
2.36342	30.8	18	16.4
2.37732	30.6	16	18.2
2.39122	29.2	16.8	20.8
2.40513	28	16.4	22.6
2.41903	24.8	17.6	19.2
2.43293	23.2	14.2	20.8
2.44683	22	14.6	19.2
2.46074	22.8	13.2	17.9
2.47464	22.4	12.4	18.2
2.48854	23	11	19.8
2.50244	25	11.6	17.9
2.51635	24.8	14	20.5
2.53025	24.8	14.6	21.3
2.54415	23.8	13.8	20.5
2.55805	25.4	15	20
2.57196	29.4	15.4	19.8
2.58586	27.2	15.6	18.2
2.59976	27	14.4	21.1
2.61366	27.8	18.4	22.6
2.62757	28.2	17.6	21.8
2.64147	24.2	18.8	24.2
2.65537	27.4	16.8	25.2
2.66927	28.8	18	24.7
2.68318	29	15	26.3
2.69708	28.2	15.4	30.4
2.71098	27.2	14.4	30.2
2.72488	25.4	15	29.1
2.73879	22.6	13.4	30.9
2.75269	23	15.2	28.9
2.76659	23.2	14.4	26.5
2.78049	23.2	14.8	27.8
2.7944	22.2	13	27.3
2.8083	25.4	12.4	23.1
2.8222	24	10.6	23.9
2.8361	24.2	11.8	23.9
2.85001	25.6	11.8	22.9
2.86391	26.4	13	24.7
2.87781	25.4	14	24.2
2.89171	27.2	13.8	24.2
2.90562	25	13	23.1
2.91952	23.2	12.8	22.4
2.93342	22.6	13.6	20.8
2.94732	21.8	13.6	23.1
2.96123	19.6	13.8	22.6
2.97513	19.4	14.4	24.4
2.98903	19.2	12.8	24.7
3.00293	19	11	26.5
3.01684	18.6	11	26
3.03074	18.2	11	25.7
3.04464	18.6	11	24.4
3.05854	17	13.2	25.7
3.07244	17	14.8	23.4
3.08635	16	15.4	21.1
3.10025	15.8	19.2	23.7
3.11415	15.4	20.4	22.1
3.12805	17.8	23.2	23.4
3.14196	18	25.4	26.5
3.15586	19	27.8	28.6
3.16976	20.2	28.6	29.1
3.18366	21.2	29.6	32.5
3.19757	20.6	30.2	29.4
3.21147	20.4	29.8	28.1
3.22537	20.2	29.4	29.9
3.23927	18.6	27.4	27.8
3.25318	18.2	27.2	27
3.26708	17.2	26.6	27
3.28098	16.2	26.8	27.3
3.29488	14.6	28.2	26.5
3.30879	16.2	29.8	25.7
3.32269	16.4	31	25
3.33659	16.2	29.6	26.5
3.35049	16.6	30	28.9
3.3644	17.8	29.4	27.6
3.3783	16.4	27.6	29.6
3.3922	14.4	27	31.2
3.4061	15.4	27.6	32.5
3.42001	15.8	28	30.2
3.43391	14.6	28.2	30.2
3.44781	13.8	28.8	29.4
3.46171	13.8	29	27.3
3.47562	12	29.2	26
3.48952	12.6	27	26.3
3.50342	12	27	26.3
3.51732	13.8	25.6	24.4
3.53123	14	25	25.7
3.54513	15	23	24.4
3.55903	13.6	24	24.7
3.57293	14.6	23.6	23.1
3.58684	14	25	22.1
3.60074	13.8	24.8	20.5
3.61464	12.8	24.2	21.3
3.62854	14.2	22	20.8
3.64245	13	19.6	23.4
3.65635	13.2	18.4	26
3.67025	13	16.6	26
3.68415	14.4	16.8	25.7
3.69806	13.2	18.4	24.7
3.71196	14.8	19.4	27
3.72586	14.6	19.6	26.8
3.73976	16.6	19.2	26
3.75367	15.6	20	25
3.76757	16.4	18.8	23.9
3.78147	15.8	17.6	21.8
3.79537	15.6	15.8	23.4
3.80928	14.4	16.4	25.7
3.82318	16.2	15	27.8
3.83708	15	15.2	29.6
3.85098	15	15.6	28.1
3.86489	14	17.8	28.9
3.87879	14.8	18	27.3
3.89269	13	19.2	28.1
3.90659	15.8	18.8	28.6
3.9205	18	18.6	29.9
3.9344	19.2	18	29.1
3.9483	18.6	20.4	29.4
3.9622	18.8	22.4	26.3
3.97611	16.2	23.6	25.7
3.99001	14	24	24.7
4.00391	14.4	23.2	25.2
4.01781	14.8	21.2	25.2
4.03171	15.2	19.8	27
4.04562	15.6	19.4	28.6
4.05952	17.2	18.8	29.9
4.07342	16.4	20	29.4
4.08732	15.4	19	29.9
4.10123	14.8	17.8	29.6
4.11513	15	17.2	26.5
4.12903	12.6	17.2	26.3
4.14293	12.4	17.4	25.7
4.15684	13.4	20.2	24.2
4.17074	14	20	22.6
4.18464	14.4	19.6	23.7
4.19854	14.6	19.8	23.1
4.21245	15.2	21.8	22.4
4.22635	14.2	18.2	22.6
4.24025	12.6	18	23.1
4.25415	12.2	18.4	21.3
4.26806	11	17.6	20.5
4.28196	10.6	13.4	19.2
4.29586	10.2	15	17.7
4.30976	11.8	15	17.2
4.32367	11.6	14.4	16.4
4.33757	15	14.4	13.5
4.35147	18	15.4	13
4.36537	17.6	15.2	14.8
4.37928	16.2	15.6	15.1
4.39318	17.2	15.8	15.3
4.40708	16.2	15.4	16.6
4.42098	12.8	15.4	16.9
4.43489	13.2	14.6	15.9
4.44879	16	14.2	15.6
4.46269	15.4	15.4	18.5
4.47659	13.6	18	17.7
4.4905	14	18	19.8
4.5044	15	18.8	21.3
4.5183	13.2	18.8	20
4.5322	13.8	18.4	20
4.54611	14.6	18	21.3
4.56001	14.2	20.2	18.7
4.57391	14.6	20	17.2
4.58781	14.2	19.8	17.4
4.60172	13.2	19.6	15.9
4.61562	14	18.6	16.4
4.62952	13.8	18.2	16.4
4.64342	13.6	17.6	15.9
4.65733	15	17.4	16.6
4.67123	15.8	18.4	18.5
4.68513	15.6	18.4	19.5
4.69903	16.2	16.6	20
4.71294	14.6	16	21.3
4.72684	12.2	17.6	21.8
4.74074	12.6	17.2	20.3
4.75464	12.8	17.4	19.2
4.76855	13.6	17.2	18.7
4.78245	15.4	20.2	18.2
4.79635	17.2	22	16.9
4.81025	16.8	21.8	16.4
4.82416	14.8	22.6	14.6
4.83806	15.2	24.8	15.3
4.85196	13.6	23.2	14.3
4.86586	13.6	18.6	15.1
4.87977	12.2	18.2	15.3
4.89367	14.6	17.6	17.2
4.90757	14	15.2	17.2
4.92147	15.4	15.4	17.9
4.93538	14.4	17.2	17.7
4.94928	14.6	16.4	17.7
4.96318	14	16.8	17.4
4.97708	13.8	16.2	17.7
4.99099	13	15.4	17.2
5.00489	13.6	15.2	16.4
5.01879	13.8	16.8	16.4
5.03269	13.4	16	17.2
5.04659	14.2	16.8	17.2
5.0605	16.2	18.8	17.7
5.0744	15.4	19.2	19.8
5.0883	15.4	18.4	19
5.1022	14.8	18	19.8
5.11611	13.6	19.2	19
5.13001	12.6	19.8	20
5.14391	14.8	21	18.5
5.15781	16.2	21.6	17.7
5.17172	16.6	21	16.6
5.18562	17.4	20.4	15.9
5.19952	17.2	18.8	15.6
5.21342	17	17.2	14.6
5.22733	15.8	16.6	15.9
5.24123	17	17.4	15.9
5.25513	16.6	17.2	15.9
5.26903	17	15.8	17.2
5.28294	16.8	16.8	17.9
5.29684	17.8	15.6	19.8
5.31074	17.2	17.2	20
5.32464	17.4	14.2	20.8
5.33855	15.8	14.8	18.2
5.35245	14.4	14.6	18.5
5.36635	13.4	15	16.1
5.38025	11.6	14	14
5.39416	10.2	17.4	13
5.40806	10.8	17	12
5.42196	10.6	15.6	12
5.43586	10.4	15.6	12.7
5.44977	11.4	15.8	13.3
5.46367	11.6	14.8	15.9
5.47757	13	15.4	16.9
5.49147	13.2	15.4	15.3
5.50538	14.8	15.2	14.8
5.51928	15.4	13.2	14.3
5.53318	14.6	14	14.3
5.54708	12.6	13.8	15.1
5.56099	13.8	13.4	17.9
5.57489	11.6	13	17.7
5.58879	11.2	12.4	17.9
5.60269	12.6	11	17.2
5.6166	13.4	12	16.4
5.6305	14.8	11.6	14
5.6444	16.4	13.2	13.3
5.6583	18	14.2	14.3
5.67221	18.8	13.8	14.3
5.68611	18.6	12.8	14.8
5.70001	16.6	15.4	17.9
5.71391	15.4	15.2	20
5.72782	14.6	16.2	19
5.74172	15.4	16.4	19
5.75562	16.2	16.4	19
5.76952	15.8	13.8	17.7
5.78343	16.6	12.8	15.3
5.79733	16.6	12.2	16.1
5.81123	15.2	12.2	16.6
5.82513	15.2	11.4	16.9
5.83904	15	12.2	17.2
5.85294	14.6	12	19
5.86684	14.8	11.6	18.7
5.88074	15	11.6	16.6
5.89465	15.4	12.8	16.1
5.90855	16	12.8	15.1
5.92245	16	12.4	14.8
5.93635	16	12	15.9
5.95026	16.4	12.2	16.9
5.96416	16	11	15.9
5.97806	16.4	11.4	17.9
5.99196	16.2	11	17.2
6.00587	15	12.8	16.4
6.01977	15.8	12.6	16.1
6.03367	17	13.4	16.9
6.04757	18	13.6	14.6
6.06147	19.8	15	14.6
6.07538	22.4	15.6	14
6.08928	23.6	18.8	13
6.10318	26.2	21.4	13.5
6.11708	27.6	21.8	13.8
6.13099	32.6	23.6	14.8
6.14489	35	22.2	15.3
6.15879	35.6	19.2	16.9
6.17269	34.6	18.4	16.9
6.1866	37.8	19.4	17.9
6.2005	36.6	18.6	17.2
6.2144	36.8	18.4	19.5
6.2283	39.8	18.6	20.5
6.24221	42.2	18	24.2
6.25611	41.2	18.2	24.2
6.27001	40.2	18	28.3
6.28391	41.2	19.2	28.9
6.29782	41.4	21.8	29.1
6.31172	39.2	21	27.8
6.32562	41.6	19.4	31.5
6.33952	41.2	19	32.8
6.35343	42	19	33.8
6.36733	40.2	18.4	35.6
6.38123	42.4	19	37.2
6.39513	40.6	20	35.9
6.40904	40.6	20.6	32.8
6.42294	39.2	20	32.2
6.43684	39.2	19.4	32.8
6.45074	37.8	20.6	33.3
6.46465	38.4	21	36.1
6.47855	41.6	22.2	39
6.49245	41	22	36.4
6.50635	40.2	21.8	38.2
6.52026	43.2	19.8	39.8
6.53416	43.2	19	36.1
6.54806	40.8	18.2	35.4
6.56196	42.6	19.6	40.8
6.57587	44.6	18	39.5
6.58977	41.8	18.2	38.7
6.60367	40	18.6	39.8
6.61757	41	17.4	40
6.63148	40.2	17.6	38.2
6.64538	40	18.6	35.9
6.65928	40.2	19.2	37.4
6.67318	41	17.6	39
6.68709	39.4	18.4	38.2
6.70099	41	17.6	42.6
6.71489	40	16.4	43.2
6.72879	41	15.4	38.5
6.7427	42.8	18.4	37.4
6.7566	45	18.8	37.2
6.7705	43.8	18	33.8
6.7844	42	18	36.4
6.79831	40.6	18.8	39.8
6.81221	40.4	17.6	41.9
6.82611	38.6	16	42.6
6.84001	35.6	16.2	47.1
6.85392	37.2	17.8	46.8
6.86782	36.6	17.6	46.5
6.88172	33	17	45
6.89562	33.6	16.4	45.5
6.90953	35.8	16	39.8
6.92343	36.2	15.6	40
6.93733	37.2	16	38.5
6.95123	41.2	17.6	36.9
6.96514	40.6	19.2	35.9
6.97904	40.6	19.8	35.9
6.99294	40.8	18	33.5
7.00684	41	18.2	32.5
7.02075	38.4	16	35.1
7.03465	38.6	15.2	35.1
7.04855	36	13.8	36.7
7.06245	38.2	16	40
7.07635	36.6	14.6	40.6
7.09026	38.6	15.4	38.5
7.10416	41	15.4	38.7
7.11806	43	17.8	36.4
7.13196	39.8	17	32.8
7.14587	41.6	17.6	32.8
7.15977	38	17.2	34.1
7.17367	38.2	17.6	36.1
7.18757	37.6	16.8	38
7.20148	39	16.4	39.8
7.21538	37.6	15.6	41.6
7.22928	39.8	16	41.6
7.24318	37	15.8	40
7.25709	37.8	15.6	42.4
7.27099	39.2	17	41.3
7.28489	41	18	39.3
7.29879	43.2	18.2	36.7
7.3127	47.4	18.4	38.2
7.3266	48.6	17.6	33.3
7.3405	46.8	15.4	33
7.3544	46.6	14.8	34.1
7.36831	45	13.4	35.6
7.38221	40.2	14.2	33.8
7.39611	40.8	15.2	36.1
7.41001	40.4	16.4	34.6
7.42392	42.6	16.6	35.4
7.43782	40.6	17	36.1
7.45172	43.2	16.4	36.1
7.46562	42.6	15.2	32.8
7.47953	43.2	15.2	37.2
7.49343	39.6	14.8	37.4
7.50733	40	14.6	35.9
7.52123	37.8	13.4	35.1
7.53514	36.2	13.6	38.5
7.54904	37	13.2	36.4
7.56294	38.2	13	38
7.57684	38.8	13.6	39
7.59075	41	13	42.4
7.60465	41	12.2	41.6
7.61855	41.8	12.4	41.3
7.63245	42.2	12.4	38
7.64636	43	11.4	37.7
7.66026	40.6	13.8	34.8
7.67416	40	15.4	33.3
7.68806	39	15.2	35.1
7.70197	37.4	15.4	35.1
7.71587	35.8	17.6	35.1
7.72977	37.8	17.2	38.7
7.74367	43	17.2	42.4
7.75758	44.6	18.8	41.6
7.77148	45.4	20.4	43.7
7.78538	44	17.6	45.2
7.79928	44.2	17.6	43.7
7.81319	39.8	17.4	41.3
7.82709	36.4	16.6	41.3
7.84099	36.8	15.4	40.3
7.85489	38.4	16.6	38.7
7.8688	36	16.2	36.9
7.8827	36.4	16.4	38
7.8966	38	15.6	34.8
7.9105	39.6	16.2	35.6
7.92441	39.6	15.4	34.1
7.93831	40.2	14.6	35.4
7.95221	41.2	12.8	35.6
7.96611	39.2	13	37.2
7.98002	36.6	10.2	36.9
7.99392	36.8	10.8	39.8
8.00782	37.8	11.2	37.2
8.02172	36.2	13.2	34.6
8.03563	38	14	36.1
8.04953	40.6	17	36.1
8.06343	40.6	18.4	35.1
8.07733	40.8	18.2	32.8
8.09123	42.2	16.2	32.5
8.10514	39.8	16.2	29.9
8.11904	36.8	15.6	28.1
8.13294	36	14.4	25
8.14684	35.2	15.2	27.3
8.16075	35	16.2	29.6
8.17465	39.6	15.4	29.9
8.18855	39	17.4	30.4
8.20245	41.8	16.6	31.2
8.21636	40.8	16	31.5
8.23026	40.8	15.6	29.4
8.24416	37.4	15.2	29.6
8.25806	38.6	13.4	28.1
8.27197	36.2	14.4	29.4
8.28587	38.4	15.4	32.8
8.29977	38.2	16.2	32.8
8.31367	40	18.6	33
8.32758	40.4	18	33.8
8.34148	41.2	17.2	33.8
8.35538	40.6	15	30.7
8.36928	41.6	15.8	29.4
8.38319	39.8	16.6	28.3
8.39709	39	16.2	29.6
8.41099	36.2	16	29.6
8.42489	34.4	17.2	26.3
8.4388	32	17	28.3
8.4527	32.4	14.6	26.5
8.4666	32.6	14.2	26.5
8.4805	35.6	16.4	27.6
8.49441	33.8	15.6	33.8
8.50831	35	16.6	32.8
8.52221	33.6	16	35.4
8.53611	32.4	17.8	34.6
8.55002	29.4	18.2	32
8.56392	31.6	19.8	30.4
8.57782	28.2	19.2	31.7
8.59172	27.8	20.8	32.2
8.60563	28	22.4	31.2
8.61953	28.6	23	32.2
8.63343	26.2	23.4	30.2
8.64733	26.4	22.6	28.9
8.66124	24	22.6	27
8.67514	22	19.4	28.1
8.68904	20.8	18	29.6
8.70294	21.4	17	28.6
8.71685	19	15.8	29.6
8.73075	18.8	15.2	30.4
8.74465	17.6	15.8	28.3
8.75855	16.2	13.6	25.2
8.77246	15.2	13.6	25
8.78636	16	14	21.6
8.80026	17.2	13.2	22.1
8.81416	17	13.8	22.1
8.82807	16.8	15	23.7
8.84197	13.8	14.8	24.7
8.85587	13.2	16.4	26.5
8.86977	12	15.8	25.2
8.88368	12.8	15.2	24.7
8.89758	12.6	14.4	24.2
8.91148	14.6	13.4	24.7
8.92538	15.2	10.8	23.1
8.93929	13.8	10.8	21.1
8.95319	12.2	9.8	21.1
8.96709	11.2	10	17.9
8.98099	11.6	9.8	14.6
8.9949	11	11.2	12.2
9.0088	12	11.8	12.5
9.0227	13.2	13.2	13.8
9.0366	14.6	13	15.9
9.05051	13.4	15.6	16.1
9.06441	13.8	15.2	19.5
9.07831	15.2	15	19.5
9.09221	15.2	14.2	17.7
9.10611	14.2	14.2	17.4
9.12002	15.4	12	17.7
9.13392	14.4	13.8	14
9.14782	13.4	13.4	14.6
9.16172	12.4	13.4	13.3
9.17563	12.6	13	12.7
9.18953	13	14.4	13
9.20343	12.8	11.8	15.6
9.21733	12.4	12	16.1
9.23124	13	11.4	17.9
9.24514	13.2	11.6	16.4
9.25904	12	11.4	15.6
9.27294	13	12.2	15.6
9.28685	13.6	11.8	15.1
9.30075	12.8	12.2	15.1
9.31465	12.8	13.4	17.4
9.32855	11.2	12.8	18.5
9.34246	10.2	12.8	17.4
9.35636	10	13.8	17.2
9.37026	10.6	13.4	17.7
9.38416	12.2	12.8	17.7
9.39807	14.2	12.6	17.9
9.41197	13.8	12.8	19.2
9.42587	13.4	12.2	19.8
9.43977	13.2	12.2	19.5
9.45368	12.4	11	18.5
9.46758	11.6	11.8	17.9
9.48148	12.8	11	17.7
9.49538	14.4	10.2	15.9
9.50929	14.8	10.8	15.9
9.52319	14	11.4	15.3
9.53709	14	11.6	14.3
9.55099	14.8	12.8	13.3
9.5649	12.4	15	16.6
9.5788	11.6	14.2	15.9
9.5927	11.4	14.2	16.6
9.6066	11.2	12.6	18.2
9.62051	9.8	11.8	19.5
9.63441	10.6	9.8	16.6
9.64831	10.2	10.2	17.4
9.66221	10	11.2	19
9.67612	10	11.8	17.9
9.69002	10.6	11.6	18.7
9.70392	11.4	13.4	20
9.71782	10.8	13.6	20.8
9.73173	11.6	14.2	19
9.74563	11.2	14.4	19
9.75953	11.4	15.8	17.9
9.77343	9.4	14.8	16.9
9.78734	12.2	15.4	15.6
9.80124	13.2	15.6	16.4
9.81514	15	15.8	19.5
9.82904	15.2	15.2	20
9.84295	16	16.2	21.8
9.85685	15.4	16.8	22.1
9.87075	13.8	16	22.4
9.88465	12	15	20.3
9.89856	11.4	14.2	18.7
9.91246	14	13.8	18.2
9.92636	13	12.6	18.7
9.94026	13.8	12	17.2
9.95417	13.6	11.8	16.4
9.96807	13.6	12.4	17.7
9.98197	10.6	11.8	17.7
9.99587	10.6	12.6	17.9
10.0098	10.8	13	19.8
10.0237	11.8	14.4	19.5
10.0376	12.4	14.2	18.7
10.0515	13.8	14.2	16.9
10.0654	16	12.8	16.4
10.0793	14.2	13.8	15.9
10.0932	14	13.6	16.6
10.1071	13.8	13.6	17.4
10.121	14	15.2	17.9
10.1349	12.2	16	19.5
10.1488	13.6	14	20
10.1627	13	14	20.3
10.1766	12.6	14	21.1
10.1905	11.6	12	20.3
10.2044	10.6	11.6	19
10.2183	10.4	13	16.4
10.2322	11.2	12.6	15.3
10.2461	10.4	12	13.8
10.26	11.2	13	13.5
10.2739	11.8	14.4	12.5
10.2878	11.8	14	13
10.3017	11.6	14.4	14.6
10.3156	12.8	15.6	15.3
10.3295	12.2	15	16.4
10.3434	13.2	13.6	15.9
10.3573	14	13	16.9
10.3712	14.2	13.4	16.6
10.3851	14.4	11.6	15.1
10.399	14.6	11.4	15.9
10.413	14.2	11.6	16.4
10.4268	14.6	12	16.6
10.4407	15.6	10.8	15.6
10.4547	14.4	11.8	16.6
10.4686	14.4	11.8	17.2
10.4825	14	12.4	18.2
10.4964	13.4	11.4	19.2
10.5103	12.2	13.8	20.3
10.5242	13	14	20.3
10.5381	12.6	15.2	19.8
10.552	13	16	20
10.5659	12	17.4	17.7
10.5798	11.6	15.6	15.9
10.5937	12	15.8	14.6
10.6076	11.6	14.6	15.1
10.6215	11.4	13.8	14
10.6354	12.6	13.2	17.2
10.6493	14	13.8	17.4
10.6632	14.2	14.2	19.8
10.6771	15.4	14.6	19.2
10.691	15.2	12.8	18.7
10.7049	16	13.6	16.4
10.7188	14.4	13.6	16.6
10.7327	13.4	12.2	16.4
10.7466	12.6	12.2	16.4
10.7605	12.6	12.6	17.4
10.7744	11	12	17.2
10.7883	12.2	11.4	16.9
10.8022	12.8	12	15.3
10.8161	12.8	10.4	15.1
10.83	13	10.8	14.8
10.8439	12.4	10.4	16.9
10.8578	11.4	10.6	17.2
10.8717	11.8	10.8	18.7
10.8856	12.2	12.2	20
10.8995	12.4	13.2	20.5
10.9134	12.6	13.4	19.5
10.9273	13.2	12.2	20
10.9412	12.4	12.8	22.1
10.9551	10.8	13.6	20.3
10.969	8.8	13.4	18.7
10.983	9.8	14.2	17.2
10.9969	11.4	17.2	18.2
11.0107	11.6	16	15.6
11.0247	13.4	15	16.4
11.0386	15.8	15.6	16.1
11.0525	14.6	14.4	17.7
11.0664	12	12.8	18.5
11.0803	11.4	14.6	19.5
11.0942	10.4	13.8	20.3
11.1081	9.6	13	20.5
11.122	10.2	13.8	18.2
11.1359	11.2	14.4	16.9
11.1498	11	12.2	15.9
11.1637	10.8	14.4	15.3
11.1776	12	14	17.7
11.1915	11.2	14.2	19.5
11.2054	10.8	13.6	20.3
11.2193	12.2	14.6	19.2
11.2332	13.2	12.6	18.7
11.2471	13.8	12.8	17.4
11.261	14.2	12.8	19
11.2749	13.8	12.4	17.9
11.2888	14	12.6	18.7
11.3027	13	12.8	20.5
11.3166	12.2	13.2	19.8
11.3305	13.2	14	18.2
11.3444	15.4	13.4	17.7
11.3583	13.8	13	17.4
11.3722	13.8	13.8	15.3
11.3861	12.4	12.2	15.3
11.4	11.2	10.6	15.3
11.4139	9.8	11.8	14.8
11.4278	10	12.8	16.6
11.4417	10.4	12.4	17.4
11.4556	10.2	13.6	17.7
11.4695	10.8	15.4	17.9
11.4834	10.2	14.6	17.7
11.4973	12	13.8	15.9
11.5112	13.4	13.2	15.9
11.5251	13	13.8	16.4
11.539	12.4	12.2	17.4
11.5529	13.6	12.8	18.7
11.5669	12.8	13.2	20.5
11.5808	11.6	14.4	19.8
11.5947	13.2	14.2	18.2
11.6086	13.4	14.8	16.4
11.6225	13.2	14.6	17.9
11.6364	13.6	14.8	16.4
11.6503	13	14.8	15.6
11.6642	13.8	13.8	16.4
11.6781	13.6	13.6	16.6
11.692	12.8	13.2	13.8
11.7059	13	11.8	13.8
11.7198	14.6	11.2	15.3
11.7337	13.8	12	15.3
11.7476	13	13.2	16.1
11.7615	13.6	14	19.2
11.7754	12.2	14.4	19.8
11.7893	12	15.2	19.2
11.8032	11.2	15.4	19.2
11.8171	12.6	14	18.7
11.831	11.8	13.2	15.3
11.8449	12.2	12.6	15.6
11.8588	10.4	11	17.9
11.8727	10.8	11.4	17.4
11.8866	11.6	12	18.7
11.9005	14	12.2	19.5
11.9144	12.2	14.2	17.7
11.9283	12.2	15.2	15.1
11.9422	13.8	15.2	17.4
11.9561	11.6	14.6	14.3
11.97	9.6	15.6	14.8
11.9839	10.8	15.8	15.6
11.9978	11.6	15.4	14
12.0117	9.4	13.8	12.7
12.0256	10.2	14.4	13.8
12.0395	9.6	13.2	12.7
12.0534	10	12	13.5
12.0673	10	12.8	15.6
12.0812	11.6	14.4	16.9
12.0951	12.4	13.8	18.5
12.109	13.6	13.4	18.2
12.1229	13.4	14	17.4
12.1369	13.4	13	18.7
12.1508	11	12.8	15.6
12.1647	11	12.4	14.8
12.1786	10.8	13.8	16.6
12.1925	11.8	12.8	15.6
12.2064	11.2	13.8	12.7
12.2203	12.4	11.8	14.6
12.2342	11.4	12	14.8
12.2481	11	10.6	12.7
12.262	10.8	11	12.5
12.2759	11.8	11.6	14.3
12.2898	10.6	13.4	15.6
12.3037	13	14	15.3
12.3176	14.2	13.4	17.2
12.3315	12.4	14.2	19
12.3454	12.4	14	19.2
12.3593	13.4	13.4	17.7
12.3732	12.4	13.4	16.6
12.3871	9.8	13.8	15.9
12.401	10	13	15.1
12.4149	10	12.6	16.4
12.4288	9.8	11.8	15.3
12.4427	9.2	12	16.1
12.4566	12.2	12.2	15.6
12.4705	13.4	12	17.2
12.4844	12.6	11.6	15.6
12.4983	13	14	15.9
12.5122	12.6	14.8	16.1
12.5261	10.6	15.6	16.4
12.54	10	15.6	14.8
12.5539	9.8	16.8	14.6
12.5678	10.6	14.8	16.6
12.5817	11.2	12.6	18.2
12.5956	12.2	12.2	20.8
12.6095	12.2	12.8	23.9
12.6234	12.8	11.4	23.4
12.6373	12.8	11.8	23.4
12.6512	13.6	12	22.1
12.6652	14.4	13.6	21.1
12.6791	14.6	13.2	17.4
12.6929	14.8	13.8	18.5
12.7068	13.6	15.2	18.5
12.7208	11.8	16.2	17.4
12.7347	10.2	14	18.2
12.7486	11	13.6	18.2
12.7625	10.2	12.6	18.2
12.7764	11.4	11.6	17.9
12.7903	13.8	11.4	18.7
12.8042	16.4	12.6	15.3
12.8181	15.8	12.4	16.1
12.832	16.8	13	14.6
12.8459	15.4	12.8	13
12.8598	13	13.4	12
12.8737	12.4	12.4	15.9
12.8876	11.4	14.6	15.6
12.9015	11	16.2	16.9
12.9154	10.8	16.2	19.5
12.9293	12.8	16.6	20.3
12.9432	11.6	16.2	19
12.9571	13.4	14.8	18.5
12.971	13.4	13	17.9
12.9849	15.2	12.4	16.4
12.9988	13.4	11.6	16.1
13.0127	13.8	11.8	15.3
13.0266	13.2	12.8	17.2
13.0405	14	12.4	18.2
13.0544	12.2	14.4	17.4
13.0683	11.2	15	17.4
13.0822	11.2	15.6	17.7
13.0961	10.8	15	15.9
13.11	9.4	15.6	16.1
13.1239	10.6	13.6	15.9
13.1378	12	12.2	15.6
13.1517	11.4	12.4	14.6
13.1656	12.2	11.8	15.3
13.1795	12.6	12	14
13.1934	12.8	12.8	12.7
13.2073	13	14	13.8
13.2212	12	13	15.3
13.2352	11.2	12	15.9
13.2491	11.6	12.8	16.9
13.263	10.2	13	19.8
13.2768	9.6	12.4	19.8
13.2908	11.4	13	19.8
13.3047	11.8	14.8	20.3
13.3186	13.4	13.6	18.7
13.3325	14.8	13.6	16.6
13.3464	15.2	12.6	16.1
13.3603	14.2	13.4	17.4
13.3742	14	12	18.5
13.3881	12.4	12	19.5
13.402	11.8	10.6	19.5
13.4159	10.6	11.2	17.7
13.4298	9.6	11.6	14
13.4437	11	11.8	14.6
13.4576	10.2	13.2	15.1
13.4715	10.8	14.4	15.1
13.4854	13.4	14.4	16.6
13.4993	13	13.4	17.2
13.5132	11.6	14.4	15.6
13.5271	12.6	12.8	13
13.541	10.8	11.6	14
13.5549	9.4	10.8	14
13.5688	10.6	10.6	15.3
13.5827	10.6	9.8	14.8
13.5966	11.4	10.2	16.1
13.6105	13	11	16.6
13.6244	13.6	12.2	17.4
13.6383	13.2	13.2	17.4
13.6522	13.4	12	17.4
13.6661	13.2	11.8	18.2
13.68	13.2	12.2	16.6
13.6939	13	12.4	17.4
13.7078	13.6	12.2	17.7
13.7217	13.8	14.6	16.6
13.7356	12.8	15	17.9
13.7495	11.4	16	19.5
13.7634	10.4	15	20.5
13.7773	8.8	15.4	19.5
13.7912	8.6	14	17.9
13.8051	8.6	14.2	16.9
13.8191	10.8	12.4	15.9
13.833	10.6	12.4	14.8
13.8469	13.2	11	15.6
13.8608	12.8	12.4	17.4
13.8747	12.8	11.4	15.6
13.8886	11.2	12.2	16.6
13.9025	11.6	12.6	15.1
13.9164	10.6	12.4	14.3
13.9303	10.4	12	14.8
13.9442	10.6	11.6	16.6
13.9581	11.2	12.2	16.1
13.972	13.4	12.4	15.9
13.9859	13.4	12.8	15.6
13.9998	13.8	13	15.3
14.0137	14.6	12.4	15.1
14.0276	14.4	11.2	14
14.0415	13.6	11.4	13.8
14.0554	13.8	12	15.9
14.0693	15.2	10.8	18.2
14.0832	13.4	12.2	19.2
14.0971	13.2	13.2	21.3
14.111	12.4	12.8	21.1
14.1249	13.2	13	18.7
14.1388	11.4	13.4	15.6
14.1527	12	14	14
14.1666	12.6	13.6	13
14.1805	12.8	13.6	13.3
14.1944	10.8	13	17.7
14.2083	11.3	12.3	20.4
14.2222	7	12	33.8

## Sheet: Figure 3D
HOF|MOF-6h
Distance (µm)	Counts of I	Counts of II	Counts of III
0	7	15	12
0.01925	9.66667	13.3333	10.3333
0.0385	10.6	13.2	11.6
0.05775	11.2	12.8	12.6
0.077	14.2	12.2	13.8
0.09625	13.8	12	14.4
0.1155	13.4	11.2	13.8
0.13475	13.2	10.6	13
0.154	14	10.4	11.8
0.17325	12.8	10.6	10.2
0.1925	13	9.8	11.8
0.21175	13.8	11	12.4
0.23099	14.2	11.2	13.8
0.25024	14.2	12.4	14.8
0.26949	16.2	13.4	15
0.28874	16.2	14	13.2
0.30799	15.4	14	14.4
0.32724	15.2	15.2	14.8
0.34649	15	14.8	13.2
0.36574	12.6	15	12.8
0.38499	11.8	15.4	12.8
0.40424	13.4	15.6	11.6
0.42349	13.6	15.2	11.2
0.44274	13.4	14.2	11.4
0.46199	13.6	12.4	12.2
0.48124	14.2	12.2	12.8
0.50049	14	11.8	12.6
0.51974	12.8	12	12
0.53899	12.6	11.4	12
0.55824	11.8	14.4	12.4
0.57749	12.4	15	12.6
0.59674	11	13.8	12.6
0.61599	10.6	13	12.8
0.63524	13	14.4	14.6
0.65449	12.8	13.6	14.2
0.67373	11.4	12.4	14.8
0.69298	12.2	12.4	14.8
0.71223	13.4	13.2	13.8
0.73148	11.4	12.4	11.6
0.75073	12.4	10.6	12
0.76998	13.2	9.8	9.8
0.78923	12.8	9.2	9.6
0.80848	13	8.2	9.8
0.82773	13.2	9.6	10.8
0.84698	13.2	10.4	10.2
0.86623	13.6	10.8	11.2
0.88548	12.8	12.2	10
0.90473	13.6	13.2	10.8
0.92398	13.2	10.8	9.8
0.94323	13.2	10.8	11
0.96248	13.2	10.8	11.2
0.98173	13.4	10.2	13
1.00098	13	9	11.8
1.02023	14.2	9.4	12
1.03948	14.4	9.8	11.2
1.05873	14.4	10.2	11.6
1.07798	14.6	12.2	10.2
1.09723	13.4	13.4	11.8
1.11647	12.6	15.6	13.2
1.13572	13.2	16	13
1.15497	12.6	16.2	12
1.17422	13.4	14.8	11.8
1.19347	14.8	14.4	10.6
1.21272	15	14.4	10.2
1.23197	13.4	13.8	9.8
1.25122	13.2	15.6	10
1.27047	12.6	16.2	11.4
1.28972	11.6	15.6	12.8
1.30897	12.2	14.6	11.8
1.32822	12.8	15.8	14
1.34747	12.8	13.6	15
1.36672	14.4	12.8	14.4
1.38597	15	12.4	13
1.40522	13.2	11.2	13.6
1.42447	13.2	11.6	12.4
1.44372	13.8	12.6	10.4
1.46297	13.2	12.4	11.2
1.48222	12.8	13.2	12.2
1.50147	13.4	14	13.4
1.52072	12.2	12.6	13.2
1.53997	12.6	12.4	14.8
1.55921	14.4	12.2	14.8
1.57846	14.6	12	13.6
1.59771	15.8	12.6	13
1.61696	18.4	13	11.4
1.63621	17.6	14.2	12.2
1.65546	15.6	15.2	11.8
1.67471	14.8	15	14
1.69396	12.8	13.6	13.2
1.71321	11.4	12.8	15.4
1.73246	12.4	11.4	13.8
1.75171	11.6	11.6	14
1.77096	12.4	12.4	11.8
1.79021	14.2	14	13
1.80946	14.2	14.2	12.4
1.82871	13.2	14.6	13.6
1.84796	12.8	13.4	12.6
1.86721	11.6	12.6	12.6
1.88646	10	12	12
1.90571	9.8	13.8	11.8
1.92496	9.2	12.8	10.8
1.94421	10.4	13	11
1.96346	10.6	12.4	11.4
1.98271	11.8	13.2	11.6
2.00196	12.2	11.2	12.8
2.0212	12.8	12	14
2.04045	12	12	14.4
2.0597	12.6	13	14.2
2.07895	12.6	13.4	14.2
2.0982	14.8	13.2	13.4
2.11745	14.8	13.2	14
2.1367	15.4	12.4	15.2
2.15595	14.4	13.2	14.6
2.1752	14.8	12	14.2
2.19445	12.8	12	13.4
2.2137	12.8	13.8	12
2.23295	13.4	15.4	11.4
2.2522	14	15.8	12
2.27145	13.2	15.2	12
2.2907	14.4	17.8	12.8
2.30995	15	16	12.2
2.3292	14.8	15.6	10.6
2.34845	14.6	14.6	10.4
2.3677	14.6	14.2	9.6
2.38695	12	11.6	8.8
2.4062	12.2	10.2	10
2.42545	11.8	10.4	11.8
2.4447	12.6	9.6	12.8
2.46394	12.6	10	14
2.48319	13.8	9.8	14
2.50244	12.8	12.6	13.2
2.52169	12.6	12.8	12.4
2.54094	12.2	13.2	12.4
2.56019	12	14	12
2.57944	12	14.6	11.2
2.59869	10.8	13.6	10.6
2.61794	10	12.2	9.8
2.63719	10.2	11.8	9.6
2.65644	9.4	11.6	8.8
2.67569	10	12.4	11
2.69494	11	11	12
2.71419	12.6	11.6	11.6
2.73344	11.6	12.4	11.2
2.75269	13.2	11.4	12
2.77194	11.6	9.8	10.4
2.79119	12.4	9.8	11.8
2.81044	12.4	8.2	13
2.82969	14.6	7.6	13.2
2.84894	12.8	8.4	14.2
2.86819	13.2	10.4	14.6
2.88744	12.2	11	13
2.90668	11.2	13	13.4
2.92593	9.6	13.8	13.8
2.94518	11.4	14.4	13.4
2.96443	12.4	13.2	12.6
2.98368	13	13.2	12.6
3.00293	13.6	13.2	12.6
3.02218	14	13	12.6
3.04143	12.6	13	12.6
3.06068	11.4	13.2	13
3.07993	10.8	12.6	12.2
3.09918	10.6	13.2	13.4
3.11843	11	14	13.6
3.13768	12.2	13.6	13.6
3.15693	12.2	14.6	15.4
3.17618	12	14.4	17
3.19543	12.8	13.2	15.2
3.21468	13.4	13.2	15
3.23393	14.6	14	14.4
3.25318	14.6	12.6	13.6
3.27243	14.2	12.8	13.2
3.29168	13.2	12.6	12.6
3.31093	11.8	12.2	12.6
3.33018	9	12	14.4
3.34942	11.2	12.8	13
3.36867	13.6	12.8	14.8
3.38792	13.4	13.8	18.4
3.40717	14.4	12.8	18.8
3.42642	14.8	12.4	16.6
3.44567	12.4	10.8	16.4
3.46492	11.8	10	13.4
3.48417	12.4	8.6	10
3.50342	12.4	8.4	9.4
3.52267	12.6	8.6	10.8
3.54192	14	9.8	12.2
3.56117	14	10	14.6
3.58042	14.6	11.2	14.8
3.59967	14.2	10.6	14.4
3.61892	15	9	13.2
3.63817	14.2	9.6	12.8
3.65742	13	9.8	12
3.67667	12.2	10.8	13
3.69592	13.2	12.4	13.8
3.71517	12.6	14	14.4
3.73442	12.4	14.2	14.4
3.75367	12	15.8	14.8
3.77292	13	14.8	14.2
3.79216	13	14.4	15.2
3.81141	14.2	12	15
3.83066	15.4	12	14.8
3.84991	16.8	11.6	14
3.86916	15.4	11	14.4
3.88841	14.6	12.8	13.4
3.90766	13.8	14.8	13.2
3.92691	14	12.6	13.8
3.94616	12.4	13.2	12.6
3.96541	13.4	14.4	11.2
3.98466	14	11.6	10
4.00391	13.2	13.2	10.4
4.02316	12.8	15.4	10.2
4.04241	14.4	14.8	11.6
4.06166	13	14	12.4
4.08091	13.2	15	14.4
4.10016	14	12.4	14.2
4.11941	12.8	11.8	14.2
4.13866	11.8	12.6	13.8
4.15791	12.8	11.4	13.6
4.17716	10.6	11.8	13.4
4.19641	11.8	12.6	13.2
4.21566	11.6	12.4	13.2
4.2349	12.4	11.4	12.4
4.25415	12	12.4	12.6
4.2734	14.6	12.2	11.4
4.29265	13.4	12.4	10.6
4.3119	14.6	12.8	11.8
4.33115	14.4	12.6	11.8
4.3504	15.6	13.4	11.8
4.36965	14.2	13.4	11.6
4.3889	14.8	13.6	13.8
4.40815	14.8	12.8	13
4.4274	14.4	11.4	13.8
4.44665	14.6	12	13.4
4.4659	14.4	11.8	13.2
4.48515	15.6	11.4	12.6
4.5044	14.6	11.6	12.4
4.52365	14.4	13.4	12.2
4.5429	13.4	12.2	12.2
4.56215	13	11.8	12.2
4.5814	10.8	11.6	12.4
4.60065	10.4	11	13.8
4.6199	11	10.6	13.8
4.63915	11.2	10.4	14.6
4.6584	11	11.2	15.8
4.67764	11.8	11	14.6
4.69689	12.8	12.8	13.8
4.71614	12.2	13.2	13.8
4.73539	11	14.4	14
4.75464	11	13.8	12.8
4.77389	11.2	14	13.6
4.79314	12.4	13.4	12.4
4.81239	12.8	12.8	13.2
4.83164	14	13.4	13.6
4.85089	14.8	13.8	14.2
4.87014	14.4	15.4	13.2
4.88939	12.2	14.4	13
4.90864	12	14.6	13.4
4.92789	11	13.6	13.2
4.94714	11.2	15	12.8
4.96639	10.8	13	13.6
4.98564	12.6	13.4	14.4
5.00489	13	13.8	13.2
5.02414	14	13.8	11.8
5.04339	13.8	12	12.2
5.06264	13.2	12	12.2
5.08189	12	12	11.4
5.10114	11.2	12	11.6
5.12038	11.8	13	12.8
5.13963	13.2	12	12.6
5.15888	13	12	13
5.17813	13.8	13.8	14.2
5.19738	15.6	13.6	14.6
5.21663	15.4	13.2	15.2
5.23588	14.8	15.2	16.6
5.25513	16	15.8	16.6
5.27438	15	14.4	15.8
5.29363	12.6	15	16.6
5.31288	11.2	14	15.8
5.33213	10.2	12.2	14
5.35138	10	12.6	13.2
5.37063	11.8	13	14.6
5.38988	12.8	13.4	13.6
5.40913	14	12.8	13.2
5.42838	14.4	13.2	14.2
5.44763	14.6	11.8	13.8
5.46688	13.2	10.8	11.6
5.48613	14.4	8.8	10.8
5.50538	13.8	9	10.6
5.52463	15	9	8.8
5.54388	15.4	9.8	11.4
5.56313	15.8	11.4	11.2
5.58237	14.2	12.8	12.6
5.60162	14.2	13.6	13
5.62087	12.6	13.6	14
5.64012	11.8	14.2	12.4
5.65937	11.4	13.2	12.8
5.67862	12.2	12.4	12.2
5.69787	12.6	13.6	13.4
5.71712	12.6	14.2	14.4
5.73637	13.8	12.8	14.4
5.75562	15.2	12.8	16.4
5.77487	15.8	13.8	16.8
5.79412	17.2	11.6	15.6
5.81337	17.6	11.2	14.2
5.83262	17.2	13.4	14.4
5.85187	16.6	14.4	12.2
5.87112	16.4	13.8	10.8
5.89037	15	14.2	10.8
5.90962	15	14.8	11.8
5.92887	13	13.2	10.4
5.94812	11.6	11.8	11.4
5.96737	12	11.4	11.8
5.98662	11.4	13.2	13
6.00587	11.4	12	13.8
6.02511	12.6	12.6	14.2
6.04436	13.4	12	14.6
6.06361	13.2	12	16.2
6.08286	14.6	11.2	15.4
6.10211	15.4	11.4	14.6
6.12136	14.6	10.2	16.6
6.14061	13.6	11.4	16.2
6.15986	12.4	12.6	14
6.17911	12.2	11.6	13
6.19836	11.6	11.6	14.6
6.21761	13.2	12.6	12.2
6.23686	13.6	13.8	11.8
6.25611	13.4	13.4	13
6.27536	13.8	14.4	13.2
6.29461	13.2	15.8	10.8
6.31386	13.2	16.4	12.4
6.33311	13	15.4	12.8
6.35236	13.8	16.4	12.4
6.37161	13.2	15.4	13
6.39086	12.6	14.8	14.4
6.41011	11	13.8	13.8
6.42936	12.8	12.8	13.4
6.44861	11.8	10.6	12.8
6.46785	11.6	9.6	14.6
6.4871	11.4	10.4	14.4
6.50635	13.8	10.6	13.4
6.5256	14.4	10.4	13.8
6.54485	15.6	10.6	14
6.5641	15.4	12.2	12.4
6.58335	16.6	12	12.4
6.6026	16.2	12.6	13.4
6.62185	16.4	15.6	12.4
6.6411	16	15.8	14.6
6.66035	15.4	15.8	15
6.6796	15.6	15.4	14.4
6.69885	14.8	14.6	15.4
6.7181	13	12.6	16.8
6.73735	12	13.2	16.6
6.7566	12	13.2	15.4
6.77585	10.8	12.2	15
6.7951	10.8	14.4	12.6
6.81435	10.8	14.6	11.8
6.8336	11.6	15.6	10.4
6.85285	11.8	16	10.8
6.8721	13.2	16.2	10.8
6.89135	12.4	15.6	11.8
6.91059	13.2	15.2	13.2
6.92984	15.6	14.6	13.8
6.94909	16	14.8	13.6
6.96834	15	15	15
6.98759	16	14	14.8
7.00684	15	14.2	14.6
7.02609	14	13.6	13.4
7.04534	13.6	11.8	15
7.06459	14	11.4	13
7.08384	13.6	12	14
7.10309	14.2	11.2	12
7.12234	13.8	11	13.6
7.14159	13.8	11.4	12.2
7.16084	13.4	11	13.8
7.18009	13.4	10	12.2
7.19934	13.4	10.6	12.8
7.21859	13.4	11.6	13
7.23784	14.6	12.4	13.4
7.25709	15.8	12.8	14
7.27634	14.8	14	16.2
7.29559	14	14	17.2
7.31484	14.2	12.8	16.2
7.33409	13.6	12.4	15.8
7.35333	13	13	15
7.37258	14.4	12	15.2
7.39183	14.4	12.6	16.2
7.41108	13.2	12.4	16.4
7.43033	12.8	13.6	16.6
7.44958	13.4	13.4	15.8
7.46883	14.8	13.6	14.4
7.48808	16.6	12.8	13.2
7.50733	19.8	13.8	17
7.52658	22	13.8	20.2
7.54583	26.8	12.4	23.2
7.56508	28.4	12	27
7.58433	31.8	12.4	31.4
7.60358	33.4	12.2	31.2
7.62283	36.2	10.6	30.4
7.64208	36.4	11.6	32.8
7.66133	39.6	11.4	34.2
7.68058	39.6	10.6	35.4
7.69983	41.6	9.4	39.6
7.71908	41.6	8.8	45.4
7.73833	43.2	9.4	44.6
7.75758	43	9.8	45.8
7.77683	44.6	11.2	46.8
7.79607	45.2	12.6	45.4
7.81532	47.2	14.2	46.2
7.83457	48.4	15.2	48
7.85382	48.6	15.2	48.4
7.87307	49.4	16.2	47.6
7.89232	50.6	16.4	48.6
7.91157	50.8	19	47
7.93082	49.2	20.8	50.8
7.95007	50.2	21.6	51.6
7.96932	48.4	22.4	55
7.98857	48.2	23.6	54
8.00782	49.4	22.8	53.2
8.02707	49.4	23.8	53
8.04632	49.8	26.2	58.2
8.06557	52.4	24.8	55.8
8.08482	52.6	24.8	60.6
8.10407	50.2	22.8	64.6
8.12332	50.6	20.2	64.2
8.14257	52.2	20.6	61
8.16182	52.6	21	63
8.18107	55.4	20.8	62.4
8.20032	57.2	22.2	60.4
8.21957	59.8	25	62.6
8.23881	58.4	24	64
8.25806	60	24.8	63.8
8.27731	57.8	26	62
8.29656	56.6	28.6	63
8.31581	56.6	27.6	59.6
8.33506	58.6	26.8	56
8.35431	54	26.8	56.2
8.37356	54.4	26.4	53.2
8.39281	58	26	53.4
8.41206	56.4	24.4	52.8
8.43131	56.4	24.6	54.4
8.45056	61.4	23.8	56.6
8.46981	62.8	23	58.6
8.48906	61.4	21.4	56.4
8.50831	60.6	24	57.2
8.52756	56.4	23.8	56.6
8.54681	55.8	22.8	53
8.56606	52.6	24	51.2
8.58531	52.6	24.2	50.4
8.60456	55	23.4	53.8
8.62381	59.6	21.6	54.2
8.64306	58.4	23	55.4
8.66231	62	23.6	57.8
8.68156	61.6	22.8	62.6
8.7008	62.4	22.4	59
8.72005	62.2	25	60.4
8.7393	63.6	25.6	59.2
8.75855	62.2	22.4	59.8
8.7778	64.2	22.2	58.2
8.79705	62.8	19.2	58.8
8.8163	64	17.4	60.4
8.83555	62.8	15.4	60.4
8.8548	60.8	16	62.2
8.87405	61.8	15.2	62
8.8933	61.6	17.2	60.8
8.91255	59.4	18.2	56.8
8.9318	58.4	18.4	57.8
8.95105	57.8	20.8	53.6
8.9703	56	22.8	54.2
8.98955	55.6	22	57.6
9.0088	55.6	23.6	60.6
9.02805	57.4	22.8	61.6
9.0473	62	19.4	64.2
9.06655	60.8	19.2	63.8
9.0858	60.6	19.4	62
9.10505	62	17.2	60.4
9.1243	61.4	20.4	59.2
9.14354	60.8	21.2	60
9.16279	59.4	20	58.2
9.18204	60.8	19.8	58.8
9.20129	59.8	19.2	59.4
9.22054	62.4	17.6	59.4
9.23979	61.4	17.6	60.4
9.25904	61.4	18.4	60.8
9.27829	62.8	18.4	62.2
9.29754	61.8	20.2	60.4
9.31679	58	21	63.8
9.33604	62	22.2	60.2
9.35529	61.4	20.8	62.4
9.37454	58.2	22.4	60.4
9.39379	60.6	22	63.8
9.41304	62.6	20.8	61.8
9.43229	56.8	20	62.6
9.45154	59.4	22.8	61.8
9.47079	60.4	19.4	63.6
9.49004	59	19.4	58.8
9.50929	55	19	60.8
9.52854	57.4	18.2	63.4
9.54779	57.2	16.4	60.8
9.56704	57.2	19	57.2
9.58628	57.8	18.6	63.4
9.60553	63.2	18.8	61.4
9.62478	60.2	19.8	61.6
9.64403	60	19.8	63.4
9.66328	59	19.2	65
9.68253	59	18.6	67
9.70178	55.4	18	70
9.72103	56.2	18.8	69.8
9.74028	58.2	19.6	72.4
9.75953	60	19.4	72.8
9.77878	59	21.2	66.2
9.79803	65	21.8	62.8
9.81728	66.2	20.6	61
9.83653	65.4	18.8	57.8
9.85578	66	20.6	56
9.87503	68	20.8	54.2
9.89428	63.8	22.6	55.2
9.91353	63.4	22.6	55.4
9.93278	62.2	21.8	57.4
9.95203	59.4	23	60.4
9.97128	56.2	22.4	61.8
9.99053	54.6	20	60.4
10.0098	54.6	19.8	61
10.029	55.8	19.8	59.6
10.0483	56.2	19	57.8
10.0675	56.2	19	57.8
10.0868	58.6	19.2	60
10.106	59	21.8	57.8
10.1253	58	22.8	57.8
10.1445	58.8	21.6	57.8
10.1638	58.2	19.6	60.8
10.183	56.4	21	57.6
10.2023	55.6	18.8	58.8
10.2215	54.4	19.6	60.8
10.2408	55.8	19.2	59.8
10.26	58.2	21.6	59.4
10.2793	59.2	20.8	60
10.2985	59.6	21.4	56.8
10.3178	60	22.2	54.8
10.337	57.8	23	56.8
10.3563	55.6	21.2	52.8
10.3755	54	22	55.2
10.3948	56	21.4	57.8
10.414	57	20.8	57.8
10.4333	58	20.4	57.4
10.4525	57.4	20.4	61.2
10.4718	57	20.8	59.8
10.491	57.4	19.6	61
10.5103	56.4	19.4	62.2
10.5295	57.4	17.6	64.6
10.5488	60.4	18.8	61.8
10.568	61	17.4	61.4
10.5873	57.2	19	60.6
10.6065	56.6	18.8	60.6
10.6258	58.4	20.2	57.6
10.645	56.6	18.2	58.4
10.6643	58.2	17.8	55.8
10.6835	60	18	55
10.7028	62.2	15.6	54
10.722	59.6	15.4	51.8
10.7413	58.8	17.8	54.6
10.7605	58	19.2	57.2
10.7798	54.8	19.4	57.2
10.799	52.2	23.2	54.2
10.8183	51.8	23.4	56.8
10.8375	53.6	21.8	55.6
10.8568	51.6	20.6	54.4
10.876	55.4	19.8	55.4
10.8953	57.4	20.2	58.6
10.9145	57.4	19.8	58
10.9337	55.4	20	56.2
10.953	58.2	21	58.2
10.9723	57	21.2	57
10.9915	54.8	20	54.2
11.0107	53.8	20.6	53.4
11.03	54.2	21.8	54.4
11.0493	52	20.8	53.2
11.0685	49.2	22.4	54.6
11.0877	49.8	21.6	53.2
11.107	51.2	22.4	52
11.1263	51.2	20.6	50.4
11.1455	52.4	22.6	48.8
11.1647	56.4	20.8	45
11.184	60	21.4	45.6
11.2033	58.6	21.2	45
11.2225	58.6	22.2	45
11.2417	57.2	20.2	43.6
11.261	54	19	47.2
11.2803	51.8	19.6	48.4
11.2995	51.4	19.8	47.8
11.3187	51	19	47.6
11.338	49.4	19.8	48.6
11.3572	48.6	20.4	43.2
11.3765	46.6	18.6	41.2
11.3957	43.2	19	39.8
11.415	43.2	20.4	34.8
11.4342	43.6	19.8	30.6
11.4535	42.8	20	27.6
11.4727	41.4	21	23.2
11.492	40.8	19.4	20
11.5112	38.8	20.8	17.6
11.5305	38.4	22.4	14.6
11.5497	37	23.8	14.4
11.569	35.2	24	13.2
11.5882	37.6	24	13.8
11.6075	36.8	20.6	15.2
11.6267	36	21.4	17.2
11.646	35.2	21.4	16.6
11.6652	36.2	21	17.6
11.6845	36.6	22.8	16.2
11.7037	36.2	23.4	16.4
11.723	37.6	21.2	14.8
11.7422	38	20.8	14
11.7615	37	22	13.2
11.7807	35	19.6	13.4
11.8	32.6	20.4	12.4
11.8192	30	19.2	13.6
11.8385	28.8	19	14.6
11.8577	27	18	14.6
11.877	22.6	18.6	16
11.8962	21.6	19	18
11.9155	17.8	20.8	18.2
11.9347	15	21	19.8
11.954	12.6	20.2	20.6
11.9732	12.4	21.2	19.6
11.9925	10.6	21.4	17.6
12.0117	9.6	21.8	18.2
12.031	8.4	21.6	16.4
12.0502	7.6	21.6	16.8
12.0695	7.2	19.6	15.2
12.0887	7.2	17.8	16
12.108	8.2	16.6	15.4
12.1272	8.2	16.8	15.2
12.1465	9.2	18.2	13.2
12.1657	8.2	19	14.2
12.185	8.4	20.2	13
12.2042	8	21.4	10.6
12.2235	8.4	22.2	11.4
12.2427	7.4	21.8	12.8
12.262	9	22	12.2
12.2812	8.8	22.4	13
12.3005	9.2	23.8	14.4
12.3197	9.8	23.6	14.8
12.339	10.8	24.8	13.6
12.3582	9.6	26	14.4
12.3775	9.6	25.8	13.8
12.3967	10	23.4	13
12.416	10.4	24	11.8
12.4352	9.4	23.4	13
12.4545	10.2	22.2	13
12.4737	11.6	21	13.2
12.493	11	21.2	13
12.5122	10.8	17.8	13
12.5315	12	15.4	13.2
12.5507	11.6	13.2	12.6
12.57	11.8	12.4	11.8
12.5892	11.6	10	11.2
12.6085	13	9.4	11.2
12.6277	14.2	8.6	10
12.647	14.2	8.2	9.8
12.6662	13.6	7.6	10.4
12.6855	14.6	7.8	11.6
12.7047	12	8.6	12.4
12.724	10.6	8	12.6
12.7432	11.6	9.2	13
12.7625	11.8	9.4	11.4
12.7817	10.8	11	11.2
12.801	13.2	10.8	10
12.8202	14	11.2	10
12.8395	13.2	11.2	11
12.8587	12.2	10.4	11.8
12.878	13.2	9.2	11.8
12.8972	11.8	8.8	11.2
12.9165	10.2	10.2	12.6
12.9357	11	10.4	11.8
12.955	11.8	11.8	12.2
12.9742	11	11.8	11.4
12.9935	11	13.2	12.6
13.0127	11.8	14.2	10.6
13.032	11.2	13.2	10.2
13.0512	11.6	13	10.4
13.0705	12.2	12.6	11.8
13.0897	13.8	12.8	11.8
13.109	14.8	11	13.8
13.1282	16	11.6	14.2
13.1474	15.2	11.8	13.2
13.1667	14.6	13	12.4
13.186	14.4	12	11.8
13.2052	14.4	10.2	10.2
13.2244	13.2	11.2	9.6
13.2437	14.2	11.4	10.8
13.263	13.8	9.6	10
13.2822	13.4	9.4	10.4
13.3015	13.2	12.2	11.8
13.3207	13.2	12.2	11.2
13.3399	12	11.8	10
13.3592	13	14	11
13.3785	14	14.6	11
13.3977	13.8	13.4	9.2
13.4169	14.2	12.8	9.4
13.4362	14.6	12.6	9.6
13.4555	13.8	11.2	9.4
13.4747	12.4	11.4	10
13.4939	12.4	11.8	10.6
13.5132	12	11.6	10.6
13.5325	12.4	11.4	10.8
13.5517	12.8	12	11.2
13.5709	14.2	11.6	10.6
13.5902	14.4	11.6	11
13.6094	16	12.6	11.8
13.6287	16.6	13.4	11.6
13.6479	17.4	13.8	11
13.6672	15.4	13.6	10.6
13.6864	16	14.6	9.6
13.7057	15	13.6	9
13.7249	15.2	13.2	10.2
13.7442	16	12	10.8
13.7634	16.6	13	10.8
13.7827	16.8	12.2	10.6
13.8019	17	11.4	11.2
13.8212	15.6	11.8	10.2
13.8404	14.2	12.2	9
13.8597	14.8	11.8	9.2
13.8789	14	13.4	10.2
13.8982	13.2	15	9
13.9174	13.8	14.6	9.4
13.9367	14.8	14.8	9
13.9559	16.2	14.8	8.8
13.9752	16.2	13	7.6
13.9944	17	13.6	6.6
14.0137	16.8	14.4	6.2
14.0329	15.4	14	6.2
14.0522	13.4	13.2	6.2
14.0714	13.6	13.8	7.6
14.0907	13.6	11.8	10.2
14.1099	13.8	10.4	9.8
14.1292	13.2	12	10.2
14.1484	13	12.6	9
14.1677	12.6	11.8	8.2
14.1869	12.2	12.6	7
14.2062	12	15	8.2
14.2254	14.4	14.6	8.4
14.2447	15	14.2	10.6
14.2639	16	14.2	11
14.2832	16.6	14	11.6
14.3024	17.2	12.6	9.6
14.3217	15.8	11.8	10.2
14.3409	16.4	11.8	8.8
14.3602	15.8	13	9.6
14.3794	15.6	13	10.4
14.3987	14.6	12.6	12
14.4179	14.2	12.2	11.4
14.4372	14.4	12.8	11.8
14.4564	13.8	12.4	10.2
14.4757	13.6	11.6	8.4
14.4949	15	11	7.8
14.5142	14.4	11.4	7.4
14.5334	13	11.6	7.8
14.5527	13.6	10.8	7.6
14.5719	13.6	11.6	8.4
14.5912	13	12.8	9.2
14.6104	14.8	13.2	9.6
14.6297	14.6	11.4	8.4
14.6489	15.6	12.4	9.4
14.6682	15.8	12.4	10
14.6874	15.4	12.2	9.8
14.7067	15.2	11.4	10.2
14.7259	15.6	13.2	10.8
14.7452	13.4	11.4	9.4
14.7644	12.2	11.4	8.4
14.7837	12.6	10.6	7.8
14.8029	12.4	10.6	7.8
14.8222	12.2	11.4	7.8
14.8414	12.2	11.6	8.6
14.8607	13	12	9.8
14.8799	13.8	13	9.6
14.8992	13.4	13.8	9.8
14.9184	13.2	12.6	10
14.9377	14	13.2	10.4
14.9569	13.4	12.2	9.8
14.9762	12	11.4	9.6
14.9954	11.8	11.6	10.4
15.0147	11.2	11.6	10
15.0339	10.6	12.2	9.8
15.0532	11.6	11.8	10
15.0724	11.2	11	10.4
15.0917	11.2	11	9
15.1109	12.2	10.4	8.4
15.1302	12.2	9.2	9
15.1494	13	10.2	9.2
15.1687	13.6	11.6	8.4
15.1879	13.4	10.6	8.6
15.2072	12.4	11	10.6
15.2264	14.2	13.6	9.4
15.2457	11.8	13.4	8.4
15.2649	11.2	13	9.4
15.2842	11.2	13	8.6
15.3034	11.6	14.2	7
15.3227	10.8	12.4	7
15.3419	11.8	11.6	7.4
15.3612	13	11.4	7.6
15.3804	13.4	11.2	7.6
15.3996	13.6	10.2	6.4
15.4189	12.4	8.6	6.2
15.4382	13.2	9	6.2
15.4574	11.8	9.8	6
15.4766	13.2	10.8	6.6
15.4959	13.6	9.2	7.6
15.5152	14.2	10.6	9
15.5344	13.6	11.6	9.2
15.5536	14	11.2	8.8
15.5729	13.2	10.4	8.8
15.5922	13.6	12	9.6
15.6114	13.6	13.4	8
15.6306	15	13.2	8.2
15.6499	15.8	12.2	9
15.6692	14.8	12.6	8
15.6884	14.6	11.4	8
15.7076	14.8	9.4	9
15.7269	13.4	8.4	8.6
15.7462	13.2	9.8	8
15.7654	12.8	10	10.2
15.7846	12	11.4	9.8
15.8039	13.2	11.8	10
15.8231	12.4	13	9.2
15.8424	12	11.6	9.8
15.8616	12.4	12.4	8
15.8809	13.2	10.6	8
15.9001	11.8	11	7.2
15.9194	12.6	10.6	7.8
15.9386	11.8	10.8	6.8
15.9579	12.4	9.4	7.2
15.9771	12	10.2	8.2
15.9964	11.4	9.4	9.2
16.0156	10.4	7.8	8.6
16.0349	11	8.2	8
16.0541	11.2	9.4	7.8
16.0734	10.6	10	5.8
16.0926	10.4	12.2	5.2
16.1119	11	13.2	5.8
16.1311	11	13.8	6.4
16.1504	10.6	11.6	7
16.1696	10.6	11.6	7.4
16.1889	10.8	10.6	7
16.2081	10.2	11.6	6.4
16.2274	10.4	11.4	6.4
16.2466	10.4	13.2	5.8
16.2659	10.2	13.2	6.4
16.2851	11	13	6.8
16.3044	11.8	13.4	7.6
16.3236	11.4	13.6	7.6
16.3429	11.8	13.4	8
16.3621	11	13.8	8.4
16.3814	9.6	13.4	8
16.4006	9.2	12.4	8
16.4199	10	11.6	7.8
16.4391	8.6	10	7.6
16.4584	9.4	10.2	6.6
16.4776	11	11	7.6
16.4969	13	10.4	7.2
16.5161	11.8	9.8	7.6
16.5354	12.8	10.4	8.6
16.5546	13.4	9.8	9.6
16.5739	13	8.8	9.6
16.5931	11.4	9.2	9.4
16.6124	11.4	10.2	8.8
16.6316	11.4	12.2	8
16.6509	10.6	11.6	6.2
16.6701	10.6	12.6	6
16.6894	9.4	12.8	6
16.7086	9	12.6	7.8
16.7279	9.2	11.6	8.2
16.7471	10.4	12.8	9.4
16.7664	10	11.8	7.6
16.7856	10.6	11	7.8
16.8049	10.8	11.8	6.6
16.8241	10.2	12.6	5.4
16.8434	9.6	11.8	4.8
16.8626	10	12.4	5.8
16.8819	10	13	5.8
16.9011	11.4	11.6	6.6
16.9204	11.4	10	6.8
16.9396	11.2	9.2	7.4
16.9589	9.8	8.4	6.8
16.9781	9.6	8.2	5.8
16.9974	9.8	8.8	5.2
17.0166	10	9.2	5.8
17.0359	11	10.6	5.6
17.0551	11.6	10.4	6
17.0744	12.2	10.8	8.4
17.0936	10.8	12.2	7.6
17.1129	9.6	12.2	6.8
17.1321	8.8	11	6.2
17.1514	9.2	11	7
17.1706	8.2	11.2	6.2
17.1899	7.4	9.8	7
17.2091	9	11	7.6
17.2284	8.4	11.8	7.6
17.2476	7.4	11.8	7.8
17.2669	8.4	11	7.8
17.2861	9.2	10.6	7.8
17.3054	8.6	9	8
17.3246	10	8.6	9.4
17.3439	11.6	9.4	7.8
17.3631	11.4	9.2	7.6
17.3824	12.6	11	7
17.4016	12.4	11.6	7.2
17.4209	11.4	12.4	7
17.4401	11.2	12.6	7.6
17.4594	11.8	13.2	6.8
17.4786	11.8	12	6.6
17.4979	11	11.4	6
17.5171	12.6	10.6	5.8
17.5364	12.4	10.2	5.2
17.5556	11.6	10.8	6.4
17.5749	10.2	10.4	7.2
17.5941	11	11	7.6
17.6134	9.6	10.2	7
17.6326	9.6	9.8	7.6
17.6518	9.8	8.8	6.2
17.6711	11.4	7.6	5.6
17.6903	11.2	6.8	5.8
17.7096	11.2	7.6	6.2
17.7289	11	8.4	6.6
17.7481	10.4	9.6	6.2
17.7674	9.2	10.6	6.2
17.7866	9.6	11	5.2
17.8058	9.2	11.4	4.4
17.8251	7.6	11.4	4.4
17.8443	7.4	9.4	5.6
17.8636	8.4	9	5.4
17.8829	8.6	9.6	5.6
17.9021	9.2	11	5.4
17.9214	10.8	11.2	5
17.9406	10.4	12	4.8
17.9598	9.8	12	5.6
17.9791	9.2	13	6
17.9983	10.2	10.6	6.8
18.0176	10.4	9.6	7.4
18.0368	12.4	8.8	6.8
18.0561	11.4	9.2	5.6
18.0753	11.6	7.4	5.6
18.0946	10.6	7.6	4.6
18.1138	11.6	7.6	4
18.1331	11	8.8	4
18.1523	11.4	8.4	4
18.1716	10.4	8.8	3.6
18.1908	10.2	8.4	4.2
18.2101	8.8	7.8	4.2
18.2293	8	7.8	4
18.2486	8.2	7.8	4.4
18.2678	8.8	6.4	4.4
18.2871	9.2	8	4.8
18.3063	8.6	9.2	4.4
18.3256	9.6	9.2	4.8
18.3448	10	10.4	5
18.3641	9.8	11.2	4.2
18.3833	8.4	9.2	4
18.4026	8.4	9.2	5
18.4218	8	8.4	4.4
18.4411	8.6	8.4	3.6
18.4603	9	9.6	4.6
18.4796	10.6	10.4	4.4
18.4988	11.4	10.2	3.4
18.5181	11.4	11.4	4.4
18.5373	10.8	10.2	5
18.5566	11	9	5
18.5758	11.2	8.4	5.6
18.5951	10.6	8.6	5.8
18.6143	9.6	8.4	5.8
18.6336	9.4	9	5.2
18.6528	8	9.4	5.4
18.6721	7	10.6	4.2
18.6913	8.8	9.8	4
18.7106	8.8	9.4	4.6
18.7298	8.4	9	5.4
18.7491	10	8.8	4.8
18.7683	10.8	7.8	6
18.7876	9.6	8.2	6.4
18.8068	10.2	7.6	5.8
18.8261	12.2	7.4	5
18.8453	11.8	7.2	5
18.8646	11.4	9	4
18.8838	11.6	10	3.6
18.9031	12.6	9.6	4
18.9223	11	12.4	4.6
18.9416	10.6	13	4.2
18.9608	10.4	11.8	4.8
18.9801	9.6	10.6	5.4
18.9993	7.8	11.2	4.6
19.0186	8.2	9.2	5.2
19.0378	8.4	8.2	5.4
19.0571	7.8	9.2	5.8
19.0763	7.2	9	4.8
19.0956	7.8	8.6	4.4
19.1148	7.6	8	4
19.1341	8.4	8.6	4.2
19.1533	9.4	6.2	3
19.1726	10.8	6	3.8
19.1918	11.2	6.8	3.8
19.2111	11.2	7	4
19.2303	11	7.8	4.4
19.2496	10	8.8	5.2
19.2688	9.2	8.6	5
19.2881	8.6	9	5.4
19.3073	9	8.6	4
19.3266	8.2	8.4	4
19.3458	9.2	8.6	4
19.3651	10	8.6	3.8
19.3843	10.8	7.6	3.6
19.4036	10.6	8.4	3.8
19.4228	11.2	6.6	3.4
19.4421	10.4	7	3
19.4613	11	8.6	3
19.4806	9.6	8.6	3.4
19.4998	8.6	7.4	4.2
19.5191	7.8	7.4	4.2
19.5383	8	7.2	4.4
19.5576	6	6	4.4
19.5768	7.2	5.8	4.6
19.5961	8.8	6.2	4.4
19.6153	9.4	7.2	4
19.6346	9.4	6.4	3.8
19.6538	9	5.6	4.4
19.6731	7	5.7	3.7
19.6923	3	4	6

## Sheet: Figure 3E
Soaking time (h)	Sbet / m2 g–1
0	2105
0.5	893
2.5	1270
10	1600
15	1940
20	2388
48	2900

## Sheet: Figure 3F
0 h（HOF-b）			HOF|MOF-0.5h			HOF|MOF-2.5h			HOF|MOF-10h			HOF|MOF-15h			HOF|MOF-20h			48 h (MOF-b-Cu)
Pore width / nm	dVp/dW / cm3g–1nm–1		Pore width / nm	dVp/dW / cm3g–1nm–1		Pore width / nm	dVp/dW / cm3g–1nm–1		Pore width / nm	dVp/dW / cm3g–1nm–1		Pore width / nm	dVp/dW / cm3g–1nm–1		Pore width / nm	dVp/dW / cm3g–1nm–1		Pore width / nm	dVp/dW / cm3g–1nm–1
0.475	0		0.4393	1.8303e-07		0.4393	2.0004e-10		0.4393	2.851e-12		0.4393	2.3015e-17		0.4393	5.4479e-20		0.4393	9.7617e-06
0.5104	0		0.4724	4.0767e-07		0.4724	8.4805e-10		0.4724	1.6531e-11		0.4724	4.0433e-16		0.4724	1.1612e-18		0.4724	1.8667e-05
0.5483	0		0.5079	8.8322e-07		0.5079	3.4044e-09		0.5079	8.9719e-11		0.5079	6.3247e-15		0.5079	2.2087e-17		0.5079	3.4918e-05
0.5891	0		0.5461	1.8612e-06		0.5461	1.2942e-08		0.5461	4.5573e-10		0.5461	8.8088e-14		0.5461	3.7488e-16		0.5461	6.3889e-05
0.6329	0		0.5872	3.8151e-06		0.5872	4.6584e-08		0.5872	2.1666e-09		0.5872	1.0923e-12		0.5872	5.6774e-15		0.5872	0.00011434
0.68	0		0.6313	7.606e-06		0.6313	1.5877e-07		0.6313	9.6399e-09		0.6313	1.206e-11		0.6313	7.6721e-14		0.6313	0.00020015
0.7305	0		0.6788	1.4749e-05		0.6788	5.1239e-07		0.6788	4.0141e-08		0.6788	1.1855e-10		0.6788	9.2503e-13		0.6788	0.00034267
0.7849	0		0.7299	2.7814e-05		0.7299	1.5656e-06		0.7299	1.5642e-07		0.7299	1.0374e-09		0.7299	9.9512e-12		0.7299	0.00057381
0.8433	0		0.7848	5.1015e-05		0.7848	4.5292e-06		0.7848	5.7044e-07		0.7848	8.0817e-09		0.7848	9.5511e-11		0.7848	0.0009397
0.906	0		0.8438	9.0996e-05		0.8438	1.2405e-05		0.8438	1.9466e-06		0.8438	5.6049e-08		0.8438	8.1784e-10		0.8438	0.00151
0.9733	0		0.9073	0.00015784		0.9073	3.2166e-05		0.9073	6.2162e-06		0.9073	3.4602e-07		0.9073	6.2477e-09		0.9073	0.00236
1.0457	0		0.9755	0.00026625		0.9755	7.8959e-05		0.9755	1.8574e-05		0.9755	1.9015e-06		0.9755	4.2577e-08		0.9755	0.00361
1.1235	0		1.0489	0.00043673		1.0489	0.00018348		1.0489	5.1928e-05		1.0489	9.3016e-06		1.0489	2.5884e-07		1.0489	0.00541
1.2071	0		1.1278	0.00069656		1.1278	0.00040361		1.1278	0.00013584		1.1278	4.0498e-05		1.1278	1.4037e-06		1.1278	0.00792
1.2968	0		1.2126	0.00108		1.2126	0.0008404		1.2126	0.00033245		1.2126	0.00015694		1.2126	6.7898e-06		1.2126	0.01134
1.3933	0		1.3038	0.00163		1.3038	0.00166		1.3038	0.00076123		1.3038	0.0005413		1.3038	2.9296e-05		1.3038	0.01588
1.4969	4.5698e-18		1.4019	0.00263		1.4019	0.00309		1.4019	0.00163		1.4019	0.00166		1.4019	0.00011274		1.4019	0.02174
1.6082	8.0666		1.5073	0.01024		1.5073	0.00546		1.5073	0.00327		1.5073	0.00454		1.5073	0.00038726		1.5073	0.0291
1.7278	1.9848e-06		1.6207	0.08734		1.6207	0.00912		1.6207	0.01224		1.6207	0.01104		1.6207	0.00462		1.6207	0.03808
1.8563	0		1.7426	0.4345		1.7426	0.06114		1.7426	0.5663		1.7426	0.1052		1.7426	0.8818		1.7426	0.1551
1.9944	0		1.8737	0.9592		1.8737	2.3531		1.8737	2.4699		1.8737	4.2713		1.8737	4.8901		1.8737	6.0458
2.1427	0		2.0146	0.916		2.0146	0.4584		2.0146	0.5532		2.0146	0.3391		2.0146	0.6065		2.0146	0.4733
2.302	0		2.1661	0.3827		2.1661	0.04118		2.1661	0.0443		2.1661	0.12		2.1661	0.03465		2.1661	0.08903
2.4732	0		2.329	0.08043		2.329	0.05197		2.329	0.0521		2.329	0.1628		2.329	0.05716		2.329	0.104
2.6572	0		2.5042	0.02329		2.5042	0.06238		2.5042	0.06541		2.5042	0.1964		2.5042	0.088		2.5042	0.1187
2.8548	0		2.6926	0.02111		2.6926	0.07085		2.6926	0.07681		2.6926	0.2109		2.6926	0.1208		2.6926	0.1325
3.0671	0		2.8951	0.02315		2.8951	0.07614		2.8951	0.08435		2.8951	0.2015		2.8951	0.1479		2.8951	0.1445
3.2952	0		3.1129	0.02485		3.1129	0.07742		3.1129	0.08664		3.1129	0.1712		3.1129	0.1614		3.1129	0.1541
3.5402	0		3.347	0.02593		3.347	0.07448		3.347	0.08322		3.347	0.1295		3.347	0.1571		3.347	0.1606
3.8035	0		3.5987	0.0263		3.5987	0.0678		3.5987	0.07475		3.5987	0.0871		3.5987	0.1363		3.5987	0.1636
4.0864	0		3.8694	0.02592		3.8694	0.05839		3.8694	0.06279		3.8694	0.05212		3.8694	0.1054		3.8694	0.1628
4.3903	0		4.1605	0.02483		4.1605	0.04758		4.1605	0.04932		4.1605	0.02775		4.1605	0.0727		4.1605	0.1584
4.7168	0		4.4734	0.02311		4.4734	0.03668		4.4734	0.03623		4.4734	0.01314		4.4734	0.0447		4.4734	0.1506
5.0676	0		4.8099	0.02091		4.8099	0.02675		4.8099	0.02489		4.8099	0.00554		4.8099	0.0245		4.8099	0.1399
5.4444	0		5.1716	0.01838		5.1716	0.01845		5.1716	0.01598		5.1716	0.00207		5.1716	0.01197		5.1716	0.127
5.8493	0		5.5606	0.0157		5.5606	0.01205		5.5606	0.0096		5.5606	0.00069163		5.5606	0.00522		5.5606	0.1127
6.2844	0		5.9789	0.01304		5.9789	0.00744		5.9789	0.00539		5.9789	0.00020509		5.9789	0.00203		5.9789	0.0977
6.7517	0		6.4286	0.01052		6.4286	0.00434		6.4286	0.00283		6.4286	5.4095e-05		6.4286	0.0007012		6.4286	0.08278
7.2538	0		6.9121	0.00824		6.9121	0.0024		6.9121	0.00139		6.9121	1.2692e-05		6.9121	0.0002164		6.9121	0.06853
7.7933	0		7.432	0.00628		7.432	0.00126		7.432	0.00063801		7.432	2.6486e-06		7.432	5.9532e-05		7.432	0.05545
8.3729	0		7.991	0.00465		7.991	0.00062055		7.991	0.00027385		7.991	4.9163e-07		7.991	1.4599e-05		7.991	0.04383
8.9956	0		8.5921	0.00334		8.5921	0.00029027		8.5921	0.0001099		8.5921	8.117e-08		8.5921	3.1914e-06		8.5921	0.03386
9.6646	0		9.2383	0.00234		9.2383	0.00012843		9.2383	4.1236e-05		9.2383	1.192e-08		9.2383	6.2188e-07		9.2383	0.02556
10.383	0		9.9332	0.00159		9.9332	5.3756e-05		9.9332	1.4467e-05		9.9332	1.5569e-09		9.9332	1.0802e-07		9.9332	0.01885
11.156	0		10.68	0.00105		10.68	2.1282e-05		10.68	4.745e-06		10.68	1.8087e-10		10.68	1.6724e-08		10.68	0.01358
11.985	0		11.484	0.00067085		11.484	7.9702e-06		11.484	1.4551e-06		11.484	1.8689e-11		11.484	2.3081e-09		11.484	0.00957
12.876	0		12.347	0.00041787		12.347	2.8234e-06		12.347	4.172e-07		12.347	1.7175e-12		12.347	2.8393e-10		12.347	0.00658
13.834	0		13.276	0.00025291		13.276	9.4603e-07		13.276	1.1183e-07		13.276	1.4039e-13		13.276	3.1133e-11		13.276	0.00442
14.863	0		14.275	0.00014873		14.275	2.9984e-07		14.275	2.8027e-08		14.275	1.0206e-14		14.275	3.0428e-12		14.275	0.00291
15.968	0		15.348	8.4979e-05		15.348	8.9888e-08		15.348	6.5668e-09		15.348	6.5987e-16		15.348	2.6508e-13		15.348	0.00187
17.156	0		16.503	4.7176e-05		16.503	2.5489e-08		16.503	1.4385e-09		16.503	3.7946e-17		16.503	2.0583e-14		16.503	0.00117
18.432	0		17.744	2.5447e-05		17.744	6.8365e-09		17.744	2.9459e-10		17.744	1.9407e-18		17.744	1.4246e-15		17.744	0.00071669
19.802	0		19.079	1.3336e-05		19.079	1.7344e-09		19.079	5.6403e-11		19.079	8.8277e-20		19.079	8.7881e-17		19.079	0.00042904
21.275	0		20.514	6.7904e-06		20.514	4.1618e-10		20.514	1.0096e-11		20.514	0		20.514	4.8321e-18		20.514	0.00025095
22.857	0		22.057	3.3593e-06		22.057	9.446e-11		22.057	1.6895e-12		22.057	0		22.057	2.3682e-19		22.057	0.00014341
24.557	0		23.716	1.6147e-06		23.716	2.0278e-11		23.716	2.6431e-13		23.716	0		23.716	1.0345e-20		23.716	8.0076e-05
26.384	0		25.5	7.5408e-07		25.5	4.1175e-12		25.5	3.8657e-14		25.5	0		25.5	0		25.5	4.3684e-05
28.346	0		27.418	3.4215e-07		27.418	7.9079e-13		27.418	5.2857e-15		27.418	0		27.418	0		27.418	2.3284e-05
30.454	0		29.48	1.5083e-07		29.48	1.4365e-13		29.48	6.7567e-16		29.48	0		29.48	0		29.48	1.2126e-05
32.719	0		31.697	6.46e-08		31.697	2.4681e-14		31.697	8.0745e-17		31.697	0		31.697	0		31.697	6.1695e-06
35.152	0		34.081	2.6882e-08		34.081	4.0107e-15		34.081	9.0208e-18		34.081	0		34.081	0		34.081	3.0669e-06
37.766	0		36.645	1.0868e-08		36.645	6.1647e-16		36.645	9.4216e-19		36.645	0		36.645	0		36.645	1.4895e-06
40.575	0		39.401	4.2688e-09		39.401	8.9619e-17		39.401	9.1992e-20		39.401	0		39.401	0		39.401	7.0682e-07
43.592	0		42.365	1.6291e-09		42.365	1.2323e-17		42.365	8.397e-21		42.365	0		42.365	0		42.365	3.2769e-07
46.834	0		45.551	6.04e-10		45.551	1.6026e-18		45.551	0		45.551	0		45.551	0		45.551	1.4843e-07
50.317	0		48.977	2.1757e-10		48.977	1.9712e-19		48.977	0		48.977	0		48.977	0		48.977	6.5686e-08
54.059	0		52.661	7.6144e-11		52.661	2.2933e-20		52.661	0		52.661	0		52.661	0		52.661	2.84e-08
58.08	0		56.622	2.589e-11		56.622	0		56.622	0		56.622	0		56.622	0		56.622	1.1997e-08
62.399	0		60.881	8.5525e-12		60.881	0		60.881	0		60.881	0		60.881	0		60.881	4.9512e-09
67.039	0		65.46	2.7448e-12		65.46	0		65.46	0		65.46	0		65.46	0		65.46	1.9964e-09
72.025	0		70.384	8.5586e-13		70.384	0		70.384	0		70.384	0		70.384	0		70.384	7.8647e-10
77.382	0		75.678	2.5927e-13		75.678	0		75.678	0		75.678	0		75.678	0		75.678	3.0269e-10
83.136	0		81.37	7.6306e-14		81.37	0		81.37	0		81.37	0		81.37	0		81.37	1.1382e-10
89.319	0		87.49	2.1819e-14		87.49	0		87.49	0		87.49	0		87.49	0		87.49	4.1815e-11
95.962	0		94.071	6.0612e-15		94.071	0		94.071	0		94.071	0		94.071	0		94.071	1.5008e-11
103.1	0		101.15	1.6359e-15		101.15	0		101.15	0		101.15	0		101.15	0		101.15	5.2629e-12
110.77	0		108.75	4.2894e-16		108.75	0		108.75	0		108.75	0		108.75	0		108.75	1.803e-12
119	0		116.93	1.0927e-16		116.93	0		116.93	0		116.93	0		116.93	0		116.93	6.035e-13
127.85	0		125.73	2.7044e-17		125.73	0		125.73	0		125.73	0		125.73	0		125.73	1.9735e-13
137.36	0		135.19	6.5028e-18		135.19	0		135.19	0		135.19	0		135.19	0		135.19	6.3051e-14
147.58	0		145.36	1.5191e-18		145.36	0		145.36	0		145.36	0		145.36	0		145.36	1.968e-14
158.55	0		156.29	3.4476e-19		156.29	0		156.29	0		156.29	0		156.29	0		156.29	6.0015e-15
170.34	0		168.04	7.6018e-20		168.04	0		168.04	0		168.04	0		168.04	0		168.04	1.788e-15
183.01	0		180.68	1.6284e-20		180.68	0		180.68	0		180.68	0		180.68	0		180.68	5.2046e-16
196.62	0		194.27	0		194.27	0		194.27	0		194.27	0		194.27	0		194.27	1.4801e-16
211.25	0		208.89	0		208.89	0		208.89	0		208.89	0		208.89	0		208.89	4.1121e-17
226.96	0		224.6	0		224.6	0		224.6	0		224.6	0		224.6	0		224.6	1.1162e-17
243.83	0		241.49	0		241.49	0		241.49	0		241.49	0		241.49	0		241.49	2.96e-18
261.97	0		259.65	0		259.65	0		259.65	0		259.65	0		259.65	0		259.65	7.6688e-19
281.45	0		279.18	0		279.18	0		279.18	0		279.18	0		279.18	0		279.18	1.9411e-19
302.38	0		300.18	0		300.18	0		300.18	0		300.18	0		300.18	0		300.18	4.8004e-20
324.87	0		322.76	0		322.76	0		322.76	0		322.76	0		322.76	0		322.76	1.1598e-20
349.03	0		347.04	0		347.04	0		347.04	0		347.04	0		347.04	0		347.04	0
374.99	0		373.14	0		373.14	0		373.14	0		373.14	0		373.14	0		373.14	0
402.88	0		401.21	0		401.21	0		401.21	0		401.21	0		401.21	0		401.21	0
432.84	0		431.39	0		431.39	0		431.39	0		431.39	0		431.39	0		431.39	0
465.03	0		463.83	0		463.83	0		463.83	0		463.83	0		463.83	0		463.83	0

## Sheet: Figure 4B
HOF-b			MOF-b-Cu			HOF-b@acetone			MOF-b-Cu@acetone
λ / nm	PL Intensity / a.u.		λ / nm	PL Intensity / a.u.		λ / nm	PL Intensity / a.u.		λ / nm	PL Intensity / a.u.
345	0.03102		345	0.0606		345	0.0113		345	0.10175
346	0.03021		346	0.0588		346	0.01101		346	0.0977
347	0.02903		347	0.05759		347	0.01066		347	0.09637
348	0.02818		348	0.05558		348	0.00885		348	0.09607
349	0.0269		349	0.05364		349	0.00726		349	0.09166
350	0.02616		350	0.05109		350	0.00634		350	0.0856
351	0.02527		351	0.04875		351	0.00581		351	0.08216
352	0.02403		352	0.04666		352	0.00562		352	0.08148
353	0.02289		353	0.0446		353	0.00528		353	0.07723
354	0.02182		354	0.04334		354	0.00425		354	0.07037
355	0.02077		355	0.04128		355	0.00222		355	0.0669
356	0.01979		356	0.03971		356	0.000830474		356	0.06826
357	0.01881		357	0.0376		357	0		357	0.0691
358	0.01792		358	0.03519		358	0.000274796		358	0.06493
359	0.01737		359	0.03406		359	0.000919896		359	0.06198
360	0.01654		360	0.03247		360	0.00055712		360	0.06141
361	0.01586		361	0.03123		361	0.00133		361	0.0608
362	0.01538		362	0.03036		362	0.00116		362	0.06255
363	0.0146		363	0.02892		363	0.00149		363	0.06125
364	0.01391		364	0.02726		364	0.00163		364	0.06105
365	0.01323		365	0.0256		365	0.00214		365	0.06252
366	0.01241		366	0.0247		366	0.00219		366	0.06415
367	0.01174		367	0.02377		367	0.00263		367	0.06707
368	0.01128		368	0.02288		368	0.00347		368	0.06875
369	0.01062		369	0.02162		369	0.00502		369	0.06987
370	0.01012		370	0.02036		370	0.00645		370	0.0771
371	0.0094		371	0.01979		371	0.00693		371	0.08042
372	0.00902		372	0.01889		372	0.00738		372	0.08077
373	0.00865		373	0.01786		373	0.00915		373	0.08279
374	0.00813		374	0.01699		374	0.01091		374	0.08734
375	0.00769		375	0.01591		375	0.01356		375	0.08771
376	0.00729		376	0.01493		376	0.01581		376	0.08919
377	0.0069		377	0.01427		377	0.01738		377	0.08928
378	0.00641		378	0.01355		378	0.02006		378	0.09378
379	0.00598		379	0.01312		379	0.02313		379	0.09547
380	0.00581		380	0.01261		380	0.02553		380	0.09495
381	0.00543		381	0.01232		381	0.02947		381	0.09617
382	0.00524		382	0.01213		382	0.03426		382	0.09631
383	0.00496		383	0.01161		383	0.0379		383	0.0951
384	0.00468		384	0.01078		384	0.04122		384	0.09427
385	0.00424		385	0.01007		385	0.04567		385	0.09209
386	0.0039		386	0.00953		386	0.05049		386	0.09005
387	0.00359		387	0.00908		387	0.05452		387	0.0854
388	0.0034		388	0.00855		388	0.05761		388	0.08235
389	0.00328		389	0.00806		389	0.06295		389	0.07964
390	0.00293		390	0.0078		390	0.06761		390	0.08076
391	0.00281		391	0.00742		391	0.07092		391	0.07888
392	0.00278		392	0.00726		392	0.07588		392	0.07775
393	0.00284		393	0.00675		393	0.08315		393	0.07517
394	0.00256		394	0.00664		394	0.08841		394	0.07154
395	0.00235		395	0.00636		395	0.09343		395	0.06989
396	0.0021		396	0.00618		396	0.09769		396	0.06731
397	0.00206		397	0.00639		397	0.10143		397	0.0626
398	0.00224		398	0.00593		398	0.10445		398	0.05944
399	0.00221		399	0.00606		399	0.10794		399	0.05715
400	0.00216		400	0.00557		400	0.11167		400	0.05185
401	0.00192		401	0.00541		401	0.11496		401	0.04603
402	0.00169		402	0.0051		402	0.11688		402	0.04511
403	0.00152		403	0.00481		403	0.11763		403	0.043
404	0.00131		404	0.00453		404	0.12133		404	0.0398
405	0.00109		405	0.00424		405	0.12321		405	0.03766
406	0.000820646		406	0.00405		406	0.12527		406	0.03374
407	0.000706489		407	0.0037		407	0.12642		407	0.03147
408	0.000700513		408	0.00368		408	0.12757		408	0.02746
409	0.000757889		409	0.00343		409	0.12745		409	0.02009
410	0.0008014		410	0.00352		410	0.12561		410	0.02055
411	0.000827924		411	0.00338		411	0.12634		411	0.0178
412	0.000777783		412	0.00375		412	0.1289		412	0.01599
413	0.000746768		413	0.00366		413	0.12895		413	0.0163
414	0.000929318		414	0.00369		414	0.12983		414	0.01494
415	0.00093728		415	0.00352		415	0.13452		415	0.01522
416	0.00124		416	0.00331		416	0.13613		416	0.01706
417	0.00124		417	0.00305		417	0.14093		417	0.01868
418	0.00165		418	0.0027		418	0.14681		418	0.02365
419	0.00187		419	0.00268		419	0.15449		419	0.02371
420	0.00245		420	0.00335		420	0.16151		420	0.02656
421	0.00315		421	0.00397		421	0.1681		421	0.02611
422	0.00393		422	0.0045		422	0.18124		422	0.0242
423	0.00486		423	0.00467		423	0.19941		423	0.03035
424	0.00572		424	0.00466		424	0.22049		424	0.03274
425	0.0069		425	0.00449		425	0.24043		425	0.03412
426	0.00779		426	0.00454		426	0.26065		426	0.0348
427	0.00859		427	0.0048		427	0.28767		427	0.03617
428	0.00967		428	0.00503		428	0.32029		428	0.03935
429	0.01052		429	0.00522		429	0.34821		429	0.04337
430	0.01195		430	0.00531		430	0.37999		430	0.04792
431	0.01336		431	0.00542		431	0.41702		431	0.05172
432	0.01557		432	0.00581		432	0.44887		432	0.05513
433	0.01748		433	0.00644		433	0.4851		433	0.06098
434	0.01925		434	0.00707		434	0.5281		434	0.06751
435	0.02113		435	0.00775		435	0.55828		435	0.078
436	0.02338		436	0.00801		436	0.59037		436	0.09034
437	0.02553		437	0.00787		437	0.62061		437	0.09859
438	0.02829		438	0.00803		438	0.64314		438	0.1081
439	0.03052		439	0.00844		439	0.66453		439	0.12781
440	0.03333		440	0.00953		440	0.68434		440	0.14321
441	0.03675		441	0.01012		441	0.70636		441	0.16254
442	0.03926		442	0.01112		442	0.73206		442	0.18286
443	0.04208		443	0.01164		443	0.74122		443	0.20913
444	0.04405		444	0.01301		444	0.74105		444	0.23701
445	0.0465		445	0.01442		445	0.7411		445	0.26869
446	0.04833		446	0.01695		446	0.74831		446	0.30361
447	0.05049		447	0.01947		447	0.75099		447	0.3412
448	0.05272		448	0.02218		448	0.75833		448	0.37693
449	0.05478		449	0.02474		449	0.7512		449	0.42028
450	0.05675		450	0.02779		450	0.75297		450	0.45942
451	0.06005		451	0.03254		451	0.76462		451	0.4986
452	0.06403		452	0.03741		452	0.76611		452	0.54383
453	0.06671		453	0.04306		453	0.76923		453	0.5938
454	0.06833		454	0.04689		454	0.7653		454	0.63679
455	0.06896		455	0.05157		455	0.75903		455	0.6812
456	0.06903		456	0.05625		456	0.76086		456	0.72201
457	0.06947		457	0.06127		457	0.75093		457	0.76046
458	0.07012		458	0.0678		458	0.73888		458	0.80168
459	0.07128		459	0.07387		459	0.73156		459	0.84153
460	0.07333		460	0.08226		460	0.72333		460	0.88714
461	0.0748		461	0.08941		461	0.71477		461	0.91769
462	0.0759		462	0.09713		462	0.70376		462	0.95262
463	0.0766		463	0.10427		463	0.69244		463	0.98868
464	0.07812		464	0.11225		464	0.68895		464	1.02238
465	0.08037		465	0.12299		465	0.69674		465	1.06182
466	0.08176		466	0.13301		466	0.69884		466	1.09981
467	0.08236		467	0.14051		467	0.69974		467	1.12777
468	0.08339		468	0.14823		468	0.68696		468	1.15538
469	0.08577		469	0.15834		469	0.6815		469	1.1742
470	0.08852		470	0.16976		470	0.67544		470	1.19069
471	0.08941		471	0.17911		471	0.65758		471	1.19533
472	0.08867		472	0.1855		472	0.64226		472	1.19647
473	0.08677		473	0.18982		473	0.62669		473	1.2
474	0.08563		474	0.19748		474	0.61019		474	1.18076
475	0.08468		475	0.20643		475	0.59533		475	1.16017
476	0.08396		476	0.21507		476	0.57556		476	1.13337
477	0.08298		477	0.22114		477	0.55049		477	1.10663
478	0.08111		478	0.2264		478	0.52283		478	1.0751
479	0.07937		479	0.23223		479	0.50374		479	1.05478
480	0.07734		480	0.23796		480	0.48406		480	1.03017
481	0.07651		481	0.24384		481	0.46743		481	1.00335
482	0.07575		482	0.25056		482	0.45585		482	0.97528
483	0.07685		483	0.25873		483	0.43927		483	0.95902
484	0.0771		484	0.26466		484	0.42396		484	0.94021
485	0.07715		485	0.27067		485	0.4102		485	0.92654
486	0.07641		486	0.27535		486	0.39563		486	0.91584
487	0.07573		487	0.28012		487	0.38399		487	0.90076
488	0.07477		488	0.28331		488	0.37556		488	0.88116
489	0.07338		489	0.287		489	0.36226		489	0.86461
490	0.07183		490	0.29147		490	0.34908		490	0.84594
491	0.07059		491	0.29754		491	0.33376		491	0.8293
492	0.06927		492	0.30191		492	0.32179		492	0.8085
493	0.06888		493	0.30746		493	0.31174		493	0.79197
494	0.06852		494	0.31275		494	0.29974		494	0.78283
495	0.06887		495	0.31764		495	0.28611		495	0.76676
496	0.06819		496	0.31979		496	0.27781		496	0.7456
497	0.06743		497	0.32158		497	0.26879		497	0.72638
498	0.06607		498	0.32306		498	0.25459		498	0.70972
499	0.06496		499	0.32404		499	0.24716		499	0.69215
500	0.06368		500	0.3271		500	0.23736		500	0.67537
501	0.06245		501	0.32952		501	0.22476		501	0.6531
502	0.06082		502	0.33101		502	0.21279		502	0.63659
503	0.05933		503	0.33229		503	0.20226		503	0.61421
504	0.058		504	0.33333		504	0.19262		504	0.59276
505	0.05739		505	0.3325		505	0.18569		505	0.57627
506	0.05674		506	0.33228		506	0.17822		506	0.55536
507	0.05556		507	0.33161		507	0.17515		507	0.54359
508	0.05454		508	0.33175		508	0.17453		508	0.53269
509	0.05389		509	0.33088		509	0.17131		509	0.52311
510	0.05342		510	0.33009		510	0.16475		510	0.50756
511	0.05293		511	0.32948		511	0.15892		511	0.49102
512	0.05209		512	0.32799		512	0.15117		512	0.47576
513	0.05097		513	0.32717		513	0.14448		513	0.46258
514	0.04952		514	0.32515		514	0.13913		514	0.45377
515	0.04846		515	0.32423		515	0.13243		515	0.44202
516	0.04692		516	0.32226		516	0.12692		516	0.43427
517	0.0458		517	0.31919		517	0.12276		517	0.41957
518	0.04465		518	0.31636		518	0.11727		518	0.40399
519	0.04343		519	0.31454		519	0.1106		519	0.39486
520	0.04229		520	0.31217		520	0.10633		520	0.38466
521	0.04133		521	0.30867		521	0.10027		521	0.37362
522	0.04093		522	0.30448		522	0.09487		522	0.36331
523	0.03964		523	0.30064		523	0.08855		523	0.34768
524	0.03858		524	0.29717		524	0.08396		524	0.34382
525	0.03779		525	0.29415		525	0.08297		525	0.3319
526	0.03654		526	0.29069		526	0.08123		526	0.31846
527	0.03574		527	0.28714		527	0.07591		527	0.30509
528	0.03445		528	0.28285		528	0.0717		528	0.30024
529	0.03359		529	0.27704		529	0.06899		529	0.29323
530	0.03275		530	0.2707		530	0.0653		530	0.28435
531	0.03206		531	0.26632		531	0.06002		531	0.27082
532	0.03151		532	0.26083		532	0.0564		532	0.25789
533	0.03039		533	0.2574		533	0.05296		533	0.25292
534	0.02927		534	0.25198		534	0.0513		534	0.24277
535	0.02805		535	0.24449		535	0.04876		535	0.23338
536	0.02676		536	0.23865		536	0.04301		536	0.22397
537	0.02572		537	0.23183		537	0.04184		537	0.2134
538	0.02464		538	0.22571		538	0.03967		538	0.20413
539	0.02372		539	0.21875		539	0.03663		539	0.19624
540	0.02262		540	0.21063		540	0.03276		540	0.18483
541	0.02174		541	0.2047		541	0.03102		541	0.17704
542	0.02059		542	0.19803		542	0.0284		542	0.16573
543	0.01982		543	0.19254		543	0.02786		543	0.15797
544	0.0191		544	0.18703		544	0.02685		544	0.15583
545	0.01828		545	0.1794		545	0.02473		545	0.14423
546	0.01732		546	0.1749		546	0.0215		546	0.13687
547	0.01644		547	0.16782		547	0.02214		547	0.13129
548	0.01585		548	0.16106		548	0.02027		548	0.12536
549	0.01517		549	0.15563		549	0.01837		549	0.11728
550	0.01418		550	0.15074		550	0.01824		550	0.11201
551	0.01359		551	0.14631		551	0.01791		551	0.10694
552	0.01315		552	0.14087		552	0.01741		552	0.10458
553	0.01293		553	0.13606		553	0.01687		553	0.10388
554	0.01247		554	0.13203		554	0.01648		554	0.10306
555	0.01216		555	0.12793		555	0.01542		555	0.09628
556	0.01131		556	0.12348		556	0.01552		556	0.09116
557	0.01085		557	0.1195		557	0.0144		557	0.09024
558	0.01051		558	0.11466		558	0.01501		558	0.09158
559	0.01013		559	0.11042		559	0.01399		559	0.09141
560	0.01013		560	0.10539		560	0.01444		560	0.08882
561	0.00963		561	0.10009		561	0.01616		561	0.09101
562	0.00961		562	0.09636		562	0.01682		562	0.08863
563	0.00902		563	0.09179		563	0.01794		563	0.08946
564	0.00858		564	0.08875		564	0.01821		564	0.08847
565	0.00804		565	0.08466		565	0.01929		565	0.08754
566	0.00743		566	0.0815		566	0.02028		566	0.08516
567	0.00733		567	0.077		567	0.02074		567	0.0886
568	0.00704		568	0.07143		568	0.0196		568	0.08751
569	0.00685		569	0.06743		569	0.02074		569	0.08681
570	0.006		570	0.06384		570	0.02137		570	0.08437
571	0.00568		571	0.06147		571	0.02236		571	0.08636
572	0.00518		572	0.05777		572	0.0237		572	0.08454
573	0.00496		573	0.05416		573	0.02478		573	0.07688
574	0.00483		574	0.0513		574	0.02352		574	0.07155
575	0.00463		575	0.04798		575	0.02358		575	0.07005
576	0.0045		576	0.04413		576	0.02339		576	0.06783
577	0.00418		577	0.03991		577	0.02344		577	0.06661
578	0.00402		578	0.03665		578	0.02207		578	0.0645
579	0.00372		579	0.03316		579	0.02199		579	0.06234
580	0.00358		580	0.03048		580	0.02225		580	0.05571
581	0.00345		581	0.02735		581	0.02176		581	0.05498
582	0.00314		582	0.02433		582	0.02124		582	0.05004
583	0.00268		583	0.02221		583	0.02149		583	0.04432
584	0.00247		584	0.01836		584	0.02068		584	0.04086
585	0.0023		585	0.01507		585	0.02083		585	0.03551
586	0.00216		586	0.01198		586	0.02102		586	0.03244
587	0.00184		587	0.00879		587	0.02029		587	0.03059
588	0.00166		588	0.00678		588	0.02037		588	0.02586
589	0.00144		589	0.00566		589	0.01895		589	0.02053
590	0.00138		590	0.00322		590	0.02149		590	0.01763

## Sheet: Figure 4C
HOF|MOF-2.5h			HOF|MOF-6h			HOF|MOF-2.5h@acetone			HOF|MOF-6h@acetone
λ / nm	PL Intensity / a.u.		λ / nm	PL Intensity / a.u.		λ / nm	PL Intensity / a.u.		λ / nm	PL Intensity / a.u.
391	0.02932		391	0.02563		391	0.05903		391	0.00976
392	0.02914		392	0.02554		392	0.04553		392	0.01055
393	0.02854		393	0.02557		393	0.03684		393	0.01295
394	0.02854		394	0.02516		394	0.03209		394	0.01043
395	0.02842		395	0.02469		395	0.02893		395	0.01541
396	0.02843		396	0.02451		396	0.02785		396	0.01796
397	0.02829		397	0.02443		397	0.02398		397	0.02257
398	0.02794		398	0.02479		398	0.02382		398	0.02669
399	0.0281		399	0.02484		399	0.02292		399	0.02907
400	0.02765		400	0.02454		400	0.01845		400	0.03059
401	0.02749		401	0.02405		401	0.0135		401	0.03126
402	0.02756		402	0.02375		402	0.01093		402	0.03522
403	0.02682		403	0.02348		403	0.00617		403	0.03151
404	0.02649		404	0.02311		404	0.00151		404	0.024
405	0.02632		405	0.02258		405	-0.000578533		405	0.01961
406	0.02568		406	0.02249		406	-0.000679783		406	0.01832
407	0.02585		407	0.02238		407	0.00054325		407	0.02302
408	0.02577		408	0.02241		408	0.00139		408	0.02505
409	0.02602		409	0.02239		409	0.00492		409	0.02314
410	0.02593		410	0.02213		410	0.0095		410	0.02897
411	0.02605		411	0.0221		411	0.00871		411	0.03443
412	0.02564		412	0.02219		412	0.01323		412	0.04002
413	0.02612		413	0.02219		413	0.0167		413	0.05022
414	0.02604		414	0.02233		414	0.01789		414	0.06013
415	0.02625		415	0.02238		415	0.02293		415	0.07064
416	0.02618		416	0.02217		416	0.02922		416	0.0809
417	0.02587		417	0.0219		417	0.03956		417	0.09302
418	0.02586		418	0.02152		418	0.04818		418	0.10577
419	0.02583		419	0.02182		419	0.0623		419	0.12325
420	0.02614		420	0.02188		420	0.07834		420	0.14738
421	0.02653		421	0.0223		421	0.09698		421	0.17249
422	0.02668		422	0.02272		422	0.11827		422	0.1965
423	0.02659		423	0.02287		423	0.13575		423	0.2263
424	0.02629		424	0.02311		424	0.1496		424	0.25612
425	0.02652		425	0.02319		425	0.16281		425	0.27272
426	0.02619		426	0.02341		426	0.17753		426	0.28439
427	0.02602		427	0.02337		427	0.18967		427	0.29351
428	0.02567		428	0.02373		428	0.2046		428	0.30077
429	0.0258		429	0.02361		429	0.21232		429	0.30742
430	0.02626		430	0.02388		430	0.22259		430	0.31296
431	0.02622		431	0.024		431	0.23539		431	0.31642
432	0.02682		432	0.02451		432	0.25077		432	0.32659
433	0.02744		433	0.02488		433	0.26391		433	0.33571
434	0.02833		434	0.02577		434	0.28014		434	0.34254
435	0.02894		435	0.02615		435	0.29916		435	0.36117
436	0.02793		436	0.02714		436	0.31806		436	0.3763
437	0.02746		437	0.02815		437	0.33468		437	0.39139
438	0.02732		438	0.02913		438	0.3532		438	0.4091
439	0.02739		439	0.03006		439	0.37237		439	0.42972
440	0.02747		440	0.03095		440	0.39802		440	0.45136
441	0.02809		441	0.03288		441	0.41835		441	0.47102
442	0.02872		442	0.03472		442	0.43532		442	0.4986
443	0.03		443	0.03706		443	0.45511		443	0.51915
444	0.0319		444	0.03903		444	0.47679		444	0.54025
445	0.0338		445	0.04176		445	0.49468		445	0.55452
446	0.036		446	0.04432		446	0.51106		446	0.57653
447	0.03804		447	0.0479		447	0.52823		447	0.60199
448	0.04034		448	0.05102		448	0.54912		448	0.61957
449	0.04174		449	0.05542		449	0.56978		449	0.64006
450	0.04478		450	0.05981		450	0.58778		450	0.67007
451	0.04817		451	0.06512		451	0.60477		451	0.70106
452	0.05341		452	0.0713		452	0.6246		452	0.72827
453	0.0583		453	0.07661		453	0.64029		453	0.75518
454	0.06171		454	0.08208		454	0.65521		454	0.77619
455	0.06429		455	0.08605		455	0.66374		455	0.78392
456	0.06657		456	0.09172		456	0.67063		456	0.80178
457	0.0688		457	0.09656		457	0.67597		457	0.809
458	0.07276		458	0.10171		458	0.6853		458	0.81894
459	0.07573		459	0.10764		459	0.68916		459	0.83263
460	0.0797		460	0.11431		460	0.69713		460	0.84671
461	0.08252		461	0.12118		461	0.70313		461	0.86689
462	0.08505		462	0.12764		462	0.70501		462	0.8848
463	0.08885		463	0.13308		463	0.71462		463	0.91061
464	0.09147		464	0.14014		464	0.71759		464	0.92765
465	0.09641		465	0.14641		465	0.72683		465	0.9371
466	0.10013		466	0.15359		466	0.73505		466	0.95767
467	0.10173		467	0.15975		467	0.74072		467	0.98171
468	0.10368		468	0.16415		468	0.75064		468	0.99735
469	0.10887		469	0.17028		469	0.7535		469	1.02305
470	0.11588		470	0.17749		470	0.75498		470	1.03897
471	0.11892		471	0.18566		471	0.75905		471	1.05025
472	0.11925		472	0.19035		472	0.75978		472	1.05402
473	0.11608		473	0.19366		473	0.75206		473	1.05238
474	0.11624		474	0.19567		474	0.74131		474	1.04375
475	0.11589		475	0.19906		475	0.72318		475	1.03426
476	0.11583		476	0.20025		476	0.70384		476	1.01829
477	0.11501		477	0.20249		477	0.68519		477	1.00037
478	0.11398		478	0.20249		478	0.66609		478	0.98414
479	0.11364		479	0.20351		479	0.65219		479	0.96484
480	0.11176		480	0.20448		480	0.63019		480	0.94102
481	0.11294		481	0.20642		481	0.61098		481	0.92771
482	0.11678		482	0.20948		482	0.60028		482	0.93216
483	0.12145		483	0.21403		483	0.59532		483	0.93374
484	0.12669		484	0.22043		484	0.58826		484	0.92825
485	0.13072		485	0.22434		485	0.57924		485	0.92763
486	0.13472		486	0.22631		486	0.57014		486	0.91778
487	0.13631		487	0.22881		487	0.55856		487	0.90895
488	0.13842		488	0.22962		488	0.54544		488	0.90033
489	0.13927		489	0.23153		489	0.52683		489	0.88389
490	0.14152		490	0.23211		490	0.50984		490	0.85983
491	0.14282		491	0.23326		491	0.49536		491	0.8482
492	0.14473		492	0.23447		492	0.48004		492	0.83397
493	0.14613		493	0.23645		493	0.47164		493	0.81828
494	0.14954		494	0.23983		494	0.46503		494	0.81454
495	0.15185		495	0.24135		495	0.45316		495	0.80701
496	0.15338		496	0.24322		496	0.4384		496	0.79615
497	0.15331		497	0.24473		497	0.42577		497	0.78071
498	0.15366		498	0.24343		498	0.41308		498	0.76192
499	0.15344		499	0.24256		499	0.39407		499	0.73881
500	0.15367		500	0.23938		500	0.37897		500	0.72197
501	0.15323		501	0.23975		501	0.36283		501	0.70438
502	0.15358		502	0.23896		502	0.34822		502	0.68356
503	0.15385		503	0.24142		503	0.33501		503	0.66211
504	0.15298		504	0.24013		504	0.31928		504	0.64586
505	0.15309		505	0.24027		505	0.30347		505	0.6268
506	0.15163		506	0.24159		506	0.29703		506	0.61122
507	0.15133		507	0.24045		507	0.28346		507	0.59126
508	0.15148		508	0.23937		508	0.27039		508	0.57891
509	0.151		509	0.23707		509	0.25973		509	0.56304
510	0.15083		510	0.23683		510	0.24579		510	0.5379
511	0.14834		511	0.23597		511	0.23597		511	0.52152
512	0.14852		512	0.23335		512	0.22467		512	0.50029
513	0.14559		513	0.23199		513	0.21575		513	0.49023
514	0.14491		514	0.22969		514	0.2047		514	0.4787
515	0.14373		515	0.2303		515	0.19532		515	0.46093
516	0.14203		516	0.22778		516	0.18453		516	0.44922
517	0.14124		517	0.22686		517	0.17609		517	0.43507
518	0.13942		518	0.22249		518	0.16906		518	0.41713
519	0.13752		519	0.22127		519	0.15833		519	0.39846
520	0.13708		520	0.21778		520	0.15069		520	0.38676
521	0.13478		521	0.21474		521	0.14378		521	0.37145
522	0.13326		522	0.21267		522	0.13319		522	0.3522
523	0.13047		523	0.21053		523	0.12701		523	0.33556
524	0.12873		524	0.20889		524	0.11955		524	0.32587
525	0.12639		525	0.20671		525	0.11088		525	0.30956
526	0.1255		526	0.20373		526	0.10072		526	0.29703
527	0.12368		527	0.19917		527	0.0946		527	0.27991
528	0.12183		528	0.19608		528	0.08814		528	0.26899
529	0.12022		529	0.19295		529	0.0841		529	0.25813
530	0.11863		530	0.19056		530	0.08086		530	0.24061
531	0.11498		531	0.18755		531	0.0728		531	0.22226
532	0.11274		532	0.18406		532	0.06798		532	0.2028
533	0.10823		533	0.17989		533	0.06269		533	0.18082
534	0.10596		534	0.17564		534	0.05656		534	0.17227
535	0.10309		535	0.17213		535	0.04943		535	0.16109
536	0.10134		536	0.1696		536	0.04417		536	0.1421
537	0.09828		537	0.16676		537	0.03803		537	0.12369
538	0.09461		538	0.16182		538	0.03164		538	0.11298
539	0.09164		539	0.15682		539	0.02798		539	0.10276
540	0.08858		540	0.15142		540	0.02382		540	0.08673
541	0.0869		541	0.14755		541	0.01545		541	0.07682
542	0.08277		542	0.14253		542	0.01237		542	0.06632
543	0.07862		543	0.13784		543	0.01078		543	0.05552
544	0.07581		544	0.13387		544	0.00899		544	0.04166
545	0.07198		545	0.13036		545	0.00559		545	0.02772
546	0.07027		546	0.12661		546	0.00604		546	0.02739
547	0.06866		547	0.12402		547	0.00455		547	0.02771
548	0.06599		548	0.12021		548	0.00291		548	0.01813
549	0.06456		549	0.11628		549	0.00324		549	0.00996
550	0.0606		550	0.11319		550	0.00606		550	0.00792
551	0.06029		551	0.10983		551	0.00668		551	0.01018
552	0.05814		552	0.10691		552	0.00724		552	0.01534
553	0.05737		553	0.10361		553	0.01206		553	0.01783
554	0.05581		554	0.1005
555	0.0542		555	0.09863
556	0.05333		556	0.09678
557	0.05213		557	0.09317
558	0.05081		558	0.09161
559	0.04974		559	0.0891
560	0.04853		560	0.08736
561	0.04795		561	0.08522
562	0.04727		562	0.08248
563	0.04554		563	0.07924
564	0.04389		564	0.07804
565	0.042		565	0.07602
566	0.04167		566	0.07414
567	0.04041		567	0.0707
568	0.03963		568	0.06795
569	0.03756		569	0.06547
570	0.03777		570	0.06414
571	0.03759		571	0.06165
572	0.03687		572	0.0601
573	0.03634		573	0.05704
574	0.03474		574	0.05536
575	0.03364		575	0.05203
576	0.0313		576	0.04916
577	0.02972		577	0.04687
578	0.02885		578	0.04475
579	0.02942		579	0.04263
580	0.02972		580	0.03964
581	0.02956		581	0.03792
582	0.02927		582	0.03628
583	0.02835		583	0.03462
584	0.02877		584	0.03308
585	0.02738		585	0.03183
586	0.02751		586	0.03119
587	0.02675		587	0.02915
588	0.02612		588	0.02772
589	0.02693		589	0.02611
590	0.02746		590	0.02516

[truncated: 1 more sheets: Figure 4E]
